# Supplementary material for: ZFP207 sustains pluripotency by coordinating OCT4 stability, alternative splicing and RNA export
Source: EMBO Rep. 2022 Jan 17;23(3):e53191. doi: 10.15252/embr.202153191 (PMC8892232; doi:10.15252/embr.202153191)
Supplement: Supplementary file 3 — Dataset EV1 [file EMBR-23-e53191-s005.xlsx]

## Sheet: Legend
Dataset EV1: RNA-seq analysis upon Zfp207 knockdown in mouse ESCs
Guide to information displayed in "RNA-seq" tab:
Column A: gene symbol
Column B: Ensembl ID
Column C: p adj value of shRNA1
Column D: p adj value of shRNA2
Column E: p adj value of both shRNA1 and shRNA2 combined
Column F: fold change of shRNA1
Column G: fold change of shRNA2
Column H: fold change of both shRNA1 and shRNA2 combined
Column I: read counts for scramble replicate 1
Column J: read counts for scramble replicate 2
Column K: read counts for shRNA1 replicate 1
Column L: read counts for shRNA1 replicate 2
Column M: read counts for shRNA2 replicate 1
Column N: read counts for shRNA2 replicate 2

## Sheet: RNA-seq
name_tr	id_tr	padj_sc_sh1	padj_sc_sh2	padj_sc_sh1/sh2	FC_sc_sh1	FC_sc_sh2	FC_sc_sh1/sh2	Scr1_counts	Scr2_counts	sh1_1 counts	sh1_2 counts	sh2_1 counts	sh2_2 counts
Marc2	ENSMUST00000162866.6	0.164396	0.836428	0.0983878	0.00540354	0.15458	0.0799917	7.37548	26.546	0	0.183296	5.24345	0.00012842
Marc2	ENSMUST00000159293.7	0.00408347	0.775014	0.0328775	0.002703	0.212308	0.107505	20.1647	96.3815	0	0.315024	2.65236	22.0913
Marc2	ENSMUST00000162261.7	0.682822	1	0.562276	0.141506	0.419429	0.280467	12.4891	28.1994	0	5.75766	10.2083	6.85762
March2	ENSMUST00000066121.12	0.981669	0.666412	0.528143	0.442305	0.178466	0.310385	59.6316	36.3848	19.0325	23.436	5.31869	11.817
Marc2	ENSMUST00000160982.1	0.988599	0.973969	0.699929	0.347277	0.304745	0.326011	21.2224	6.36671	6.35419	3.22688	3.12976	5.27789
March2	ENSMUST00000172934.7	1	0.995043	0.703852	0.218623	0.476723	0.347673	0	10.5826	2.3136	0	5.04497	0
March2	ENSMUST00000173015.7	0.981669	0.769712	0.568739	0.497715	0.269547	0.383631	115.766	150.195	79.7054	52.6673	27.4268	44.2621
March2	ENSMUST00000173329.7	1	1	0.906371	0.595806	0.465782	0.530794	46.4443	37.6146	41.1487	8.93409	18.8769	20.2762
March2	ENSMUST00000172767.8	1	1	0.850078	0.592727	0.527013	0.55987	445.716	506.582	239.922	324.531	239.724	262.149
Marc2	ENSMUST00000161359.7	1	1	0.988216	0.682859	0.599359	0.641109	85.4335	64.6948	80.6213	21.8951	17.157	72.8237
Marc2	ENSMUST00000161341.7	1	1	0.994799	0.835562	0.475639	0.6556	8.45843	4.62618	6.85237	4.08063	2.45997	3.76358
Marc2	ENSMUST00000068725.9	0.968335	0.98095	0.87305	0.832465	0.639498	0.735982	1023.12	1587.88	985.507	1188.06	763.53	906.199
March2	ENSMUST00000174040.1	0.851321	0.972129	0.838147	1.84509	0.684625	1.26486	5.72067	5.82781	15.9671	5.34084	7.90638	0
March3	ENSMUST00000102912.7	1	0.992852	0.943229	0.752638	0.382094	0.567366	28.6276	27.0309	27.7411	14.1496	6.25937	15.0074
March3	ENSMUST00000035278.6	1	1	0.949641	0.630644	0.5084	0.569522	17.0529	30.9691	17.8293	12.4555	10.1834	14.231
March5	ENSMUST00000148105.1	1	0.950114	0.740996	0.51288	0.351021	0.431951	91.8433	54.476	37.1759	37.8683	35.3266	16.0346
March5	ENSMUST00000217500.1	1	0.950114	0.740996	0.51288	0.351021	0.431951	91.8433	54.476	37.1759	37.8683	35.3266	16.0346
March5	ENSMUST00000024078.14	0.97682	0.955463	0.843998	0.829765	0.659252	0.744508	2301.7	2859	2504.8	1777.37	1708.32	1693.88
March5	ENSMUST00000215066.2	0.97682	0.955463	0.843998	0.829765	0.659252	0.744508	2301.7	2859	2504.8	1777.37	1708.32	1693.88
March5	ENSMUST00000112391.7	0.981669	0.723567	0.739068	0.936494	1.05843	0.997461	86.9547	65.098	66.6396	75.7569	81.3504	79.5865
March5	ENSMUST00000216250.1	0.981669	0.723567	0.739068	0.936494	1.05843	0.997461	86.9547	65.098	66.6396	75.7569	81.3504	79.5865
March6	ENSMUST00000226207.1	1	1	0.741625	0.15395	0.384499	0.269224	7.0037	6.00432	1.00228	1.0003	1.00041	4.00116
March6	ENSMUST00000090227.5	0.988531	0.996418	0.914716	0.81348	0.611675	0.712578	3067.88	3225	3245.81	1873.32	2429.22	1419.98
March6	ENSMUST00000226868.1	1	0.780671	0.859425	0.842375	1.37592	1.10915	15.1234	0	6.38412	6.35545	9.78476	11.0239
March7	ENSMUST00000067542.14	1	0.0229419	0.74848	0.778035	1.5259e-05	0.389017	22.2832	58.1762	62.6002	0	0	0
March7	ENSMUST00000126986.1	0.877126	0.91553	0.536496	0.416232	0.388246	0.402239	286.008	147.276	94.2021	86.1444	75.1145	93.1061
March7	ENSMUST00000131813.1	0.97682	1	0.785071	0.842063	1.5259e-05	0.421032	0	8.91014	7.5029	0	0	0
March7	ENSMUST00000102748.10	0.76732	0.388325	0.200732	0.511718	0.36432	0.438019	2621.13	3090.63	1726.31	1196.5	1309.03	771.881
March7	ENSMUST00000134905.1	0.987809	0.967836	0.755337	0.516899	0.405504	0.461202	124.145	121.917	90.1426	37.0467	62.7791	37
March7	ENSMUST00000143806.1	1	1	0.993801	0.829332	0.554652	0.691992	178.523	160.544	154.245	126.954	81.0513	107.013
March8	ENSMUST00000079012.12	0.26987	0.359948	0.0355403	0.189394	0.196522	0.192958	164.922	221.521	38.3872	34.8028	36.6434	39.301
March8	ENSMUST00000203193.2	0.0116405	1	0.419337	3.24375e-09	0.526302	0.263151	84.0271	1.51889e-08	0	2.72563e-07	0	44.2236
March8	ENSMUST00000123405.7	0.934098	0.992112	0.575035	0.231642	0.302292	0.266967	14.3541	12.3716	2.02835	4.16245	6.69483	1.38413
March8	ENSMUST00000204657.2	1	0.943241	0.994989	0.415659	0.933394	0.674526	3.09527	10.7438	4.23413	1.5182	7.34388	5.57342
March8	ENSMUST00000101032.9	0.076033	0.160066	0.0309193	3.11551	2.07852	2.59701	0	77.8613	191.677	50.901	129.318	32.5179
March9	ENSMUST00000040307.5	0.741783	0.283074	0.269764	1.0553	1.01061	1.03295	508	812	839	554	705	629
March11	ENSMUST00000152841.1	0.968516	0.187707	0.337677	0.334425	1.5259e-05	0.167213	16.3245	21.7994	12.7496	0	0	0
March11	ENSMUST00000126304.1	1	0.961046	0.971729	0.812333	0.760275	0.786304	13.5602	9.82325	11.8577	7.13744	10.8612	6.91665
March11	ENSMUST00000140840.7	0.984323	0.767713	0.971892	0.28293	1.31013	0.79653	13.1113	10.3773	2.39265	4.25299	23.1388	7.63431
Sept1	ENSMUST00000152267.7	0.975072	0.996418	0.755722	0.426984	0.412522	0.419753	43.386	56.0434	32.0983	10.3565	29.4107	11.6061
Sept1	ENSMUST00000133591.1	1	0.986339	0.929451	0.72691	0.420512	0.573711	122.885	62.6303	108.341	26.5119	45.6514	32.3601
Sept1	ENSMUST00000133913.7	0.999936	0.99464	0.994799	0.864996	0.432344	0.64867	30.6007	122.03	66.658	65.367	65.9889	0
Sept1	ENSMUST00000205570.1	1	1	0.997141	0.75767	0.555624	0.656647	40	39.1902	35	25	18	26
Sept1	ENSMUST00000133733.2	0.981669	1	0.962293	0.981176	0.527668	0.754422	84.8338	62.3635	123.195	21.2314	62.7514	14.9199
Sept1	ENSMUST00000131208.1	0.901944	0.929602	0.719249	0.992425	0.717952	0.855188	338.431	611.903	661.849	281.286	385.79	296.504
Sept1	ENSMUST00000106314.7	0.209019	0.178445	0.0572745	1.2646	0.96792	1.11626	3952.27	4712.81	7067.03	3890.87	4837.31	3549.79
Sept1	ENSMUST00000106313.7	0.973021	0.853781	0.83157	1.21025	1.34876	1.27951	0	9.62125	11.6441	0	0	12.9768
Sept1	ENSMUST00000142356.2	0.118635	0.110385	0.0245563	1.70131	1.29176	1.49654	361.597	289.404	822.182	285.375	525.093	315.846
Sept2	ENSMUST00000142401.7	1	0.901363	0.669978	0.408393	1.5259e-05	0.204196	6.64684	10.4302	6.97414	0	0	0
Sept2	ENSMUST00000149532.7	1	0.850488	0.729143	0.568832	0.157615	0.363223	12.037	29.2961	13.8001	9.7115	4.70594	1.80876
Sept2	ENSMUST00000152476.1	1	0.96319	0.839285	0.604709	0.248347	0.426528	19.217	9.07811	13.1103	4	3.01267	4.01433
Sept2	ENSMUST00000188923.1	1	0.980652	0.798564	0.514195	0.351884	0.433039	36.4523	28.4388	5.28205	28.0846	6.74983	16.0843
Sept2	ENSMUST00000153826.7	1	0.988255	0.884996	0.645171	0.395297	0.520234	53.9244	39.7298	12.5877	47.8353	18.2284	18.7928
Sept2	ENSMUST00000179353.7	0.87879	0.958429	0.569618	0.540914	0.505136	0.523025	2391.88	4088.67	1409.12	2096.3	1289.48	1984.08
Sept2	ENSMUST00000027495.14	0.960059	0.935884	0.804647	0.850129	0.682046	0.766088	1289.74	1475.9	1252.01	1099.14	811.015	1075.28
Sept2	ENSMUST00000168776.7	0.935103	0.967836	0.772276	0.906834	0.649557	0.778196	1896.52	1961.2	2571.1	927.213	1457.39	1048.42
Sept2	ENSMUST00000152778.1	0.97682	0.967626	0.86399	0.891858	0.685707	0.788783	254.959	311.834	297.852	207.647	244.264	144.39
Sept2	ENSMUST00000172165.7	0.000323793	0.0772872	0.000424595	2.89454	1.44892	2.17173	232.165	191.672	571.661	655.153	355.887	258.221
Sept3	ENSMUST00000230799.1	0.978164	0.978769	0.663729	0.323083	0.284239	0.303661	27.0862	3.09038	9.74953	0	3.76973	4.80762
Sept3	ENSMUST00000230507.1	0.997821	0.909528	0.676985	0.445283	0.237786	0.341535	25.7117	30.2069	17.1151	7.78451	8.40428	4.89238
Sept3	ENSMUST00000023095.13	0.963771	0.909528	0.642648	0.511128	0.388515	0.449822	288.596	203.483	160.503	91.0124	128.818	62.3621
Sept3	ENSMUST00000230365.1	1	0.877685	0.983515	0.514022	1.18279	0.848404	6.05562	8.68512	3.63883	3.93824	12.7231	4.71205
Sept5	ENSMUST00000096987.6	0.985566	0.996418	0.967713	1.06306	0.652997	0.858029	22.2064	4.29473	17.1723	11	9.1871	8.11807
Sept6	ENSMUST00000060474.13	0.0344757	0.342892	0.00657059	0.0458356	0.126939	0.0863872	53.4511	113.423	1.87312	5.77566	17.2321	3.9507
Sept6	ENSMUST00000053456.10	0.65292	0.543562	0.209025	0.34738	0.268822	0.308101	240.11	286.785	130.294	52.7389	80.9583	60.6826
Sept6	ENSMUST00000152291.2	1	1	0.739741	0.71409	1.5259e-05	0.357045	1.17643	8.00644	0	6.5574	0	0
Sept6	ENSMUST00000115239.9	1	0.99745	0.978727	0.811205	0.441994	0.6266	50.2623	67.7851	69.8326	25.9281	34.8096	17.3667
Sept7	ENSMUST00000214360.1	1	1	0.888695	0.675671	0.250821	0.463246	13.2801	4.73584	8.80034	3.37251	3.41503	1.10375
Sept7	ENSMUST00000115272.8	1	0.996418	0.874691	0.611022	0.48062	0.545821	139.282	224.089	166.129	55.8987	86.8774	87.7661
Sept7	ENSMUST00000213435.1	1	1	0.998829	0.779102	0.50664	0.642871	13.0457	9.1779	16.3127	1.00175	6.24176	5.01761
Sept7	ENSMUST00000217598.1	1	0.885357	0.911387	0.748544	0.868223	0.808384	98.1726	73.9058	76.7074	52.1008	82.489	66.9135
Sept7	ENSMUST00000214911.1	0.980225	0.996418	0.979852	1.17275	0.537907	0.85533	8.09442	5.0542	7.38358	8.03649	4.00503	3.06771
Sept7	ENSMUST00000213980.1	0.97682	0.98324	0.923445	1.09682	0.71986	0.90834	13.6352	15.791	26.0411	6.23413	12.4563	8.72644
Sept7	ENSMUST00000165594.3	0.586152	0.52035	0.286799	1.04863	0.822319	0.935476	3010.58	3230.28	4154.98	2389.39	2791.51	2340.47
Sept7	ENSMUST00000215721.1	0.920938	1	0.889157	1.40985	0.591352	1.0006	4.00632	18	17.0257	14	6.01349	7
Sept8	ENSMUST00000121334.7	0.834175	0.383273	0.194556	0.300638	0.134163	0.217401	71.2502	80.6832	2.1384	43.5386	7.6189	12.7649
Sept8	ENSMUST00000108987.7	1	0.996418	0.988156	0.769029	0.517296	0.643162	553.608	588.456	662.513	215.767	341.346	249.439
Sept8	ENSMUST00000117061.7	1	1	1	0.76476	0.565373	0.665067	460.895	566.836	302.63	483.338	319.538	261.513
Sept8	ENSMUST00000120878.8	0.940953	1	0.869813	1.13804	0.613877	0.875959	90.1177	48.7823	136.718	21.3559	39.1793	46.0882
Sept9	ENSMUST00000093907.10	0.741154	0.088652	0.0923713	0.452564	0.238232	0.345398	949.984	658.682	377.976	350.048	169.885	213.351
Sept9	ENSMUST00000155331.7	0.972689	0.960017	0.704835	0.40534	0.344016	0.374678	58.0548	21.6191	22.1731	10.1219	14.4915	12.9176
Sept9	ENSMUST00000106354.8	1	0.948468	0.751923	0.497106	0.301112	0.399109	51.0019	22.1288	29.1929	7.16082	6.79451	15.226
Sept9	ENSMUST00000019038.14	1	1	0.873905	0.631728	0.555532	0.59363	1729.06	1519.03	1176.05	875.86	1296.83	507.587
Sept9	ENSMUST00000100193.7	1	0.954973	0.914716	0.780537	0.680018	0.730277	777.875	557.058	650.287	391.677	567.228	340.551
Sept9	ENSMUST00000106349.1	0.955484	0.324029	0.460971	0.864488	0.921459	0.892974	1032.33	1777.17	1417.37	1011.41	1400.54	1188.3
Sept9	ENSMUST00000153668.7	0.981669	0.855606	0.829889	1.07086	1.09568	1.08327	16.2353	19.3349	27.4691	10.6215	29.4044	9.569
Sept9	ENSMUST00000127383.7	0.932136	0.214102	0.411206	1.25469	2.39948	1.82709	20.2325	12.0768	23.4339	17.1044	55.3828	22.1428
Sept10	ENSMUST00000218171.1	0.963771	0.954973	0.69087	0.489933	0.420042	0.454987	203.264	204.085	90.5368	109.037	102.34	68.7635
Sept10	ENSMUST00000165971.2	1	0.971797	0.814636	0.628375	0.49978	0.564077	816.736	1115.91	681.463	532.963	503.66	462.237
Sept11	ENSMUST00000201700.3	0.960059	1	0.972095	1.04952	0.453177	0.751347	69.6261	32.2402	58.3373	48.573	23.7619	22.4016
Sept11	ENSMUST00000201421.3	0.956071	0.548803	0.612553	1.00425	1.1866	1.09543	57.3408	120.759	89.8998	88.9568	83.8825	127.451
Sept11	ENSMUST00000201695.1	0.871018	0.988881	0.830183	1.5375	0.692672	1.11509	8.32102	21.1884	20.7505	24.6203	13.283	7.15735
Sept11	ENSMUST00000074733.10	0.159249	0.142797	0.036126	1.29733	0.988891	1.14311	4984.48	4997.43	8801.37	4148.42	5950.13	3920.89
Sept11	ENSMUST00000202308.3	0.661115	0.33409	0.266691	1.57797	1.48369	1.53083	104.282	25.7111	176.687	28.4381	148.874	43.9955
0610009B22Rik	ENSMUST00000109098.1	0.818493	0.893502	0.28039	0.0999688	0.0988864	0.0994276	8.87638	13.5082	2.23776	0	0	2.21353
0610009B22Rik	ENSMUST00000007921.8	1	0.991611	0.953804	0.777957	0.630094	0.704026	596.124	979.492	788.762	437	538	454.786
0610010F05Rik	ENSMUST00000155903.7	1	0.983013	0.761957	0.444252	0.317501	0.380877	18.4043	19.7984	11.973	4.99864	12.1294	0
0610010F05Rik	ENSMUST00000180260.7	0.994371	0.99745	0.844268	0.594055	0.514093	0.554074	283.105	458.757	329.737	110.97	245.224	136.162
0610010F05Rik	ENSMUST00000043356.12	1	0.963569	0.957648	0.785944	0.734904	0.760424	58.8646	91.3484	87.2926	30.7664	85.3219	25.0702
0610010F05Rik	ENSMUST00000123909.1	1	0.986588	0.978727	0.85525	0.719977	0.787613	30.8892	0	12.4906	13.9274	12.165	10.0745
0610010F05Rik	ENSMUST00000131612.1	0.96066	0.963569	1	1.26027	0.546293	0.90328	5.44623	1.05563	5.19408	3	2.44044	1.11148
0610010F05Rik	ENSMUST00000093267.10	0.0188453	0.228204	0.0283342	6.44853	3.05537	4.75195	0	13.2822	14.3129	71.3377	0	40.5821
0610010K14Rik	ENSMUST00000108578.8	0.374086	0.301254	0.0477087	0.312748	0.268047	0.290397	486.753	536.252	136.621	183.322	130.335	143.878
0610010K14Rik	ENSMUST00000150504.2	1	1	0.880458	0.579972	0.392836	0.486404	14.104	23.4347	15.7944	5.977	7.20688	7.53966
0610010K14Rik	ENSMUST00000135390.1	1	1	0.946958	0.50409	0.597982	0.551036	11.0053	10.8915	8.87706	2.1609	2.2557	10.8382
0610010K14Rik	ENSMUST00000100950.9	1	0.979008	0.99947	0.676411	0.725961	0.701186	21.2794	37.0298	18.1059	21.3351	16.461	25.8692
0610010K14Rik	ENSMUST00000021180.7	0.96283	0.980652	0.89919	1.03028	0.691515	0.860895	49.998	42.2195	41.6756	53.3338	32.0439	31.7259
0610010K14Rik	ENSMUST00000102569.9	1	0.931897	0.918414	0.891618	0.877464	0.884541	25.1471	25.4137	42.0193	3.0616	28.2435	16.1218
0610010K14Rik	ENSMUST00000108577.7	0.988599	0.925417	0.869587	0.945831	0.839193	0.892512	45.3552	43.1396	58.9644	24.7367	42.1987	32.0655
0610010K14Rik	ENSMUST00000108575.8	0.903221	0.985577	0.826402	1.26455	0.699301	0.981924	31.5509	43.2887	69.81	24.8282	36.2306	16.1048
0610010K14Rik	ENSMUST00000021181.12	0.383301	0.156946	0.103544	1.19731	1.06694	1.13213	601.588	887.265	859.842	922.775	738.916	849.606
0610010K14Rik	ENSMUST00000138658.8	0.97682	0.897196	0.860489	1.17796	1.12912	1.15354	5.92917	8.59686	6.54555	10.5655	9.70859	6.69298
0610010K14Rik	ENSMUST00000108579.7	0.800638	0.794554	0.580248	1.31673	0.994791	1.15576	70.1779	77.5285	127.363	67.1264	89.6007	57.3363
0610012G03Rik	ENSMUST00000202722.1	1	1	0.983409	0.705232	0.580435	0.642833	1044.69	1294.93	890.975	759	692.997	665
0610030E20Rik	ENSMUST00000205578.1	0.952348	1	0.810217	0.399027	0.525567	0.462297	52.4455	60.6473	29.5523	15.5748	28.9229	30.515
0610030E20Rik	ENSMUST00000205401.1	0.952348	1	0.810217	0.399027	0.525567	0.462297	52.4455	60.6473	29.5523	15.5748	28.9229	30.515
0610030E20Rik	ENSMUST00000077783.4	0.938937	1	0.86565	0.946188	0.609438	0.777813	393.23	331.937	379.798	306.346	229.586	212.358
0610030E20Rik	ENSMUST00000192144.2	0.938937	1	0.86565	0.946188	0.609438	0.777813	393.23	331.937	379.798	306.346	229.586	212.358
0610030E20Rik	ENSMUST00000205472.1	0.966029	0.976315	0.910831	1.14417	0.745894	0.94503	14.6333	18.9185	22.7226	15.6662	15.0068	10.0193
0610030E20Rik	ENSMUST00000206175.1	0.966029	0.976315	0.910831	1.14417	0.745894	0.94503	14.6333	18.9185	22.7226	15.6662	15.0068	10.0193
0610040J01Rik	ENSMUST00000081747.7	0.837714	0.68836	0.614858	1.63324	1.50302	1.56813	4.76227	17.1186	16.5862	19.1506	13.7477	19.1396
1110004F10Rik	ENSMUST00000205450.1	1	1	0.894953	0.557907	0.344116	0.451012	5.68671	7.10835	6.11554	1.02291	1.29779	3.1052
1110004F10Rik	ENSMUST00000032899.11	0.613724	0.835954	0.435332	1.0407	0.725474	0.883086	2168.33	3270.09	3603.66	2056.1	2220.43	1725
1110004F10Rik	ENSMUST00000151254.1	0.608753	0.84816	0.566665	2.35163	1.14118	1.7464	7.59236	10.8002	38.2196	5.03282	18.0952	2.89409
1110008P14Rik	ENSMUST00000048792.4	1	0.932022	0.918074	0.758867	0.715085	0.736976	387.975	600.444	496.589	253.49	416.55	290.254
1110008P14Rik	ENSMUST00000146423.1	0.998572	0.984302	0.977592	0.968601	0.691465	0.830033	17.9222	7.63272	17.0555	7.69702	6.76584	10.9045
1110012L19Rik	ENSMUST00000053981.5	0.972689	0.877798	0.790389	0.848708	0.750923	0.799815	406	678	368	552	289	525
1110032A03Rik	ENSMUST00000177142.1	1	1	0.764553	0.237101	0.382631	0.309866	10.1335	5.93899	2.21978	1.59103	0	6.14984
1110032A03Rik	ENSMUST00000042576.10	1	0.817206	0.733241	0.590929	0.185344	0.388136	37.4001	36.842	23.1989	20.6729	13.7603	0
1110032A03Rik	ENSMUST00000042468.8	1	1	0.978619	0.66701	0.578907	0.622959	36.3694	112.647	58.2775	41.118	26.7467	59.52
1110032A03Rik	ENSMUST00000176238.1	1	0.958652	0.945609	0.800118	0.751643	0.775881	67.0309	67.9906	54.9643	53.0688	54.0563	47.4317
1110032A03Rik	ENSMUST00000176894.1	0.980147	0.823206	0.827575	1.05847	1.15112	1.10479	14.3576	15.6306	14.3162	17.4253	15.9183	18.6017
1110038F14Rik	ENSMUST00000231058.1	1	1	1	0.735352	0.604073	0.669713	80.777	52.4777	67.4867	30.5024	30.4993	49.9963
1110038F14Rik	ENSMUST00000071792.6	0.997512	0.954973	0.873266	0.820885	0.678252	0.749569	627.564	875.838	775.485	458.635	648.742	370.944
1110038F14Rik	ENSMUST00000230274.1	0.206931	0.12526	0.0487394	1.61997	1.32016	1.47007	210.863	323.97	614.678	251.738	372.681	333.383
1110038F14Rik	ENSMUST00000229229.1	0.52828	0.655177	0.422253	3.17626	1.95386	2.56506	5.07847	3.65215	22.2611	5.46966	7.11732	9.94105
1110051M20Rik	ENSMUST00000132092.1	0.753641	0.707923	0.251836	0.195931	0.135008	0.16547	29.1136	24.1311	5.15951	5.27279	4.14771	3.04076
1110051M20Rik	ENSMUST00000102594.10	0.403918	0.336053	0.0594975	0.274174	0.228107	0.25114	208.849	393.407	36.9879	128.135	40.5035	96.8753
1110051M20Rik	ENSMUST00000064652.13	1	0.918246	0.877152	0.726056	0.277243	0.50165	37.751	35.7641	30.3103	23.0658	6.70966	13.6719
1110051M20Rik	ENSMUST00000139490.7	1	0.967836	1	0.685462	0.770343	0.727902	4	6.79844	6.40192	1	6	2.3185
1110051M20Rik	ENSMUST00000094835.8	0.988599	0.950114	0.886229	0.879634	0.744737	0.812186	169.481	79.8021	102.458	116.82	92.485	93.1654
1110051M20Rik	ENSMUST00000145573.7	0.972293	0.883107	0.831874	1.14767	1.07715	1.11241	14.9806	9.52426	20.7538	7.36966	16.8371	9.55828
1110059E24Rik	ENSMUST00000179768.7	0.944886	1	0.778217	0.356092	0.495504	0.425798	53.6411	38.8397	19.2617	13.67	24.2413	21.5833
1110059E24Rik	ENSMUST00000038830.9	0.941298	0.837689	0.533382	0.544307	0.418347	0.481327	680.37	1027.31	549.025	380.477	367.999	346.403
1110059E24Rik	ENSMUST00000179553.1	1	0.946227	0.8709	0.697164	0.371628	0.534396	129.1	106.505	74.1716	90.0838	33.5433	54.0142
1110059E24Rik	ENSMUST00000178523.1	0.884766	1	0.942511	1.53096	0.276937	0.903946	11.8775	3.34862	14.5418	8.76872	4.21667	0
1110059G10Rik	ENSMUST00000118422.1	1	1	0.997328	0.882067	0.518607	0.700337	41.5549	73.1403	71.9417	29.2271	28.4016	31.0801
1110059G10Rik	ENSMUST00000215129.1	1	0.951727	0.975813	0.749522	0.842866	0.796194	13.0081	12.1558	14.8609	4	10	11.2098
1110059G10Rik	ENSMUST00000035154.3	0.83049	0.850379	0.627267	1.14046	0.846813	0.993635	156.445	175.751	246.68	132.175	151.598	129.71
1110065P20Rik	ENSMUST00000163946.1	0.935749	0.827535	0.496327	0.481491	0.367828	0.424659	277.371	427.214	119.694	219.557	118.37	140.796
1110065P20Rik	ENSMUST00000137769.2	1	0.851244	0.713871	0.562535	0.289801	0.426168	97.0303	78.3035	58.456	40.1754	27.0056	23.8063
1110065P20Rik	ENSMUST00000106190.9	1	1	0.844175	0.46811	0.46565	0.46688	19.2939	44.8459	10.8328	19.1917	14.8578	15.0089
1110065P20Rik	ENSMUST00000125776.7	1	0.954973	0.768192	0.555001	0.383602	0.469301	69.2173	175.106	59.792	75.8076	48.7983	44.9246
1110065P20Rik	ENSMUST00000184704.1	0.945717	0.980477	0.879644	1.29468	0.723681	1.00918	8.42447	23.1358	31.1727	9.68772	12.8759	9.96367
1110065P20Rik	ENSMUST00000185036.1	0.243838	0.0271947	0.0236643	2.09756	2.29074	2.19415	29.1849	105.292	187.22	94.8528	172.025	136.027
1190005I06Rik	ENSMUST00000123927.7	0.934098	0.93026	0.755383	0.954053	0.720389	0.837221	321.995	578.451	560.177	298.896	341.221	307.45
1190005I06Rik	ENSMUST00000144417.1	0.891607	0.868039	0.766968	1.51038	1.21148	1.36093	3.43729	8.9124	11.3183	7.33443	8.3796	6.58177
1190007I07Rik	ENSMUST00000185168.7	1	0.682013	0.507677	0.37876	0.0495548	0.214157	8.01527	17.9711	7.68071	2.16188	1.28775	0
1190007I07Rik	ENSMUST00000183416.1	1	0.990571	0.838034	0.53672	0.372137	0.454428	30.8142	20.9674	12.9499	14.8423	6.24793	13.0219
1190007I07Rik	ENSMUST00000183363.1	1	0.976933	0.953804	0.848026	0.311791	0.579908	13.9393	36.2851	31.3562	11.2354	14	1.65951
1190007I07Rik	ENSMUST00000079648.11	1	1	0.96685	0.662659	0.537586	0.600122	32.6459	45.2989	32.8904	18.7604	22.9649	18.9371
1300017J02Rik	ENSMUST00000035163.9	0.921664	0.919249	0.45108	0.214286	0.178571	0.196429	11	17	2	4	5	0
1500009C09Rik	ENSMUST00000143238.1	0.887551	0.917135	0.38765	0.173388	0.16	0.166694	15	10	4.33469	0	0	4
1500009L16Rik	ENSMUST00000218623.1	1	1	0.888695	0.584113	0.458117	0.521115	36.0006	43.7826	10.4186	36.1838	6.39332	30.1567
1500009L16Rik	ENSMUST00000150459.2	1	0.98671	0.836143	0.617029	0.506339	0.561684	661.997	575.217	298.581	464.816	287.607	338.843
1500011B03Rik	ENSMUST00000061251.5	1	0.986588	0.914859	0.68691	0.467978	0.577444	156.643	286.74	164.929	139.635	90.7354	116.758
1500011B03Rik	ENSMUST00000234046.1	1	1	0.902695	0.652059	0.538402	0.595231	487.4	973.433	566.932	385.618	396.618	389.898
1500011B03Rik	ENSMUST00000112160.3	1	0.952414	0.940778	0.749703	0.699703	0.724703	316.432	427.465	299.337	258.365	235.265	285.242
1500011B03Rik	ENSMUST00000100850.5	1	0.932805	0.936676	0.748845	0.78501	0.766928	79.4533	134.443	96.7927	63.3825	93.008	74.9028
1600002K03Rik	ENSMUST00000041882.6	0.87466	0.884568	0.712608	1.24561	0.894737	1.07018	50	64	96	46	63	39
1600012H06Rik	ENSMUST00000174163.1	1	1	0.87681	0.529117	0.352245	0.440681	11.036	6.0122	5.0205	4	4.00339	2.00175
1600012H06Rik	ENSMUST00000052691.8	1	0.967836	0.939793	0.74	0.475713	0.607857	525.243	429.393	425.093	281.338	213.656	240.477
1600012H06Rik	ENSMUST00000164837.2	0.923076	0.463654	0.491559	1.00158	1.06983	1.03571	155.943	274.433	237.295	193.762	248.868	211.561
1600012H06Rik	ENSMUST00000174004.1	0.796102	0.386945	0.412069	1.47109	1.66656	1.56882	0	62.3244	65.7064	25.9781	31.5586	72.3085
1600014C10Rik	ENSMUST00000165308.7	0.837349	0.791005	0.358297	0.257748	0.180661	0.219204	54.7637	15.8076	5.26261	12.927	12.406	0.343449
1600014C10Rik	ENSMUST00000179525.7	0.896936	0.649655	0.959421	1.5259e-05	1.69538	0.847689	6.31871	11.2077	0	0	0	29.7139
1600014C10Rik	ENSMUST00000067854.9	0.771998	0.816969	0.536073	1.15007	0.846186	0.99813	164.185	325.258	368.822	194.073	254.785	159.375
1600029O15Rik	ENSMUST00000179787.1	1	1	0.971729	0.603071	0.606108	0.60459	19.011	23.9008	19.9819	5.89698	10.0025	16.0067
1700001O22Rik	ENSMUST00000129484.7	1	1	0.63716	0.274057	0.170234	0.222146	6.38655	8.08769	3.96677	0	2.46401	0
1700001O22Rik	ENSMUST00000133380.7	1	0.952414	0.774981	1.5259e-05	0.850558	0.425279	6.63768	0	0	0	5.64573	0
1700001O22Rik	ENSMUST00000050003.8	0.965114	1	0.831224	0.378968	0.562728	0.470848	39.4285	35.3179	15.7526	12.5739	22.9316	19.1303
1700001O22Rik	ENSMUST00000131315.7	1	0.99464	0.955256	0.755978	0.443164	0.599571	11.0554	0	2.86217	5.49547	4.89935	0
1700001P01Rik	ENSMUST00000107576.1	1	1	1	0.772727	0.590909	0.681818	9	13	16	1	6	7
1700003E16Rik	ENSMUST00000203203.1	0.636425	0.162124	0.19076	1.93529	2.34711	2.1412	22.1607	22.7189	72.3928	14.4623	72.3151	33.0221
1700003E16Rik	ENSMUST00000032106.5	0.694527	0.193444	0.296187	2.26115	3.47674	2.86894	5.83928	5.28115	17.6072	7.53774	26.6849	11.9779
1700003F12Rik	ENSMUST00000045116.10	0.931918	0.889967	0.489964	0.267267	0.178178	0.222722	22.8488	10.8254	7	2	4	2
1700007K13Rik	ENSMUST00000126242.1	0.968839	1	0.994544	1.19365	0.17802	0.685833	7.44746	1.52484	1.55536	9.15439	0	1.59725
1700007K13Rik	ENSMUST00000086370.10	0.191519	0.479228	0.110256	1.34717	0.908312	1.12774	775.605	678.909	1110.71	848.768	566.026	755.126
1700007K13Rik	ENSMUST00000127683.1	0.339886	0.507767	0.252081	2.09489	1.45778	1.77634	42.9472	28.5664	46.7361	103.077	45.9742	58.277
1700008O03Rik	ENSMUST00000137946.1	0.956725	0.781493	0.506287	0.38584	0.198667	0.292254	44.6976	43.9121	14.7892	19.4	8.77078	8.83302
1700008O03Rik	ENSMUST00000107933.7	0.978271	0.954973	0.682146	0.440596	0.351421	0.396008	68.0652	54.5577	30.9761	23.051	23.0681	20.0242
1700008O03Rik	ENSMUST00000134535.1	1	0.946554	1	0.607877	0.769765	0.688821	7.2592	3.14761	3.23233	3.09373	5.00827	3.00253
1700010I14Rik	ENSMUST00000151609.1	0.210125	0.980652	0.281373	5.14073e-09	0.286589	0.143294	13.8562	17.5477	1.61439e-07	0	9	0
1700010N08Rik	ENSMUST00000188166.1	0.737359	0.831101	0.675602	2.75	1.27778	2.01389	3	3	16.5	0	1.66667	6
1700014D04Rik	ENSMUST00000180139.2	1	0.963569	0.995208	0.873896	0.789762	0.831829	3	9.66205	9	2.06532	10	0
1700016D06Rik	ENSMUST00000033906.10	0.955898	1	0.7587	0.341675	0.440378	0.391027	29.4771	36.5038	16.8059	5.73815	20.8691	8.18746
1700016K19Rik	ENSMUST00000066408.5	1	0.964493	1	0.641026	0.769231	0.705128	17	22	15	10	20	10
1700017B05Rik	ENSMUST00000214583.1	0.952127	0.939837	0.995471	1.31953	1.5259e-05	0.659766	7.2959	7.7138	11.2848	8.52099	0	0
1700017B05Rik	ENSMUST00000034846.6	1	0.942437	0.937283	0.738562	0.676686	0.707624	1135.66	1426.61	1215.54	676.854	1044.22	689.633
1700017B05Rik	ENSMUST00000213199.1	0.819542	0.833831	0.662514	1.60295	1.14027	1.37161	12.9274	20.2909	37.4364	15.811	11.5106	26.3673
1700018B08Rik	ENSMUST00000034265.10	0.757413	0.996418	0.556091	0.141369	0.368068	0.254718	17.4343	17.9342	5	0	5.01801	8
1700018B08Rik	ENSMUST00000182460.1	1	1	0.984234	0.805336	0.480686	0.643011	7.61415	10.0658	13	1.2383	4.4985	4
1700018B08Rik	ENSMUST00000183280.1	0.962768	0.996418	0.992884	1.13612	0.585307	0.860715	5.95156	0	0	6.7617	3.48349	0
1700019D03Rik	ENSMUST00000191441.1	0.967124	0.907691	0.621093	0.402741	0.268084	0.335412	48.354	40.3855	34.8566	0.882421	23.7896	0
1700019D03Rik	ENSMUST00000050567.10	1	1	0.990911	0.785659	0.571132	0.678396	697.076	924.007	862.916	410.702	568.587	357.266
1700019D03Rik	ENSMUST00000114492.7	0.907021	0.891394	0.735801	1.19732	0.903699	1.05051	43.5696	59.6075	91.2271	32.3086	49.5068	43.7342
1700020D05Rik	ENSMUST00000189704.1	1	0.977998	0.996993	0.611111	0.722222	0.666667	7	11	8	3	6	7
1700020L24Rik	ENSMUST00000188702.1	1	0.954973	0.978722	0.704843	0.770767	0.737805	52.1785	54.114	39.4366	35.4829	37.9608	43.9659
1700020L24Rik	ENSMUST00000037378.5	1	0.900139	0.965013	0.63531	0.88745	0.76138	58.8268	28.5547	27.0644	28.4499	47.774	29.7727
1700020N01Rik	ENSMUST00000057341.5	1	0.948666	0.858957	0.65625	0.25	0.453125	15	17	12	9	2	6
1700021F05Rik	ENSMUST00000152926.1	1	0.942428	0.665829	0.343895	0.0814371	0.212666	9.6908	8.43718	6.23413	0	0	1.47629
1700021F05Rik	ENSMUST00000147196.2	1	1	0.952682	0.654885	0.577864	0.616375	393.309	609.563	373.766	283	296	283.524
1700024B05Rik	ENSMUST00000064162.10	0.539001	0.872265	0.496947	1.72404	0.959258	1.34165	22.3923	68.3028	62.3621	94	39	48
1700024J04Rik	ENSMUST00000093146.3	0.785921	0.932805	0.449525	0.312691	0.349994	0.331343	125.127	84.7729	46.9122	18.7217	43.9419	29.5218
1700025G04Rik	ENSMUST00000187603.6	1	1	0.947164	0.797615	0.333793	0.565704	4.20609	11.5591	7.36119	5.21336	2.40004	2.86227
1700025G04Rik	ENSMUST00000044581.13	0.98127	0.948911	0.84329	0.866054	0.691576	0.778815	539.735	533.327	591.743	337.587	460.812	281.292
1700025G04Rik	ENSMUST00000128433.7	0.927935	0.959958	0.828225	1.25339	0.777483	1.01544	21.01	26.119	39.8421	19.2291	20.7884	15.8536
1700028B04Rik	ENSMUST00000190841.1	0.723702	0.885176	0.356221	0.220631	0.256605	0.238618	39.3172	56.2452	10.7399	10.3441	13.3498	11.172
1700028J19Rik	ENSMUST00000237383.1	0.820509	0.943721	0.803807	1.74813	0.882885	1.31551	6.81209	5.50951	12	9.53971	7	3.87856
1700028K03Rik	ENSMUST00000162591.1	0.946644	0.662538	0.444774	0.441948	0.23221	0.337079	118	149	91	27	53	9
1700029I15Rik	ENSMUST00000189714.1	1	0.98461	0.985281	0.9375	0.6875	0.8125	8	8	10	5	5	6
1700029P11Rik	ENSMUST00000074608.3	0.171633	0.0507322	0.0222831	1.44639	1.30942	1.37791	354	580	749.927	601	550	673
1700030C10Rik	ENSMUST00000110971.2	0.583236	0.755461	0.35021	1.17329	0.814894	0.99409	548.886	695.793	1059.87	400.495	628.535	385.746
1700030J22Rik	ENSMUST00000070577.6	1	0.898536	0.962414	0.650117	0.81031	0.730213	138.259	160.375	132.791	61.3561	130.742	111.244
1700030J22Rik	ENSMUST00000213068.1	0.969176	0.943737	0.857389	1.02554	0.801246	0.913395	40.7408	56.6249	57.2088	42.6439	45.2582	32.7557
1700030K09Rik	ENSMUST00000064853.12	1	0.986411	0.849443	0.626323	0.49331	0.559816	454.383	559.789	409.2	225.999	289.978	210.323
1700030K09Rik	ENSMUST00000121902.1	0.845979	0.663305	0.659192	1.88034	1.884	1.88217	9.65034	0	9.78631	8.35961	18.1812	0
1700037C18Rik	ENSMUST00000115859.7	1	0.778236	0.822718	0.763819	0.108802	0.43631	14.3209	20.619	20.5192	6.16855	2.2558	1.54572
1700037C18Rik	ENSMUST00000177323.7	0.970971	0.732297	0.796598	1.2399	1.61317	1.42653	0.589637	9.12268	11.0925	0.949776	9.38378	6.28383
1700037H04Rik	ENSMUST00000133602.7	0.659033	0.917165	0.316907	0.145374	0.222702	0.184038	25.8949	18.9987	4.40647	2.11989	5.92847	4.06941
1700037H04Rik	ENSMUST00000103188.9	0.8165	0.960198	0.539223	0.524892	0.504265	0.514579	2872.78	3387.44	1642.78	1643.16	1728.63	1428.18
1700037H04Rik	ENSMUST00000152961.1	1	0.986588	0.933657	0.406907	0.653747	0.530327	7.4878	5.1762	1.42235	3.73072	5.33851	2.94054
1700037H04Rik	ENSMUST00000184535.7	0.927935	1	0.84263	0.464447	0.610699	0.537573	236.606	243.616	139.466	83.5718	182.647	110.624
1700037H04Rik	ENSMUST00000028800.11	1	0.995892	0.949857	0.732251	0.469392	0.600821	160.764	170.979	102.484	140.435	69.5959	86.1215
1700037H04Rik	ENSMUST00000136838.7	0.99918	0.932805	0.900507	0.888177	0.840253	0.864215	56.4646	36.2791	43.3898	38.983	25.863	52.0652
1700057G04Rik	ENSMUST00000126606.7	0.861662	0.897038	0.428914	0.263158	0.25	0.256579	38	38	7	13	11	8
1700066B19Rik	ENSMUST00000097617.2	1	1	0.893063	0.503539	0.483871	0.493705	19	12	7.60972	8	12	3
1700066M21Rik	ENSMUST00000042734.2	0.982925	0.970295	0.884459	0.86797	0.67334	0.770655	252.251	343.182	292.528	224.29	245.177	155.752
1700066M21Rik	ENSMUST00000185952.1	0.933004	0.735117	0.84566	1.28197	1.6239	1.45293	1.55321	4.62198	6.26552	1.65086	6.82278	3.20509
1700067K01Rik	ENSMUST00000174570.8	0.951682	1	0.755337	0.327045	0.464523	0.395784	37.8674	22.8523	10.6971	9.161	11.5111	16.6946
1700067K01Rik	ENSMUST00000060357.14	1	1	0.954631	0.675096	0.516691	0.595893	62.1326	78.753	46.2723	48.839	46.4889	26.3054
1700088E04Rik	ENSMUST00000190730.6	1	1	0.966683	0.837527	0.361456	0.599492	8.39921	7.39112	7.60152	5.62331	1.58091	4.1266
1700088E04Rik	ENSMUST00000169604.7	1	0.967902	1	0.683081	0.755091	0.719086	19.916	18.508	11.6499	14.5968	10.6031	18.4105
1700093K21Rik	ENSMUST00000156629.1	1	1	0.812589	0.391304	0.407813	0.399559	12	11	7	2	9.37971	0
1700094D03Rik	ENSMUST00000029551.2	0.758335	0.660552	0.258558	0.236395	0.170101	0.203248	62.6881	31.9903	16.2799	6.10158	8.5533	7.5516
1700094D03Rik	ENSMUST00000238911.1	0.130972	1	0.447776	1.5259e-05	0.444884	0.222442	28.6758	9.20692	0	0	7.11342	9.73999
1700102P08Rik	ENSMUST00000192995.5	1	1	0.939727	0.958291	0.146795	0.552543	6.67178	5.98338	6.59467	5.53265	1.85771	0
1700102P08Rik	ENSMUST00000035234.5	1	0.918246	0.936739	0.799883	0.956024	0.877953	7.32822	20.0166	13.4053	8.46735	10.1423	16
1700109H08Rik	ENSMUST00000147801.7	0.732776	0.156681	0.0769239	0.140132	1.5259e-05	0.0700658	20.6725	19	5.55937	0	0	0
1700109H08Rik	ENSMUST00000198134.1	1	0.967902	0.906219	0.707829	0.369184	0.538507	64.9039	43.4431	34.0001	42.6911	22	18
1700123O20Rik	ENSMUST00000227269.1	1	0.758535	0.908562	0.889683	0.130764	0.510223	28.6113	21.3894	39.0339	5.45085	0	6.53828
1700123O20Rik	ENSMUST00000038539.7	1	0.954973	0.947164	0.740457	0.672769	0.706613	695.323	1063.09	919.156	382.873	721.148	461.858
1700123O20Rik	ENSMUST00000228027.1	0.90102	0.345007	0.453229	1.41187	2.03061	1.72124	14.962	19.8064	38.8086	10.28	58.9683	11.6327
1810009A15Rik	ENSMUST00000187037.6	1	0.913503	0.706433	0.486705	0.207072	0.346888	23.4211	14.1243	11.1765	7.09702	4.30273	3.47188
1810009A15Rik	ENSMUST00000185488.6	0.964818	0.99874	0.75731	0.431389	0.45132	0.441354	59.4215	83.715	46.2302	15.5173	40.274	24.3263
1810009A15Rik	ENSMUST00000190843.1	1	1	0.87305	0.498347	0.48363	0.490989	16.9519	50.4674	20.5344	13.0638	24.4812	8.12481
1810009A15Rik	ENSMUST00000186647.6	1	0.766927	0.825808	0.796964	0.947467	0.872216	141.711	121.334	171.332	38.3055	169.224	80.0024
1810009A15Rik	ENSMUST00000096251.9	0.596043	0.400585	0.241193	1.10188	0.885865	0.993874	1043.02	1592.68	2177.39	726.845	1498.12	836.755
1810010H24Rik	ENSMUST00000106767.2	0.949479	0.206041	0.28635	0.35273	0.045973	0.199351	40.8163	39.3729	19.7333	8.55183	0.00130633	3.68523
1810010H24Rik	ENSMUST00000140447.3	1	0.917165	0.908642	0.828979	0.853538	0.841258	53.1837	52.6271	44.2667	43.4482	35.9987	54.3148
1810013L24Rik	ENSMUST00000229318.1	0.995851	0.958429	0.886229	0.899779	0.711741	0.80576	151.056	200.178	266.748	49.2849	189.672	60.3157
1810013L24Rik	ENSMUST00000023150.6	0.773575	0.89915	0.604192	0.975532	0.705753	0.840643	1915.94	1712.82	1893.25	1646.72	1229.33	1331.68
1810014B01Rik	ENSMUST00000220419.1	0.312883	0.946227	0.270574	0.0753873	0.27714	0.176264	15.8309	42.3602	1.20547	3.1814	16.1271	0
1810014B01Rik	ENSMUST00000218106.1	0.971241	1	0.692869	0.180938	0.330589	0.255763	0	17.525	2.12822	1.04271	5.79358	0
1810014B01Rik	ENSMUST00000181587.1	1	1	0.988668	0.884729	0.401751	0.64324	17.3542	32.7582	32.4023	11.9336	12.688	7.44469
1810014B01Rik	ENSMUST00000218095.1	0.978775	1	0.980649	1.08276	0.44857	0.765666	25.9689	31.6228	62.3581	0	9.16322	16.6707
1810020O05Rik	ENSMUST00000238521.1	0.951682	0.967836	0.665642	0.373498	0.355738	0.364618	60.387	38	15	21.7473	23	12
1810024B03Rik	ENSMUST00000150956.1	1	1	0.905542	0.515152	0.515152	0.515152	7	26	11	6	12	5
1810030O07Rik	ENSMUST00000060108.6	0.981669	0.871398	0.780483	0.852596	0.739362	0.795979	701.071	898.958	877.179	487	635	548
1810037I17Rik	ENSMUST00000106429.5	0.992696	0.964034	0.785074	0.627053	0.50314	0.565097	1476	2664	1639	957	1164	919
1810049J17Rik	ENSMUST00000180521.1	0.851321	0.916786	0.705305	1.05975	0.772416	0.916083	174.83	225.194	182.566	241.359	173.604	135.381
1810055G02Rik	ENSMUST00000235295.1	1	0.985428	0.899373	0.683985	0.390619	0.537302	56.3065	55.6142	51.9113	24.6408	43.7184	0
1810055G02Rik	ENSMUST00000039048.1	0.990498	0.91813	0.826468	0.84903	0.719746	0.784388	480.063	638.308	665.317	284.214	420.816	384.127
1810055G02Rik	ENSMUST00000237320.1	0.98127	0.679712	0.726095	0.987851	1.16031	1.07408	55.3822	38.8763	65.7644	27.349	66.7791	42.5901
1810055G02Rik	ENSMUST00000235763.1	0.951682	0.885078	0.895085	1.43753	1.23823	1.33788	3.04206	4.53845	10.8972	0	9.3864	0
1810055G02Rik	ENSMUST00000237955.1	0.933415	0.0830706	0.247565	1.17295	2.38287	1.77791	18.2065	56.738	53.1098	34.796	137.3	41.2831
1810058I24Rik	ENSMUST00000136110.1	1	1	0.941413	0.690161	0.43378	0.56197	40.5358	13.7364	32.5423	4.91428	15.2691	8.27307
1810058I24Rik	ENSMUST00000130875.7	1	1	0.916023	0.636033	0.560099	0.598066	447.888	808.414	480.837	318.213	353.195	350.459
1810058I24Rik	ENSMUST00000152147.7	1	1	0.976453	0.696885	0.57221	0.634547	530.285	830.761	592.62	355.872	394.536	384.268
2010300C02Rik	ENSMUST00000160023.5	0.940961	1	0.967687	1.25697	0.406307	0.831639	20.2127	7.02483	18.3794	15.8574	4.73037	6.33644
2010300C02Rik	ENSMUST00000162875.7	0.721318	0.246692	0.309755	1.86921	2.39664	2.13293	1.78726	26.9752	33.6206	20.1426	42.2696	26.6636
2010315B03Rik	ENSMUST00000177714.7	0.995882	0.996527	0.979475	0.986564	0.588211	0.787387	4.28057	18.6869	17.1857	5.47318	6.50719	7.00252
2010315B03Rik	ENSMUST00000184117.7	0.995882	0.996527	0.979475	0.986564	0.588211	0.787387	4.28057	18.6869	17.1857	5.47318	6.50719	7.00252
2200002D01Rik	ENSMUST00000032808.5	0.575155	0.816737	0.422967	1.23784	0.81627	1.02706	343.085	383.335	575.324	323.87	338.776	254.179
2200002D01Rik	ENSMUST00000151339.1	0.753641	0.907202	0.627973	1.32706	0.840752	1.08391	76.6391	103.257	139.529	99.2038	77.9761	73.2719
2210016F16Rik	ENSMUST00000022032.6	0.268458	0.0876843	0.0415708	1.39003	1.23701	1.31352	381.255	533.047	835.619	435.288	578	553
2210016L21Rik	ENSMUST00000131427.7	1	0.954973	0.786145	0.499967	0.289448	0.394707	23.5417	22.8784	12.3495	10.859	4.38745	9.04874
2210016L21Rik	ENSMUST00000147743.7	1	1	0.872744	0.528024	0.471349	0.499687	48.4886	27.852	34.4286	5.88106	13.5094	22.4737
2210016L21Rik	ENSMUST00000131771.2	1	0.932805	0.994799	0.450855	0.894996	0.672926	10.4443	2.50575	3.34455	2.49405	9.73415	1.85609
2210016L21Rik	ENSMUST00000031538.8	1	0.967807	0.974205	0.721414	0.654041	0.687727	1083.24	1331.9	1017.92	724.395	861.891	717.71
2210408I21Rik	ENSMUST00000225992.1	1	1	0.864207	0.486001	0.483273	0.484637	28.3101	23.4552	11.4758	13.6822	16.094	8.92277
2210408I21Rik	ENSMUST00000168779.2	1	0.996624	0.877033	0.590415	0.391788	0.491102	35.9207	26.7632	26.201	10.8085	19.4883	5.07052
2210408I21Rik	ENSMUST00000225605.1	0.623458	0.64383	0.424645	1.80073	1.31607	1.5584	21.7691	34.7816	63.3232	38.5093	31.4178	43.0067
2210409E12Rik	ENSMUST00000122062.1	1	0.996026	0.826835	0.497358	0.363785	0.430572	18	25.982	13.8748	8	11	5
2210418O10Rik	ENSMUST00000099009.8	0.483984	0.681331	0.283671	1.45295	0.943062	1.19801	213.898	223.193	546.253	88.8182	285.657	126.547
2300009A05Rik	ENSMUST00000168665.2	0.987809	0.932805	0.690679	0.482325	0.326569	0.404447	41.6443	102.405	46.6291	22.8495	21.0502	25.9919
2300009A05Rik	ENSMUST00000185528.1	1	1	0.917831	0.541024	0.543171	0.542097	44.9607	45.0591	27.1063	21.5966	24.6647	24.2314
2310009A05Rik	ENSMUST00000184126.2	0.984627	0.996418	0.807157	0.545269	0.486443	0.515856	147.984	294	151	90	130	85
2310009B15Rik	ENSMUST00000193374.1	1	0.961298	0.961495	0.805487	0.773346	0.789417	31.1305	29.9252	16.9621	32.2175	19.0617	28.1555
2310009B15Rik	ENSMUST00000112025.2	0.39164	0.502171	0.222594	1.64451	1.20675	1.42563	59.8695	133.851	147.793	170.783	95.9383	137.833
2310011J03Rik	ENSMUST00000020341.8	0.610686	0.350593	0.222341	1.14931	0.96941	1.05936	473	900	1152	426	816	515
2310022A10Rik	ENSMUST00000190903.1	1	0.963569	0.791792	0.535714	0.25	0.392857	16	12	6	9	4	3
2310022A10Rik	ENSMUST00000186826.1	0.995792	0.994876	0.92076	0.427891	0.662064	0.544978	29.8554	12.7999	15.8015	2.45034	18.973	9.26752
2310022A10Rik	ENSMUST00000187960.6	0.997821	0.996418	0.995862	0.887052	0.417003	0.652028	43.4984	56.9118	43.817	45.2521	28.6172	13.2542
2310022A10Rik	ENSMUST00000067386.13	1	1	1	0.750979	0.574238	0.662608	2123.53	2364.68	1808.45	1562.1	1354.38	1222.92
2310022A10Rik	ENSMUST00000186501.1	1	0.996418	1	0.800337	0.630385	0.715361	11.8347	20.9088	17.4898	8.71602	14.7477	5.89332
2310022A10Rik	ENSMUST00000190656.1	1	0.967836	0.979558	0.807899	0.741741	0.77482	12.3029	20.7503	18.7716	7.93204	10.7574	13.7595
2310022B05Rik	ENSMUST00000034464.7	0.985566	0.967111	0.868936	0.833848	0.654914	0.744381	1079	1190	1244	648	956	530
2310030G06Rik	ENSMUST00000034564.2	0.997821	0.841156	0.797888	0.857955	0.820076	0.839015	195	333	314	139	252	181
2310033P09Rik	ENSMUST00000020719.6	0.906404	0.54628	0.473276	0.970778	0.892331	0.931555	623.464	705.58	961.388	328.819	756.947	429
2310034G01Rik	ENSMUST00000189008.2	1	0.753244	0.938521	0.391304	1.3913	0.891304	11	12	7	2	23	9
2310039H08Rik	ENSMUST00000071430.6	0.982057	0.976978	0.755722	0.52452	0.454158	0.489339	203	266	88	158	82	131
2310057M21Rik	ENSMUST00000059438.10	1	0.99745	0.980219	0.769515	0.619124	0.69432	302.588	383.596	372.801	155.228	255.164	169.669
2310057M21Rik	ENSMUST00000207354.1	0.996601	1	1	0.919281	0.479336	0.699309	47.5822	63.2062	69.7622	32.0835	32.1352	20.9697
2310057M21Rik	ENSMUST00000208509.1	0.945717	1	0.994989	1.47527	0.158567	0.816919	4.43761	7.17076	14.7795	2.34598	0	1.84071
2310057M21Rik	ENSMUST00000207117.1	0.968839	1	0.960854	1.17422	0.552497	0.86336	7.75675	8.9758	11.0473	8.60043	5.84843	3.39626
2310057M21Rik	ENSMUST00000208526.1	0.912229	0.674512	0.593625	1.06549	0.98812	1.02681	162.692	130.157	205.737	106.292	151.871	137.499
2310061I04Rik	ENSMUST00000150056.1	1	0.75926	0.620948	0.494746	0.166626	0.330686	30.3636	41.2148	19.0454	16.3677	7.87796	4.04885
2310061I04Rik	ENSMUST00000146451.7	1	1	0.894351	0.56607	0.538411	0.552241	156.137	107.115	102.199	46.8201	84.8685	56.8694
2310061I04Rik	ENSMUST00000148482.7	1	0.967836	0.947051	0.76311	0.45613	0.60962	311.777	338.596	328.117	168.189	196.743	99.9116
2310061I04Rik	ENSMUST00000148721.7	1	0.986588	0.982991	0.726987	0.640788	0.683888	693.384	755.764	482.617	570.895	493.611	434.986
2310061I04Rik	ENSMUST00000154670.7	0.505537	0.623342	0.40649	4.73929	2.58472	3.662	2.58664	1.31076	15.7423	2.72859	4.88933	5.18435
2410002F23Rik	ENSMUST00000187524.6	0.779337	0.983573	0.368366	1.5259e-05	0.218848	0.109424	7.00065	12.6631	0	0	4.30338	0
2410002F23Rik	ENSMUST00000136210.2	0.829226	0.682013	0.269239	0.229669	0.131472	0.18057	32.3072	23.6086	12.8421	0	7.35137	0
2410002F23Rik	ENSMUST00000107950.8	0.734232	0.135829	0.0998476	0.430803	0.22836	0.329581	539.451	614.288	353.301	143.733	187.146	76.3213
2410002F23Rik	ENSMUST00000188382.1	0.950211	0.99442	0.731008	0.437067	0.454781	0.445924	169.018	64.521	83.1325	18.9396	50.6672	55.5418
2410002F23Rik	ENSMUST00000071296.10	0.984293	0.980949	0.773991	0.548283	0.45999	0.504137	343.259	151.904	189.289	82.2004	142.402	85.3681
2410002F23Rik	ENSMUST00000185481.6	0.990377	0.996418	0.920032	1.02184	1.5259e-05	0.510921	5.94665	4.93314	8.37602	2.7414	0	0
2410002F23Rik	ENSMUST00000146155.7	0.925644	1	0.831874	0.42414	0.605588	0.514864	178.493	129.897	84.4603	46.3401	91.5532	95.2041
2410002F23Rik	ENSMUST00000138978.7	1	1	0.942511	0.731034	0.384824	0.557929	26.7101	1.23469e-05	7.28229	12.2437	8.59281	1.68588
2410002F23Rik	ENSMUST00000137702.7	1	1	0.971729	0.784207	0.434808	0.609508	11.7853	31.2691	26.5293	7.23425	12.7622	5.95821
2410002F23Rik	ENSMUST00000188111.6	0.984627	0.939837	0.994392	0.970513	0.327784	0.649148	28.2836	82.9845	90.9943	16.9928	17.1106	19.3613
2410002F23Rik	ENSMUST00000144905.2	0.998572	0.931218	0.998152	0.456418	0.87716	0.666789	34.3506	16.4874	23.2034	0	7.98995	36.6031
2410002F23Rik	ENSMUST00000107949.7	1	0.899922	0.94799	0.680739	0.840636	0.760687	118.38	75.3894	96.5099	35.3964	106.97	55.9195
2410002F23Rik	ENSMUST00000055858.13	0.852143	0.503132	0.439324	1.01952	0.949587	0.984555	391.73	496.332	539.993	365.406	353.837	489.455
2410002F23Rik	ENSMUST00000145653.7	0.956837	0.52997	0.864825	0.279416	1.85348	1.06645	9.27726	13.4218	0	6.34249	25.5899	16.4823
2410002F23Rik	ENSMUST00000107948.7	1	0.448768	0.740051	0.615057	1.56791	1.09149	30.3374	36.0551	28.5744	12.2608	76.1853	27.9124
2410002F23Rik	ENSMUST00000084937.10	0.0142225	0.00395242	0.000446292	2.68485	2.30894	2.4969	69.1861	179.246	537.202	129.801	445.899	127.717
2410004B18Rik	ENSMUST00000188034.1	1	0.996418	0.850895	0.728254	0.116942	0.422598	11.765	4.17148	9.24632	2.35948	1.86365	0
2410004B18Rik	ENSMUST00000134575.7	1	1	1	0.770781	0.569275	0.670028	191.27	281.894	138.906	225.8	96.4636	172.897
2410004B18Rik	ENSMUST00000190472.1	1	0.726216	0.776889	0.88486	1.07029	0.977576	40.271	97.6596	83.4426	38.6067	80.8995	66.7265
2410004B18Rik	ENSMUST00000039571.13	0.497896	0.585247	0.251578	1.40326	0.977464	1.19036	184.577	311.024	592.95	102.509	322.632	161.8
2410004P03Rik	ENSMUST00000095823.8	0.717746	0.681308	0.483513	1.5254	1.20753	1.36647	46.9561	36.1607	77.6731	49.1132	52.0721	48.2942
2410024N13Rik	ENSMUST00000090704.4	1	1	0.798469	0.395275	0.35603	0.375652	16.6961	4.50166	5.40929	2.96965	4.54704	3
2410131K14Rik	ENSMUST00000049138.7	0.97682	0.990571	0.880275	0.86234	0.632865	0.747603	676.956	733.651	761.294	455.129	500.018	392.706
2410137M14Rik	ENSMUST00000039846.11	0.987421	0.93615	0.87012	0.944168	0.805518	0.874843	52.4047	80.6684	98.1556	27.4877	62.2952	44.8976
2410137M14Rik	ENSMUST00000173707.1	0.981669	0.957117	0.912283	1.07856	0.802124	0.940344	19.5953	11.3316	25.8444	7.51226	14.7048	10.1024
2410141K09Rik	ENSMUST00000172688.3	0.73305	0.744026	0.29724	0.395209	0.34329	0.36925	433	318.551	163.02	134	122	136
2410141K09Rik	ENSMUST00000173583.7	0.940953	0.739092	0.491097	0.477681	0.31179	0.394735	223.116	247.759	149.493	75.435	77.4169	69.397
2410141K09Rik	ENSMUST00000172579.3	0.990498	0.923612	0.823171	0.843522	0.70599	0.774756	659.669	886.086	924.626	379.253	630.393	460.895
2510002D24Rik	ENSMUST00000190776.1	0.702316	0.612406	0.210413	0.294576	0.232584	0.26358	158.89	140.126	28.2778	59.8052	35.5767	33.9695
2510002D24Rik	ENSMUST00000123146.7	1	1	0.9284	0.531265	0.592575	0.56192	40.5265	35.2052	13.8235	26.4101	11.6194	33.2573
2510002D24Rik	ENSMUST00000055413.12	1	1	0.994989	0.756397	0.613486	0.684941	191.817	254.024	214.455	122.778	167.919	105.598
2510009E07Rik	ENSMUST00000053336.7	0.904836	0.48465	0.564693	1.55381	2.17188	1.86284	7.32606	7	16.9465	5.31344	22.074	9.04045
2510039O18Rik	ENSMUST00000103232.1	1	1	0.938186	0.692116	0.553167	0.622642	3211	3626	2708	2024	2105	1677
2610001J05Rik	ENSMUST00000185361.1	1	1	0.596641	1.5259e-05	0.443053	0.221526	0	12.3799	0	0	5.48495	0
2610001J05Rik	ENSMUST00000185219.1	1	1	0.895646	0.602183	0.386024	0.494103	6.47933	20.1025	12.486	3.52113	6.70007	3.56115
2610001J05Rik	ENSMUST00000139231.1	1	0.99452	0.980157	0.812872	0.655361	0.734116	36.9627	66.0136	46.7899	36.9166	48.2047	19.282
2610001J05Rik	ENSMUST00000155856.1	0.960059	0.978843	0.862459	0.919516	0.666138	0.792827	215.558	303.504	253.724	223.562	160.61	185.157
2610002M06Rik	ENSMUST00000120722.1	1	0.957117	0.955905	0.757883	0.737791	0.747837	84.0004	115	80.819	70	80.9255	65.8953
2610002M06Rik	ENSMUST00000191183.1	0.948459	0.607157	0.864122	1.03629	2.23603	1.63616	4.99957	0	5.18102	0	6.07453	5.10466
2610005L07Rik	ENSMUST00000140111.7	1	0.732448	0.664401	0.641622	0.418179	0.5299	1956.34	1309.9	1167.86	927.831	700.501	665.372
2610005L07Rik	ENSMUST00000139264.1	0.862744	0.99464	0.79856	0.958047	0.628957	0.793502	683.574	489.452	504.106	619.708	330.002	407.781
2610008E11Rik	ENSMUST00000039271.6	0.648826	0.459623	0.319994	1.63929	1.38452	1.51191	45	68	159.24	26	83.4509	73
2610021A01Rik	ENSMUST00000163475.2	0.984627	0.889235	0.697714	0.607069	0.449891	0.52848	1031.12	1202.01	861.497	494.168	590.548	414.117
2610021A01Rik	ENSMUST00000205587.1	0.940961	0.8604	0.761554	1.25359	1.07949	1.16654	13.5003	23.9747	36.0576	10.9205	23.8349	16.6191
2610021A01Rik	ENSMUST00000205433.1	0.934098	0.879832	0.827847	1.36236	1.1269	1.24463	0	12.929	6.26225	11.3517	7.95004	6.61967
2610042L04Rik	ENSMUST00000165466.7	0.959084	0.996418	0.848234	0.9718	0.454413	0.713106	1.43461	5.3901	6.63225	0	3.10124	0
2610044O15Rik8	ENSMUST00000188757.6	1	0.986588	0.718849	0.39311	0.241072	0.317091	14.2152	8.95059	4.38453	4.72218	2.17136	3.41326
2610044O15Rik8	ENSMUST00000186619.6	0.997821	0.962374	0.882911	0.827794	0.671279	0.749537	644.165	577.045	675.256	335.654	437.929	381.844
2610044O15Rik8	ENSMUST00000190157.6	0.997821	0.967836	0.911119	0.884851	0.710935	0.797893	102.582	120.195	133.556	63.5685	78.3419	80.0381
2610044O15Rik8	ENSMUST00000191043.6	0.946644	0.857693	0.760666	1.09705	0.943957	1.0205	45.4779	63.0338	72.3097	46.7329	55.0739	47.3565
2610044O15Rik8	ENSMUST00000189965.1	0.887029	0.992112	0.994799	1.74022	0.371912	1.05607	0	5.74787	8.68003	1.32252	0	2.1377
2610301B20Rik	ENSMUST00000080517.13	1	0.932805	0.87194	0.700086	0.451411	0.575749	540.908	653.522	414.511	421.693	248.179	291
2610301B20Rik	ENSMUST00000101504.2	0.98946	1	0.999793	1.00862	0.516167	0.762392	10.5264	13.3591	16.2477	7.84365	12.3289	0
2610301B20Rik	ENSMUST00000131437.7	0.938937	0.965587	0.876202	1.31217	0.780592	1.04638	24.5091	0	6.15188	26.0083	19.1316	0
2610318N02Rik	ENSMUST00000232601.1	1	1	0.958495	0.677712	0.507261	0.592486	37.4543	29.389	28.6948	16.6057	23.7235	10.1835
2610318N02Rik	ENSMUST00000231297.1	1	0.998187	1	0.768927	0.623351	0.696139	39.9942	22.3958	45.3045	2.66886	10.9081	27.9828
2610318N02Rik	ENSMUST00000232615.1	1	1	1	0.927953	0.46702	0.697487	8	5.07322	8.13134	4	6.10546	0
2610318N02Rik	ENSMUST00000093336.7	1	0.892603	0.98034	0.578583	0.864129	0.721356	97.4923	68.519	74.4662	21.5851	81.2609	62.1943
2610318N02Rik	ENSMUST00000231558.1	1	0.932805	0.999376	0.555242	0.941031	0.748136	22.8102	0	2.88443	9.78075	7.7926	13.6725
2610318N02Rik	ENSMUST00000231681.1	0.965262	0.865342	0.767968	0.859866	0.744339	0.802103	759.964	821.547	706.292	653.596	650.723	526.457
2610318N02Rik	ENSMUST00000231303.1	0.798156	0.448768	0.40462	1.35058	1.34312	1.34685	54.1933	79.0759	130.227	49.7637	92.4864	86.5098
2610507B11Rik	ENSMUST00000126928.1	0.32611	1	0.537398	0.172271	0.552411	0.362341	123.107	104.145	10.2696	28.8794	58.7055	66.8309
2610507B11Rik	ENSMUST00000125459.1	0.981669	1	0.838415	0.375414	0.524934	0.450174	19.1827	21.0272	8.07079	7.02456	9.07325	12.0343
2610507B11Rik	ENSMUST00000147432.1	1	1	0.928149	0.883346	0.124756	0.504051	10.7062	4.50313	13.4351	0	1.89746	0
2610507B11Rik	ENSMUST00000141331.1	1	0.979008	0.932635	0.511322	0.592821	0.552072	6.31539	4.0365	5.29315	0	3.05018	3.08664
2610507B11Rik	ENSMUST00000132756.1	0.990665	0.971501	0.980577	0.984839	0.257362	0.621101	16.8909	10.4266	25.1077	1.79565	5.39714	1.63335
2610507B11Rik	ENSMUST00000010421.6	1	1	0.975813	0.675646	0.595497	0.635572	9704.84	8867.55	9268.07	3280.3	7158.49	3901.31
2610528J11Rik	ENSMUST00000030261.5	1	0.977182	0.995221	0.857143	0.714286	0.785714	5	9	2	10	3	7
2700049A03Rik	ENSMUST00000045907.15	0.783213	0.477766	0.247001	0.460122	0.330452	0.395287	802.532	688.924	360.573	325.678	258.929	233.926
2700049A03Rik	ENSMUST00000149564.7	0.78533	0.697464	0.340847	0.46213	0.374108	0.418119	674.092	775.076	415.382	254.322	355.071	187.074
2700062C07Rik	ENSMUST00000097646.4	1	1	0.9347	0.632675	0.56512	0.598897	263.032	324.567	215.88	155.879	180.629	151.435
2700062C07Rik	ENSMUST00000235029.1	0.987681	0.807751	0.815286	1.04212	1.19749	1.1198	18.167	16.4329	30.9367	5.12067	25.4871	15.9458
2700081O15Rik	ENSMUST00000161907.1	0.98127	0.939837	0.95096	1.13587	1.5259e-05	0.567937	9.02635	6.03959	17.113	0	0	0
2700081O15Rik	ENSMUST00000160561.2	0.864574	0.695472	0.531231	1.15228	0.965878	1.05908	231.47	117.773	350.136	52.2881	262.098	75.2283
2700081O15Rik	ENSMUST00000159348.2	0.516078	0.451712	0.196649	1.2906	0.967435	1.12902	409.294	513.088	1051.19	139.239	614.884	277.461
2700081O15Rik	ENSMUST00000189779.1	0.907021	0.639729	0.641936	1.4343	1.53268	1.48349	18.8094	9.09936	35.5569	4.47277	37.0179	5.75718
2700097O09Rik	ENSMUST00000136281.1	0.305503	0.276276	0.0344836	0.187534	0.16491	0.176222	195.058	145.872	43.1255	20.8105	22.134	34.0887
2700097O09Rik	ENSMUST00000156852.1	0.232808	0.270962	0.0251531	0.236526	0.218346	0.227436	405.017	281.099	77.757	84.5271	74.3348	75.4756
2700097O09Rik	ENSMUST00000222572.1	1	1	0.837886	0.498153	0.462243	0.480198	59.5207	45.2971	20.8773	31.338	11.4818	36.9695
2700097O09Rik	ENSMUST00000021406.5	0.763475	0.660552	0.446304	1.17386	0.947444	1.06065	186.955	264.523	353.988	175.985	244.168	183.582
2700099C18Rik	ENSMUST00000183133.2	1	0.971797	0.537463	0.319258	1.5259e-05	0.159629	6.54887	7.16168	4.3772	0	0	0
2700099C18Rik	ENSMUST00000182313.7	0.94046	0.691852	0.373438	0.286838	0.118908	0.202873	17.8843	25.7839	8.26388	4.26182	3.62613	1.56639
2700099C18Rik	ENSMUST00000182475.7	0.891003	0.917135	0.443073	0.256644	0.247886	0.252265	36.49	21.2977	3.65269	11.1782	10.4464	3.87835
2700099C18Rik	ENSMUST00000182402.7	1	0.88422	0.858046	0.861158	0.874389	0.867773	77.7692	89.7567	89.7062	54.56	59.9275	86.5553
2810004N23Rik	ENSMUST00000211971.1	1	0.946871	0.85767	0.672665	0.419959	0.546312	226.78	281.684	199.877	142.149	106.843	106.691
2810004N23Rik	ENSMUST00000034465.8	0.967124	0.833177	0.727297	0.853746	0.734816	0.794281	1831.33	2227.44	2213.93	1251.23	1744.74	1237.71
2810004N23Rik	ENSMUST00000212808.1	0.2654	0.389394	0.179762	3.25245	2.07591	2.66418	13.9215	10.358	69.2118	9.75618	28.5022	21.8998
2810006K23Rik	ENSMUST00000077376.2	0.870436	0.797256	0.441458	0.479337	0.384329	0.431833	458.011	625.067	341.708	177.451	232.853	183.405
2810006K23Rik	ENSMUST00000111477.1	0.984293	0.959647	1	1.00707	0.602119	0.804597	1.12063	8.27803	7.16182	2.30333	5.65911	0
2810021J22Rik	ENSMUST00000132570.1	1	1	0.878266	0.418562	0.487697	0.45313	11.599	6.36552	1.57207	5.9472	1.72663	7.03462
2810021J22Rik	ENSMUST00000073924.9	1	1	1	0.727261	0.596293	0.661777	223.401	272.634	237.694	123.053	166.817	128.965
2810025M15Rik	ENSMUST00000061537.11	0.758335	0.866311	0.361886	0.507087	0.46619	0.486638	3773.82	6769.88	2320.03	3026.54	2204.42	2710.95
2810039B14Rik	ENSMUST00000184801.1	1	0.873437	0.670014	0.479682	0.225243	0.352463	46.5244	20.0733	22.8452	9.10053	10.7453	4.25539
2810039B14Rik	ENSMUST00000184602.1	0.984627	1	0.977804	0.988939	0.325646	0.657293	7.22086	2.018	7.0976	2.03907	1.0086	2
2810039B14Rik	ENSMUST00000183928.7	0.964184	0.885971	0.836143	1.16677	1.08217	1.12447	7.31404	9	15.0348	4	10.4942	7.16037
2810047C21Rik1	ENSMUST00000210322.1	1	0.879874	0.610927	0.420098	1.5259e-05	0.210049	6.02745	12.1344	0	7.62975	0	0
2810408A11Rik	ENSMUST00000018714.12	0.359313	0.451214	0.0644204	0.213965	0.217099	0.215532	138.118	232.382	34.0954	45.1788	24.9871	55.448
2810408A11Rik	ENSMUST00000102580.9	0.561333	0.587862	0.132974	0.23769	0.208849	0.22327	67.4206	176.71	24.4927	33.5347	29.0366	21.9499
2810408A11Rik	ENSMUST00000144431.7	0.0759027	1	0.368468	0.0642762	0.50224	0.283258	69.0958	82.6491	0	9.75359	23.1591	53.0532
2810408A11Rik	ENSMUST00000129234.7	1	0.640112	0.583437	0.526258	0.191071	0.358665	55.8836	91.1931	32.0497	45.3506	24.0534	4.04876
2810408A11Rik	ENSMUST00000100969.8	1	1	0.900766	0.559361	0.438431	0.498896	17.192	22.8529	18.2778	4.12177	9.56241	7.99453
2810408A11Rik	ENSMUST00000142121.1	0.912026	0.283962	0.433038	1.63228	3.07552	2.3539	9.09235	0.185996	11.0843	4.06056	23.2014	5.33431
2810459M11Rik	ENSMUST00000165824.2	1	1	0.937304	0.625	0.458333	0.541667	19	5	12	3	8	3
2900026A02Rik	ENSMUST00000050125.8	0.694059	0.992112	0.492397	0.158287	0.378172	0.26823	48.8816	12.8876	0	9.77727	23.3594	4.76293e-07
2900026A02Rik	ENSMUST00000212276.1	0.284906	1	0.50929	0.134054	0.549706	0.34188	25.7403	152.109	23.8414	0	24.5395	73.2253
2900026A02Rik	ENSMUST00000211733.1	0.938512	0.909528	0.741426	0.906086	0.704946	0.805516	1150.48	796.283	1146.71	617.225	962.587	409.775
3000002C10Rik	ENSMUST00000144161.1	0.980462	1	0.972563	1.07235	0.521353	0.796854	28.0015	9.00026	33.6789	6.00009	10.5813	8.70969
3110001I22Rik	ENSMUST00000225585.1	0.903221	0.678908	0.585205	1.14888	1.04424	1.09656	66	150	196.033	52.1245	157.555	68
3110009E18Rik	ENSMUST00000056038.14	0.987681	0.952414	0.653083	0.327225	0.208181	0.267703	4.71148	19.3832	5.411	2.47339	3.87184	1.14421
3110009E18Rik	ENSMUST00000187809.1	1	0.96401	0.732584	0.471867	0.158295	0.315081	15.3078	4.11373	7	2.16438	1.07434	2
3110009E18Rik	ENSMUST00000112644.8	1	0.902804	0.887444	0.86109	0.889063	0.875076	37.2887	62.4947	56.5603	29.3622	51.9592	36.7545
3110021N24Rik	ENSMUST00000178992.1	0.94872	0.92309	0.836143	1.33348	1.04741	1.19045	2.92266	12.7315	13.1939	7.6806	13.7026	2.69374
3110040M04Rik	ENSMUST00000224012.1	0.791241	0.0437407	0.241475	1.51075	9.28355	5.39715	3	0	3.13701	1.39524	6.01994	21.8307
3110040N11Rik	ENSMUST00000026092.8	0.93543	0.808732	0.493788	0.474821	0.344627	0.409724	255.362	315.402	128.006	143.005	93.6676	103.033
3110040N11Rik	ENSMUST00000142557.7	0.971241	0.946229	0.680105	0.473731	0.367555	0.420643	62.8917	170.313	78.4165	32.0597	54.4274	31.2881
3110040N11Rik	ENSMUST00000152620.1	0.984627	0.995779	0.935692	0.921015	0.64539	0.783202	70.0414	97.882	88.6708	65.9892	54.9051	53.4709
3110053B16Rik	ENSMUST00000143905.1	0.970008	0.954973	0.562823	0.28981	0.194302	0.242056	9.04742	15.9057	1.46373	5.76793	0	4.84844
3110053B16Rik	ENSMUST00000140360.7	0.951682	0.910631	0.601817	0.47215	0.387376	0.429763	249.086	203.361	85.778	127.845	70.5282	104.739
3110082I17Rik	ENSMUST00000198474.1	1	1	0.970703	0.683171	0.553603	0.618387	121.577	157.413	106.496	84.1019	91.5156	62.934
3110082I17Rik	ENSMUST00000066052.11	1	0.923612	0.885226	0.776162	0.695053	0.735608	1018.51	1266.44	1046.03	727.462	813.74	774.421
3110082I17Rik	ENSMUST00000196267.1	0.994471	0.917587	0.889135	0.993601	1.01401	1.00381	1.91147	20.1477	16.4816	5.43642	8.72376	13.6445
3300002I08Rik	ENSMUST00000138130.1	1	0.9664	0.736549	0.464984	0.157794	0.311389	14.6761	4.19484	5.9122	2.86249	1.48094	1.49679
3300002I08Rik	ENSMUST00000051153.5	1	1	0.977234	0.806771	0.439202	0.622986	13.758	16.2687	9.83576	14.3889	5.91449	7.27329
3300002I08Rik	ENSMUST00000152036.7	0.981669	0.962425	0.934374	1.11578	0.773223	0.944503	8.7573	4.30347	12.5466	2.02638	8.83589	1.263
3830406C13Rik	ENSMUST00000225294.1	0.968839	0.957438	0.67985	0.453904	0.378577	0.416241	63.0676	153.286	47.3367	50.8671	33.8646	48.042
3830406C13Rik	ENSMUST00000223762.1	1	0.806222	0.863208	0.856111	1.5259e-05	0.428055	3.84046	17.0705	17.9021	0	0	0
3830406C13Rik	ENSMUST00000224389.1	1	1	0.911958	0.542169	0.52826	0.535215	14.1752	52.5331	23.7944	12.3728	35.2393	0
3830406C13Rik	ENSMUST00000223927.1	1	0.867895	0.929432	0.0632132	1.0235	0.543359	0	9.39471	0	0.59387	9.61553	0
3830406C13Rik	ENSMUST00000225971.1	1	0.986007	0.959962	0.495751	0.692955	0.594353	4.98493	15.9548	0	10.3809	11.5993	2.91099
3830406C13Rik	ENSMUST00000225383.1	0.995851	0.996418	0.994928	1.01995	0.632977	0.826463	7.57257	4.05091	8.6779	3.17746	2.36514	4.99226
3830406C13Rik	ENSMUST00000163392.2	1	0.695391	0.877661	0.621845	1.326	0.973923	34.069	5.17195	24.4018	0	11.2982	40.7353
3830417A13Rik	ENSMUST00000033522.14	0.57924	0.846223	0.624555	3.2	1.4	2.3	3	2	5	11	0	7
4632415L05Rik	ENSMUST00000198527.2	0.541128	0.78593	0.381786	1.31932	0.865428	1.09237	234.671	243.245	422.625	207.898	200.623	212.979
4632415L05Rik	ENSMUST00000059704.5	0.881431	0.946227	0.796914	1.4105	0.847697	1.1291	18.6055	19.3666	39.9544	13.6052	23.5673	8.62153
4833420G17Rik	ENSMUST00000224081.1	0.954424	0.887993	0.57115	0.39291	0.2659	0.329405	34.6736	70.3808	25.8258	15.4511	19.8706	8.06334
4833420G17Rik	ENSMUST00000225292.1	0.874518	0.959192	0.571133	0.316343	0.346646	0.331495	63.1349	45.9143	27.181	7.31596	22.2841	15.5174
4833420G17Rik	ENSMUST00000026519.9	0.932568	0.468429	0.359005	0.50656	0.297499	0.40203	417.429	491.128	284.375	175.864	151.738	118.557
4833420G17Rik	ENSMUST00000225726.1	0.977195	0.917519	0.685925	0.531996	0.394832	0.463414	262.173	214.247	165.739	87.7143	102.293	85.813
4833420G17Rik	ENSMUST00000224312.1	0.9588	1	0.831295	0.502437	0.55895	0.530693	248.864	203.982	155.711	71.8156	167.464	85.6541
4833420G17Rik	ENSMUST00000225186.1	0.830126	0.0234515	0.101349	2.09459	7.15527	4.62493	0	7.95468	16.6618	0	23.8498	33.0681
4833439L19Rik	ENSMUST00000153065.7	0.21519	0.802151	0.0964315	0.177843	0.317229	0.247536	144.546	265.433	37.2076	35.7042	85.712	44.3454
4833439L19Rik	ENSMUST00000143144.7	1	1	0.833991	0.492544	0.376626	0.434585	23.1711	7.43385	6.94477	8.12951	3.46236	8.06426
4833439L19Rik	ENSMUST00000143173.7	1	1	0.978365	0.897564	0.403637	0.6506	5.75563	6.89937	6.77468	4.58399	2.24786	2.86016
4833439L19Rik	ENSMUST00000026989.14	0.997821	0.928352	0.858004	0.795879	0.677879	0.736879	3337.97	3370.35	3117.4	2221.61	2310.57	2236.86
4833439L19Rik	ENSMUST00000150938.7	0.997821	0.986588	0.943265	0.87964	0.672985	0.776312	105.395	51.6779	79.6901	58.4775	65.601	40.1067
4833439L19Rik	ENSMUST00000147318.1	0.877099	0.909528	0.704073	1.05029	0.778316	0.914303	210.531	216.247	238.869	209.372	205.601	126.567
4833439L19Rik	ENSMUST00000153708.1	0.261454	0.168452	0.0685881	1.8877	1.61045	1.74907	106.172	73.8945	196.909	143.002	183.472	106.516
4921507P07Rik	ENSMUST00000031852.4	0.995792	0.996527	0.767121	0.416667	0.361111	0.388889	21	15	12	3	9	4
4921524J17Rik	ENSMUST00000047749.6	1	1	0.923125	0.664213	0.54486	0.604537	648.446	742	504.097	419.456	399.465	358.134
4921524J17Rik	ENSMUST00000209355.1	0.781819	0.652695	0.636362	4.08965	3.54595	3.8178	2.55445	0	7.90312	2.54369	3.53463	5.52333
4921533I20Rik	ENSMUST00000234727.1	1	0.959663	0.728164	0.5	0.0555556	0.277778	8	10	5	4	1	0
4921536K21Rik	ENSMUST00000020712.4	0.987809	0.990333	0.996993	0.922011	0.394737	0.658374	53	23	26	44.0728	15	15
4930402H24Rik	ENSMUST00000148924.7	1	0.954973	0.61058	0.401933	1.5259e-05	0.200966	14.2173	0	5.7144	0	0	0
4930402H24Rik	ENSMUST00000044766.14	0.992682	0.835954	0.660809	0.582114	0.394942	0.488528	490.097	510.45	293.595	288.837	200.124	195.034
4930402H24Rik	ENSMUST00000119422.7	1	1	0.994989	0.894249	0.484436	0.689342	10.5408	3.15664	6.71949	5.52943	0	6.63553
4930402H24Rik	ENSMUST00000133132.1	0.984627	1	0.977615	1.02643	0.578749	0.802591	7.80285	18.2473	16.8386	9.90014	5.66999	9.40652
4930402H24Rik	ENSMUST00000142128.1	0.981515	0.917135	0.886229	1.06233	0.955748	1.00904	17.7059	6.66318	17.5613	8.32663	10.1526	13.1381
4930402H24Rik	ENSMUST00000110243.7	0.78025	0.884568	0.666569	1.43224	0.94894	1.19059	31.7477	31.5603	34.2489	56.4234	23.7394	36.3361
4930430F08Rik	ENSMUST00000219698.1	1	1	0.55399	0.159799	0.234082	0.19694	7.28588	6.52643	2.20719	0	3.23321	0
4930430F08Rik	ENSMUST00000219995.1	0.997821	0.827535	0.55705	0.404142	0.109066	0.256604	16.6614	11.1381	9.20355	2.0314	0	3.03199
4930430F08Rik	ENSMUST00000219410.1	0.896272	0.660196	0.381043	0.350406	0.189519	0.269962	53.8423	82.8266	43.3431	4.54652	21.1843	4.71702
4930430F08Rik	ENSMUST00000054471.9	0.970998	0.935503	0.684906	0.555314	0.452053	0.503683	488.14	728.308	346.678	328.832	278.837	271.062
4930430F08Rik	ENSMUST00000218821.1	0.997821	0.981469	0.934753	0.911641	0.695028	0.803335	32.4616	60.9838	59.4459	25.7428	29.3386	35.6086
4930431P19Rik	ENSMUST00000207761.1	0.950211	0.901363	0.850604	1.30117	1.11499	1.20808	6	4	5.01168	8	0	11.1499
4930432K21Rik	ENSMUST00000118856.7	0.915554	0.528354	0.347499	0.388489	0.182843	0.285666	61	131.932	52.2259	22.7261	27.7145	7.56181
4930432K21Rik	ENSMUST00000093375.4	1	0.671337	0.785947	0.856577	1.56575	1.21116	0	16.3677	6.74625	7.27394	17.2855	8.34219
4930447C04Rik	ENSMUST00000044000.11	0.576731	0.338561	0.104779	0.239726	0.159796	0.199761	132.776	90.5847	39.6269	13.9185	10.6551	25.0371
4930447C04Rik	ENSMUST00000131033.7	0.556976	0.384949	0.0886832	0.247425	0.166421	0.206923	148.55	122.951	48.3401	18.8361	27.0352	18.1482
4930447C04Rik	ENSMUST00000143960.7	0.660437	0.996418	0.477643	0.0959204	0.329789	0.212855	12.3514	19.8109	1.26309	1.82193	6.95639	3.65038
4930447C04Rik	ENSMUST00000132901.7	0.929391	0.846223	0.445753	0.290028	0.186109	0.238068	22.8856	31.3376	13.1403	2.58596	5.15573	4.93567
4930447C04Rik	ENSMUST00000132016.1	0.877241	0.979008	0.551287	0.225454	0.292542	0.258998	27.0356	9.02619	6.95235	1.17793	4.91978	5.6298
4930447C04Rik	ENSMUST00000110489.8	0.795242	1	0.690019	0.238164	0.520128	0.379146	34.1462	54.0954	13.3533	7.66269	35.2966	10.6003
4930447C04Rik	ENSMUST00000136075.7	1	0.952414	0.921587	0.85	0.775	0.8125	63	57	80	22	48	45
4930451G09Rik	ENSMUST00000090457.6	1	0.93993	0.99845	0.409728	0.88707	0.648399	3.70364	18.5419	5.40254	3.71209	13.3885	6.34486
4930452B06Rik	ENSMUST00000102996.3	0.314681	0.0499704	0.0157481	0.346059	0.22066	0.283359	756.529	935.64	360.569	225.021	209.24	164.154
4930452B06Rik	ENSMUST00000225744.1	0.912229	1	0.717884	0.341033	0.458495	0.399764	57.4707	46.3596	9.43089	25.9787	40.7602	6.84551
4930453N24Rik	ENSMUST00000162732.1	1	1	0.994575	0.755552	0.530821	0.643187	54.4311	86.6918	72.3821	34.2436	43.0164	31.8946
4930453N24Rik	ENSMUST00000076991.6	0.626717	0.528278	0.300774	1.10434	0.868429	0.986383	746.785	1121.8	1460.75	602.797	871.211	751.522
4930486L24Rik	ENSMUST00000091569.6	1	0.957117	0.994799	0.516919	0.819494	0.668206	9.01134	21.9413	5	11	10.3655	15
4930503L19Rik	ENSMUST00000212155.1	1	0.939837	0.683776	0.49864	1.5259e-05	0.24932	9.2342	5.8059	7.49959	0	0	0
4930503L19Rik	ENSMUST00000237800.1	0.811188	0.887993	0.412639	0.300595	0.294766	0.29768	96.8389	55.9492	36.7089	9.21839	16.7523	28.2844
4930503L19Rik	ENSMUST00000212982.1	1	0.804446	0.796598	0.711932	1.5259e-05	0.355966	17.7724	2.96433	9.06226	5.70088	0	0
4930503L19Rik	ENSMUST00000212683.1	1	0.930949	0.789931	0.610972	0.387136	0.499054	225.395	158.413	133.708	100.788	75.8321	72.7537
4930503L19Rik	ENSMUST00000213066.1	1	0.99442	0.852847	0.598148	0.47617	0.537159	190.982	194.523	158.729	71.8599	105.156	78.4098
4930503L19Rik	ENSMUST00000067556.3	1	0.928352	0.939727	0.743688	0.771574	0.757631	123.388	172.765	156.914	63.3314	178.954	49.5501
4930503L19Rik	ENSMUST00000212539.1	0.766395	0.992112	0.76747	1.75936	0.682106	1.22073	12.1854	20.4855	45.3781	12.1018	7.28313	15.0019
4930516K23Rik	ENSMUST00000074064.4	1	1	0.870748	0.450194	0.404164	0.427179	6.21533	8.7274	5.71549	1.01163	3.01837	3.02094
4930519F16Rik	ENSMUST00000127012.8	0.821299	0.913855	0.750096	1.62542	0.977746	1.30158	7.08648	20.597	16.9271	28.0702	8.16001	18.9074
4930519F16Rik	ENSMUST00000033688.11	0.540265	0.776188	0.539398	3.4409	1.72748	2.58419	3.23771	3.36174	18.8391	3.86897	5.30783	6.09258
4930519G04Rik	ENSMUST00000112153.5	1	1	0.826784	0.575008	0.1606	0.367804	7	5.45331	4.16075	3	2	0
4930522L14Rik	ENSMUST00000100937.3	0.956396	0.990956	0.714779	0.407946	0.428783	0.418365	37.6965	109.299	19.6731	40.2931	23.9219	39.1073
4930522L14Rik	ENSMUST00000112547.7	0.946644	0.963569	0.820242	1.04952	0.717443	0.883482	92.6232	145.16	183.532	66.0267	92.3789	78.2169
4930524B15Rik	ENSMUST00000102829.3	0.829602	0.843144	0.667166	1.53488	1.06977	1.30233	8	35	54	12	30	16
4930526A20Rik	ENSMUST00000142461.1	0.984627	0.993302	0.76968	0.4239	0.406551	0.415226	36.5209	38.1555	15.655	16.0003	12.0094	18.3504
4930526A20Rik	ENSMUST00000134228.2	0.998572	1	0.832455	0.470574	0.433052	0.451813	30.1706	32.5065	15.3641	14.1301	19.1974	7.94503
4930539E08Rik	ENSMUST00000062357.5	1	0.969838	1	0.62074	0.694928	0.657834	151.037	138.68	118.725	61.114	139.265	62.0674
4930548H24Rik	ENSMUST00000202441.1	0.952127	0.996418	0.755623	0.532045	0.517094	0.52457	532.8	588.926	333.094	263.715	276.011	304.027
4930548H24Rik	ENSMUST00000031020.4	0.98152	0.118386	0.198129	14.6004	31.2967	22.9486	0.426455	2.41162e-06	0	6.22647	13.3467	1.61098e-05
4930550C14Rik	ENSMUST00000005262.1	0.952127	0.80308	0.391145	0.285967	0.10973	0.197849	5.19147	28.4994	0	9.63449	0	3.69691
4930558C23Rik	ENSMUST00000196239.1	0.613537	0.714455	0.457449	2.17857	1.42857	1.80357	12	16	53	8	28	12
4930563E22Rik	ENSMUST00000066087.4	1	0.996418	0.871943	0.569642	0.398945	0.484293	20.4036	30.8764	7.52032	21.6909	10.4942	9.9637
4930563E22Rik	ENSMUST00000124762.1	1	0.958429	0.957648	0.879444	0.814558	0.847001	8.71273	13.2763	15.7342	3.60392	9.67094	8.24041
4930579G24Rik	ENSMUST00000029388.9	0.987421	0.923992	0.838094	0.862933	0.730496	0.796714	312.664	476.969	448.274	233.126	320.244	256.58
4930590J08Rik	ENSMUST00000205974.1	1	1	0.932838	0.611111	0.444444	0.527778	13	5	8	3	4	4
4931406C07Rik	ENSMUST00000180339.7	0.703194	1	0.517364	1.5259e-05	0.326385	0.163193	7.19002	12.7978	0	0	6.52373	0
4931406C07Rik	ENSMUST00000217042.1	1	1	0.56323	0.181134	0.175606	0.17837	6.22723	5.29541	0	2.08714	1	1.02344
4931406C07Rik	ENSMUST00000216077.1	1	0.986588	0.884948	0.653615	0.30257	0.478093	19.1102	10.0126	13.0351	6	3.81025	5.00145
4931406C07Rik	ENSMUST00000178977.8	0.903221	0.843354	0.502291	0.528268	0.433397	0.480832	881.122	1311.45	619.732	538.533	468.371	481.883
4931406C07Rik	ENSMUST00000216073.1	1	0.996418	0.919308	0.512868	0.485448	0.499158	4.96613	6.62293	5.94366	0	2.57211	3.05378
4931406C07Rik	ENSMUST00000216955.1	0.717763	0.388576	0.402646	2.10949	2.42597	2.26773	4.61887	8.76537	20.2054	8.02857	22.6975	9.77231
4931406P16Rik	ENSMUST00000085592.5	1	0.986588	0.950903	0.734467	0.506425	0.620446	616.869	1016.68	814.723	385.065	583.655	243.615
4931406P16Rik	ENSMUST00000206399.1	0.636425	0.170168	0.917895	1.58024	0.070189	0.825216	104.421	21.5567	145.097	53.9785	1.2977e-05	8.84224
4931406P16Rik	ENSMUST00000108074.7	0.904425	0.64381	0.54401	0.945027	0.827252	0.88614	993.616	748.057	1118.49	527.438	858.46	582.343
4931406P16Rik	ENSMUST00000206018.1	0.953296	0.916878	0.819466	1.13758	0.904996	1.02129	14.6354	43.2441	45.3242	20.5186	31.8642	20.5165
4931414P19Rik	ENSMUST00000228422.1	0.984627	1	0.773879	0.6189	0.247954	0.433427	5.01613	3.06779	5.00314	0	0	2.00444
4931414P19Rik	ENSMUST00000022786.5	1	0.972959	0.967513	0.744051	0.667298	0.705674	250.158	440.842	326.678	187.461	260.493	200.61
4931414P19Rik	ENSMUST00000227280.1	0.937795	0.55079	0.700745	1.42039	2.28976	1.85508	2.84193	4.10084	9.3223	0.539143	9.50748	6.38982
4931422A03Rik	ENSMUST00000138867.1	0.981669	1	0.749449	0.217779	0.442602	0.330191	12	6.36724	2	2	5	3.12938
4931428F04Rik	ENSMUST00000212529.1	1	0.776333	0.574793	0.445749	0.104435	0.275092	23.8935	10.9953	11.5539	3.99774	0.643605	3
4931428F04Rik	ENSMUST00000212219.1	0.97682	0.982487	0.742853	0.457631	0.397579	0.427605	80.8675	60.1941	53.8558	10.6984	55.5496	0.533487
4931428F04Rik	ENSMUST00000171788.7	0.995306	0.885078	0.712023	0.55765	0.34259	0.45012	229.998	84.906	175.585	0.0213701	107.883	0
4931428F04Rik	ENSMUST00000014981.7	0.924585	0.965906	0.837385	1.25303	0.746956	0.999994	11.9339	42.4626	47.1463	21.0143	14.1806	26.4512
4931428L18Rik	ENSMUST00000127775.7	0.981669	1	0.812335	0.332411	0.48	0.406206	18	7	6.31028	2	6	6
4931428L18Rik	ENSMUST00000188605.1	0.551838	0.325665	0.217021	1.64722	1.41836	1.53279	95.9734	76	249.33	33.9488	175.347	68.5725
4931440P22Rik	ENSMUST00000099076.3	1	0.424867	0.808659	0.775738	1.5259e-05	0.387869	21.0645	6.1719	21.1283	0	0	0
4931440P22Rik	ENSMUST00000147424.7	1	0.957117	0.972924	0.804445	0.78752	0.795983	9.1768	22.1118	17.4376	7.73236	11.6017	13.0387
4931440P22Rik	ENSMUST00000193051.1	0.509903	0.26859	0.317399	3.03449	3.30775	3.17112	0	7.90948	0.0012436	24	13.0509	13.1117
4932415D10Rik	ENSMUST00000217661.1	1	0.979278	0.979475	0.847023	0.73913	0.793077	10	13	17	2.48153	9	8
4932438A13Rik	ENSMUST00000128061.1	0.827718	0.765809	0.255384	0.121919	0.0334714	0.0776951	15.4493	8.80201	2.95669	0	0.811725	0
4932438A13Rik	ENSMUST00000152564.7	0.0723075	0.0224951	0.000675613	0.217825	0.173147	0.195486	827.68	385.571	125.024	139.252	0.0193113	210.052
4932438A13Rik	ENSMUST00000148698.1	0.997821	0.978769	0.752758	0.442963	0.335386	0.389174	35.0403	10.5548	15.0162	5.18075	6.32227	8.96967
4932438A13Rik	ENSMUST00000146948.7	0.963771	0.967902	0.706006	0.506777	0.450816	0.478796	308.348	243.112	127.69	151.777	134.901	113.706
4932438A13Rik	ENSMUST00000138950.7	0.984627	0.973384	0.7737	0.555932	0.461978	0.508955	276.684	313.338	210.989	117.023	110.227	162.35
4932438A13Rik	ENSMUST00000140480.1	1	1	0.949604	0.755258	0.346111	0.550685	11	6.40956	8.14871	5	2.12487	3.90077
4932438A13Rik	ENSMUST00000211820.1	1	0.91813	1	0.470697	0.882913	0.676805	41.0162	18.4778	21.2533	6.75034	37.7818	14.7462
4932438A13Rik	ENSMUST00000136287.7	0.846992	1	0.928948	1.67082	0.268997	0.96991	10.6763	4.27657	17.6289	7.3547	2.95768	1.06459
4932438A13Rik	ENSMUST00000057272.14	0.0274748	0.142529	0.0094291	2.22786	1.41785	1.82285	129.372	240.859	639.205	185.616	524.932	0
4933402E13Rik	ENSMUST00000051414.1	0.000241413	6.00735e-05	2.12648e-06	4.52419	3.89516	4.20968	47	77	347	214	189	294
4933405L10Rik	ENSMUST00000211852.1	0.883327	0.984302	0.593818	0.265511	0.353424	0.309467	28.0627	33.6829	7.2573	9.13681	10.8035	11.0189
4933405L10Rik	ENSMUST00000013302.6	1	0.996449	1	0.74101	0.622144	0.681577	16.9373	20.3171	19.7427	7.86319	13.1965	9.98111
4933427D14Rik	ENSMUST00000156696.1	1	1	0.755827	0.337595	0.263086	0.300341	10.6186	4.53596	0	5.11611	3.98696	0
4933427D14Rik	ENSMUST00000142530.7	0.963771	0.548803	0.453656	0.470874	0.201652	0.336263	118.946	125.913	98.561	16.7368	36.1961	13.1802
4933427D14Rik	ENSMUST00000238653.1	0.892366	1	0.858805	1.08336	0.585212	0.834287	200.428	82.2128	177.046	129.156	99.5506	65.8543
4933427D14Rik	ENSMUST00000131546.7	0.080348	0.000731284	0.00193072	#DIV/0!	#DIV/0!	#DIV/0!	0	0	19.5757	0	0	41.6137
4933428G20Rik	ENSMUST00000056955.1	0.894825	0.867895	0.811578	1.74597	1.12627	1.43612	2.00907	6.05811	11.077	3.00802	2.00453	7.08127
4933430I17Rik	ENSMUST00000062145.1	1	0.996418	0.975813	0.55	0.65	0.6	6	14	8	3	5	8
4933434E20Rik	ENSMUST00000029552.12	0.780509	0.967902	0.530269	0.275575	0.367675	0.321625	74.2098	49.7143	34.1504	0	21.7078	23.856
4933434E20Rik	ENSMUST00000160640.7	0.834943	0.375498	0.231418	0.421793	0.236345	0.329069	264.432	319.779	147.816	98.6002	65.3048	72.7706
4933434E20Rik	ENSMUST00000162390.1	1	1	0.897334	0.527946	0.504681	0.516313	14.7341	46.6758	8.7608	23.6603	16.564	14.4284
4933434E20Rik	ENSMUST00000159064.7	0.751294	0.969615	0.742853	1.59832	0.732376	1.16535	48.9847	0	44.343	33.9502	24.3845	11.4907
4933434E20Rik	ENSMUST00000162114.7	0.738804	0.698709	0.503439	1.34655	1.06067	1.20361	45.3207	118.766	129.35	91.6012	88.3277	85.7134
4933434E20Rik	ENSMUST00000161918.2	0.0151544	0.721954	0.0649879	5.95211	1.42999	3.69105	9.59749	10.4632	68.0806	51.3229	28.6865	1.74169e-07
4933434E20Rik	ENSMUST00000159202.7	1	0.00195864	0.0125984	#DIV/0!	#DIV/0!	#DIV/0!	0	0	5.75283	0.626566	16.3377	17.1466
5031439G07Rik	ENSMUST00000124308.7	0.829602	0.699033	0.337677	0.335535	0.245089	0.290312	138.302	67.2906	41.2107	27.7728	12.6166	37.7719
5031439G07Rik	ENSMUST00000165743.1	0.99972	0.967902	0.806805	0.626315	0.501658	0.563987	1180.71	1132.58	835.023	613.826	681.26	479.22
5031439G07Rik	ENSMUST00000047144.12	0.919465	0.673258	0.594667	0.952855	0.870499	0.911677	299.992	611.131	455.766	412.402	416.124	377.008
5033404E19Rik	ENSMUST00000194748.1	0.987999	1	0.757047	0.335739	0.319797	0.327768	5.33288	15.9998	1.7897	5.37252	5	1.82213
5430403G16Rik	ENSMUST00000092720.3	1	1	1	0.738722	0.582907	0.660815	188.43	257.49	228.018	101.393	135.243	124.687
5730409E04Rik	ENSMUST00000097886.3	0.541897	0.760257	0.467834	2.53305	1.33436	1.9337	0	19.4113	38.0604	11.1094	0	25.9016
5730409E04Rik	ENSMUST00000164362.1	0.236177	0.0599147	0.0420681	2.41851	2.39234	2.40543	49.7783	32.539	148.473	50.6126	123.038	73.8931
5730455P16Rik	ENSMUST00000103225.10	0.988455	1	0.849125	0.597379	0.550116	0.573747	778.435	798.915	531.575	410.701	461.304	406.421
5730455P16Rik	ENSMUST00000179332.7	0.738717	0.94667	0.71645	1.88514	0.872449	1.3788	23.5224	0	13.5031	30.84	20.5221	0
5730455P16Rik	ENSMUST00000149614.1	0.674319	0.918292	0.683397	2.34234	0.96174	1.65204	9.21515	2.05734	21.3397	5.06433	10.8412	0
5730455P16Rik	ENSMUST00000134274.1	0.82763	0.259431	0.36234	1.76565	2.99245	2.37905	4.03787	9.36397	17.1439	6.51912	29.1529	10.9515
5730480H06Rik	ENSMUST00000176521.5	0.457776	1	0.465843	0.07788	0.417059	0.24747	24.9028	20.288	3.51946	0	11.5671	7.28013
5730480H06Rik	ENSMUST00000197072.1	0.802388	0.87581	0.381786	0.285285	0.281455	0.28337	104.554	39.9844	20.2347	21	17.9611	22.7199
5730480H06Rik	ENSMUST00000200566.4	1	0.808473	0.83934	0.737759	0.252926	0.495343	43.4941	108.256	63.0723	48.8827	15.5642	22.8174
5730480H06Rik	ENSMUST00000030968.6	0.741177	0.624652	0.417719	1.2279	0.990208	1.10905	156.506	234.718	354.63	125.752	220.718	166.675
5730480H06Rik	ENSMUST00000196950.4	0.448129	0.642142	0.397535	4.38551	2.33965	3.36258	0	4.37042	13.3109	5.8556	8.71788	1.50737
5730507C01Rik	ENSMUST00000063216.5	0.910686	0.691475	0.59318	1.02968	0.935028	0.982356	158.576	268.84	281.627	158.476	222.337	177.309
5730507C01Rik	ENSMUST00000177778.8	0.581631	0.829233	0.427595	1.62528	0.930361	1.27782	112.052	63.0802	268.301	16.3374	92.7794	70.1567
5830417I10Rik	ENSMUST00000135913.1	1	1	0.961912	0.692241	0.57131	0.631776	2493.33	2349.07	2127.53	1224.58	1745.9	1020.61
6030458C11Rik	ENSMUST00000227299.1	0.905682	0.329307	0.306121	0.456463	0.197492	0.326978	240.911	220.364	185.966	24.5892	91.0982	0
6030458C11Rik	ENSMUST00000228177.1	0.993938	0.758535	0.62473	0.490113	0.214653	0.352383	63.5317	53.9125	57.5609	0	0	25.2097
6030458C11Rik	ENSMUST00000228888.1	0.984293	0.937698	0.677223	0.464471	0.334518	0.399495	84.6338	60.0061	32.3998	34.7813	19.3776	29.007
6030458C11Rik	ENSMUST00000227821.1	1	1	0.993059	0.701036	0.582507	0.641771	17.6799	8.33441	14.0639	4.17306	6.39519	8.75832
6030458C11Rik	ENSMUST00000057256.4	0.957759	0.909157	0.772276	0.862804	0.700497	0.78165	1201.62	1439.67	1369.33	909.585	1031.18	819.036
6330403K07Rik	ENSMUST00000156068.2	0.956406	0.934713	0.849084	1.21429	0.892857	1.05357	10	18	24	10	20	5
6330549D23Rik	ENSMUST00000059190.2	0.96789	0.760257	0.42013	0.312101	0.0749088	0.193505	14.8751	11.8681	6.34152	2.00507	8.96916e-07	2.0033
6330549D23Rik	ENSMUST00000160818.1	1	0.965674	0.93708	0.356863	0.672533	0.514698	10.2926	0	3.67305	0	6.92211	0
6430548M08Rik	ENSMUST00000108951.7	0.980462	0.951291	0.891767	1.08694	0.834539	0.960738	19.3047	14.7028	30.4294	6.53462	15.6467	12.7339
6430548M08Rik	ENSMUST00000108950.1	0.498066	0.663305	0.594281	17.4327	13.1315	15.2821	0	0.61231	10.3776	0.296592	8.04053	0
6430550D23Rik	ENSMUST00000138025.1	1	1	0.94356	0.733949	0.386416	0.560182	16.7031	4	6.23434	8.96067	1	7
6430571L13Rik	ENSMUST00000042581.3	0.974908	0.448712	0.616207	1.09939	2.09983	1.59961	6.05402	14.0455	12.0516	10.0456	18.2056	24
6720489N17Rik	ENSMUST00000201563.3	1	1	0.994799	0.775045	0.613567	0.694306	123.617	144.534	168.324	39.5051	93.7648	70.7638
6720489N17Rik	ENSMUST00000223338.1	1	0.876641	0.921452	0.817706	1.08427	0.950987	9.60138	7.59481	12.5665	1.49492	17.4091	1.23619
6820408C15Rik	ENSMUST00000039961.11	1	0.996418	0.895509	0.657079	0.304348	0.480713	14	9	11.7809	3.33192	4	3
6820431F20Rik	ENSMUST00000150051.7	0.928955	0.932805	0.58004	0.33549	0.301673	0.318582	43.7322	43.549	19.4474	9.83458	14.4571	11.8733
6820431F20Rik	ENSMUST00000153748.1	1	0.970968	0.993519	0.784499	0.515828	0.650163	10880.5	8307.99	8237.89	6815.46	5069.41	4828.55
7530416G11Rik	ENSMUST00000178942.1	1	0.932805	0.994799	0.692773	0.988863	0.840818	6.08411	4.03898	4.00512	3.00788	6.01035	4
8030462N17Rik	ENSMUST00000074653.5	1	0.978843	0.835046	0.637092	0.506961	0.572027	991.815	1106.95	795.74	541.367	596.072	467.921
8030462N17Rik	ENSMUST00000229523.2	1	0.978843	0.835046	0.637092	0.506961	0.572027	991.815	1106.95	795.74	541.367	596.072	467.921
8030462N17Rik	ENSMUST00000237203.1	0.934098	0.926454	0.786277	1.20193	0.859403	1.03067	41.6022	34.4941	74.1394	17.3233	50.8253	14.5721
8030462N17Rik	ENSMUST00000237163.1	0.934098	0.926454	0.786277	1.20193	0.859403	1.03067	41.6022	34.4941	74.1394	17.3233	50.8253	14.5721
8030462N17Rik	ENSMUST00000235641.1	0.867941	0.860572	0.714544	1.40883	1.0315	1.22016	25.0831	22.0567	49.602	16.8099	30.1022	18.5223
8030462N17Rik	ENSMUST00000237420.1	0.867941	0.860572	0.714544	1.40883	1.0315	1.22016	25.0831	22.0567	49.602	16.8099	30.1022	18.5223
8030474K03Rik	ENSMUST00000151231.9	0.950911	0.950672	0.648392	0.48712	0.427835	0.457477	296.09	252.806	126.853	140.525	75.2411	159.596
8030474K03Rik	ENSMUST00000149761.1	1	0.996418	0.856847	0.582359	0.445526	0.513942	74.9834	100.446	38.74	63.4229	24.2773	53.881
8030474K03Rik	ENSMUST00000163399.7	0.998688	0.997223	0.831666	0.552055	0.485782	0.518919	144.895	196.792	86.0021	102.628	81.8335	84.152
9030025P20Rik	ENSMUST00000232182.1	0.885984	0.997757	0.785947	0.143094	0.616585	0.379839	16.4496	8.54754	2.04199	1.53495	10.27	5.14286
9030025P20Rik	ENSMUST00000231723.1	0.952387	0.986588	0.871503	1.13493	0.668336	0.901634	31.4106	52.0494	84.1541	10.5674	30.2303	25.549
9030025P20Rik	ENSMUST00000231253.1	0.489494	0.77198	0.377508	1.08747	0.780382	0.933925	991.409	1035.01	784.856	1418.81	455.36	1126.02
9030025P20Rik	ENSMUST00000061688.10	0.554468	0.517531	0.347797	2.40866	1.84924	2.12895	5.24351	19.8034	55.322	5.00756	37.7885	8.52928
9030624G23Rik	ENSMUST00000101538.4	0.887155	0.936808	0.555006	0.449572	0.424112	0.436842	292.17	363.874	137.96	156.979	122.696	155.54
9130019O22Rik	ENSMUST00000164345.1	1	1	0.916937	0.564244	0.436214	0.500229	13.303	10.0431	13.1729	0	10.1839	0
9130019O22Rik	ENSMUST00000049052.3	0.277974	0.276276	0.124242	2.33466	1.77342	2.05404	18.8233	62.8013	141.377	49.1885	88.2996	56.4551
9130023H24Rik	ENSMUST00000078816.4	0.144704	0.103448	0.0488373	3.73611	2.91655	3.32633	11.2669	17.2255	98.3504	8.10035	53.3431	29.7563
9130230L23Rik	ENSMUST00000201562.1	1	1	0.888995	0.539318	0.396844	0.468081	12.186	9.76536	5.8382	6.00057	5.0069	3.70436
9130401M01Rik	ENSMUST00000187062.1	0.982057	1	0.598549	0.170063	0.268482	0.219272	10.6031	6.1728	2.3034	0.549552	0.555772	3.94825
9130401M01Rik	ENSMUST00000230458.1	0.982057	1	0.598549	0.170063	0.268482	0.219272	10.6031	6.1728	2.3034	0.549552	0.555772	3.94825
9130401M01Rik	ENSMUST00000100655.4	0.97887	0.856067	0.773794	0.851449	0.758848	0.805148	554.541	707.168	601.993	472.288	466.208	491.237
9130401M01Rik	ENSMUST00000229646.1	0.97887	0.856067	0.773794	0.851449	0.758848	0.805148	554.541	707.168	601.993	472.288	466.208	491.237
9330159F19Rik	ENSMUST00000092627.5	0.779178	0.835954	0.597618	1.46457	0.984549	1.22456	74.3041	26.3363	131.318	16.0765	80.9752	18.1102
9330159F19Rik	ENSMUST00000213489.1	0.0082543	0.948479	0.0395181	5.38736	0.812865	3.10011	28.6756	17.5124	239.203	9.62836	28.2581	9.28652
9330159F19Rik	ENSMUST00000213490.1	0.00983277	0.137992	0.0103911	#DIV/0!	#DIV/0!	#DIV/0!	0	0	32.9145	0	12.9752	0
9330182L06Rik	ENSMUST00000134991.7	0.444536	0.928886	0.26303	0.134157	0.287553	0.210855	33.2433	66.1616	0	13.3359	28.5842	0
9330182L06Rik	ENSMUST00000069538.13	1	0.971822	0.92929	0.235033	0.805639	0.520336	12.7567	0	0	2.99825	0	10.2773
9430015G10Rik	ENSMUST00000141882.1	0.722831	0.457456	0.172106	0.297043	0.181338	0.23919	157.814	92.4236	51.7658	22.5655	29.7563	15.6213
9430015G10Rik	ENSMUST00000127332.7	0.165304	1	0.57716	2.28721e-08	0.530509	0.265255	10.7261	23.7276	0	7.88029e-07	18.278	0
9430015G10Rik	ENSMUST00000125786.7	0.264817	0.366832	0.0447442	0.339777	0.318851	0.329314	1150.56	685.089	403.462	220.249	274.231	311.067
9430015G10Rik	ENSMUST00000072554.12	0.940497	0.787997	0.446425	0.394073	0.270718	0.332396	98.9645	115.025	0.0163626	84.3112	57.9263	0.00455319
9430015G10Rik	ENSMUST00000154944.1	0.994301	1	0.797552	0.361662	0.404475	0.383069	13.9694	11.7964	6.01347	3.30505	5.45485	4.96677
9430015G10Rik	ENSMUST00000141802.7	1	1	0.886289	0.403025	0.540624	0.471824	7.88268	18.473	0	10.622	11.1313	3.1172
9430015G10Rik	ENSMUST00000105576.1	1	1	0.903134	0.411912	0.595189	0.50355	0	29.1378	12.0022	0	6.93429	10.4082
9430015G10Rik	ENSMUST00000169550.7	1	0.896033	0.757836	0.622099	0.410505	0.516302	324.098	463.164	302.74	187.015	142.332	180.843
9430038I01Rik	ENSMUST00000120340.1	1	1	0.930844	0.667095	0.401197	0.534146	14.2134	13.2488	17.3051	1.0148	7.96752	3.05024
9430038I01Rik	ENSMUST00000068996.12	1	1	0.897964	0.636096	0.507146	0.571621	156.933	310.766	214.36	83.1414	147.029	90.1627
9430038I01Rik	ENSMUST00000117404.7	0.929391	0.653793	0.637178	1.20499	1.2633	1.23415	22.7881	39.6887	49.7237	25.5603	35.2653	43.6619
9430038I01Rik	ENSMUST00000145881.7	0.711629	0.777414	0.547235	1.74663	1.19707	1.47185	29.6146	14.6132	61.9643	15.2853	23.5559	29.3878
9530053A07Rik	ENSMUST00000059886.11	0.00234622	0.171649	0.00508921	4.48233	2.05469	3.26851	26	40	58.8341	237	40.6097	95
9530068E07Rik	ENSMUST00000153855.1	0.929391	0.917665	0.53968	0.341923	0.28562	0.313771	66.9493	34.4589	19.2686	15.4052	18.1124	10.8518
9530068E07Rik	ENSMUST00000109057.7	0.974383	0.89869	0.978865	0.533103	0.739499	0.636301	464.069	507.604	85.1715	432.83	663.812	54.7388
9530068E07Rik	ENSMUST00000036952.4	0.97682	0.993474	0.964765	0.871807	0.519821	0.695814	621.981	1067.94	1063.52	409.765	125.048	753.409
9530077C05Rik	ENSMUST00000058868.8	0.599399	0.918246	0.345985	0.253038	0.35242	0.302729	87.9234	164.82	35.2515	28.7022	45.8937	43.1782
9530077C05Rik	ENSMUST00000213598.1	1	1	0.898079	0.642024	0.366691	0.504357	21.8336	9.97864	17.0687	3.35552	7.84343	3.82182
9530077C05Rik	ENSMUST00000214436.1	0.986998	0.997757	0.978388	0.974654	0.368836	0.671745	5.64511	3.20123	6.67985	1.94227	3.26285	0
9930012K11Rik	ENSMUST00000153871.1	1	0.501044	0.734383	0.750338	1.14969	0.950012	74.1	166.115	100.052	80.1904	145.458	130.714
9930012K11Rik	ENSMUST00000140314.1	0.9588	0.883277	0.840082	1.19343	1.02167	1.10755	4.62127	15.8482	18.001	6.42784	12.6868	8.22627
9930012K11Rik	ENSMUST00000058240.13	0.578447	0.716892	0.404647	1.507	1.03838	1.27269	93.7017	94.0099	174.947	107.934	66.8551	128.06
9930021J03Rik	ENSMUST00000175764.8	0.981669	0.883733	0.642991	0.509369	0.344183	0.426776	206.255	126.692	86.7111	82.8818	52.7501	61.8447
9930021J03Rik	ENSMUST00000177155.7	0.977111	0.991309	0.792367	0.564698	0.498457	0.531577	441.197	348.014	328.792	116.874	307.065	86.3226
9930021J03Rik	ENSMUST00000175726.7	1	0.988255	0.89386	0.663913	0.477038	0.570476	237.231	274.294	232.363	107.245	116.184	127.833
9930104L06Rik	ENSMUST00000233530.1	1	1	0.857518	0.507836	0.436675	0.472255	18.8591	44.5463	24.1004	8.09912	23.4709	4.21664
9930104L06Rik	ENSMUST00000233207.1	0.95816	0.967836	0.932685	0.285987	0.774263	0.530125	18.3362	10.4725	2.6985	5.54042	11.6704	10.6351
9930104L06Rik	ENSMUST00000233434.1	0.998572	0.986339	0.928905	0.8852	0.6765	0.78085	132.654	81.9754	139.257	50.733	77.5422	67.6545
9930104L06Rik	ENSMUST00000094769.12	0.941693	0.980916	0.815747	0.978239	0.661459	0.819849	278.809	321.296	424.334	162.712	257.022	139.923
9930104L06Rik	ENSMUST00000233875.1	0.987681	0.879874	0.952793	0.849335	1.13787	0.993601	5.34193	2.72425	0.934926	5.91596	7.82895	1.3493
9930111J21Rik1	ENSMUST00000097494.8	0.981669	0.99442	1	1.07561	0.456925	0.766267	5.21661	5.7261	7.33858	4.4315	1	4
9930111J21Rik2	ENSMUST00000101295.8	1	1	0.959755	0.735927	0.4454	0.590664	8.21896	3.44251	5.77792	2.80407	5.19402	0
A130010J15Rik	ENSMUST00000160822.2	1	0.0380176	0.686169	0.712497	1.5259e-05	0.356248	66.5327	0.00512966	47.408	0	0	0
A130010J15Rik	ENSMUST00000178744.1	0.983494	0.952414	0.725957	0.526681	0.415623	0.471152	128.84	281.95	97.0273	119.328	93.7558	76.9778
A130010J15Rik	ENSMUST00000193307.1	0.982067	0.992112	1	0.976486	0.446789	0.711638	4.72283	5.68253	1.40389	8.7568	2.45891	2.19009
A130010J15Rik	ENSMUST00000110831.3	0.944472	0.918246	0.772488	1.01084	0.773749	0.892297	116.304	208.022	218.491	109.352	145.943	105.004
A2m	ENSMUST00000032203.8	0.000478374	0.0200254	6.07624e-06	0.0634736	0.128145	0.0958092	547.993	287	40	13	63	44
A430005L14Rik	ENSMUST00000128457.1	1	0.996624	0.908363	0.650103	0.414565	0.532334	29.5257	46.8667	26.7072	22.9557	11.7405	19.9291
A430005L14Rik	ENSMUST00000147826.1	1	0.982948	0.952884	0.776781	0.421336	0.599059	112.04	106.666	85.1158	84.7709	49.5184	42.6304
A430005L14Rik	ENSMUST00000058393.8	0.91943	0.905415	0.713707	0.918783	0.709385	0.814084	893.009	1256.59	1239.32	735.694	808.143	716.751
A430005L14Rik	ENSMUST00000139967.1	0.963771	0.910958	0.994799	0.987398	1.16586	1.07663	2.08774	4.16902	6.17791	0	2.05507	5.23941
A430005L14Rik	ENSMUST00000141493.7	0.837714	0.333671	0.411384	1.5846	2.10287	1.84374	13.3366	15.5612	24.3959	21.3956	39.6018	21.1666
A430005L14Rik	ENSMUST00000133524.1	0.907838	0.418308	0.493482	1.84051	3.34826	2.59438	0	5.14447	4.28497	5.18346	3.94154	13.2835
A430033K04Rik	ENSMUST00000069862.10	0.955932	1	0.782638	0.504443	0.525487	0.514965	324.118	296.333	153.432	159.55	179.237	146.802
A4galt	ENSMUST00000049530.13	0.80573	0.584881	0.252838	0.331506	0.224781	0.278144	119.125	169.673	24.3887	71.3496	15.3159	49.6005
A4galt	ENSMUST00000164614.2	0.93537	0.997177	0.83924	0.412419	0.625328	0.518873	125.962	145.131	41.3917	70.4122	62.846	106.676
A530064D06Rik	ENSMUST00000232817.1	1	1	0.900236	0.579046	0.399768	0.489407	23.7061	12.7113	9.38725	11.7001	6.56066	7.99784
A630010A05Rik	ENSMUST00000147024.7	0.729989	0.360601	0.389177	1.78125	2	1.89062	11	21	36	21	35	29
A630089N07Rik	ENSMUST00000232346.1	1	1	0.912106	0.527377	0.512695	0.520036	27.4085	19.7392	21.786	3.0786	16.3997	7.7727
A630089N07Rik	ENSMUST00000231741.1	0.995851	1	0.95336	0.914691	0.606677	0.760684	91.0309	97.9158	134.815	38.0129	86.5523	28.0774
A630089N07Rik	ENSMUST00000231268.1	0.777389	0.929468	0.657881	1.4138	0.816629	1.11522	74.3386	68.8412	177.43	24.9979	92.9248	24
A630089N07Rik	ENSMUST00000232614.1	0.770271	0.780781	0.657519	2.27732	1.60036	1.93884	2.12653	5.81168	13.454	4.62381	7.47672	5.2273
A730049H05Rik	ENSMUST00000133858.1	0.77639	0.674607	0.53446	1.423	1.16561	1.2943	57.0018	38.987	96.4708	40.1214	83.162	28.7233
A730049H05Rik	ENSMUST00000057977.3	0.693745	0.467112	0.346512	1.5835	1.37369	1.4786	42.7161	72.3414	163.955	18.239	98.6391	59.4143
A830018L16Rik	ENSMUST00000171690.8	0.960059	0.971797	0.994799	1.05677	0.366407	0.711589	50.7598	43.346	60.9146	38.5337	18.8293	15.6517
A830018L16Rik	ENSMUST00000135014.7	1	0.97491	0.989322	0.723564	0.713008	0.718286	27.4403	78.7981	56.2372	20.6331	33.2843	42.4645
A830018L16Rik	ENSMUST00000142117.2	0.937594	1	0.838728	1.44543	1.5259e-05	0.722713	5.71086	0	8.25462	0	0	0
A830018L16Rik	ENSMUST00000150870.7	0.981669	0.917725	0.955225	1.18504	0.898753	1.0419	2.6838	6.14787	4.75446	5.71145	3.97997	3.95752
A830018L16Rik	ENSMUST00000141512.7	0.320246	0.201964	0.0917962	#DIV/0!	#DIV/0!	#DIV/0!	0	0	0	9.98874	11.7177	0
A930004D18Rik	ENSMUST00000135980.1	0.970842	0.652695	0.430272	0.32131	0.0506616	0.185986	21.3103	9.98993	7.67144	2.38564	0	1.58572
A930004D18Rik	ENSMUST00000151857.1	1	0.996418	1	0.738576	0.629346	0.683961	9.37979	23.416	17.5859	6.63628	12.8084	7.83151
A930004D18Rik	ENSMUST00000066163.2	0.813773	0.860572	0.618886	1.18979	0.844696	1.01724	116.31	193.594	272.743	95.9781	186.192	75.5828
A930017K11Rik	ENSMUST00000162431.1	0.668039	0.845955	0.709741	3.25	1.75	2.5	1	3	10	3	6	1
A930033H14Rik	ENSMUST00000170048.1	1	0.921329	0.967878	0.714286	0.952381	0.833333	12	9	9	6	14	6
A930035D04Rik	ENSMUST00000064013.3	0.986998	0.731946	0.823171	1	1.66667	1.33333	6	3	8	1	8	7
AA414768	ENSMUST00000121924.1	0.966818	0.669246	0.688279	1.05896	1.23409	1.14653	24	53.4346	63	19	60.6091	34.9525
AA543401	ENSMUST00000164248.1	0.8941	0.637827	0.638403	1.64286	1.71429	1.67857	6	8	20	3	14	10
AA684185	ENSMUST00000235997.1	0.627916	0.018109	0.062203	2.38472	6.16667	4.2757	7	5	16.6167	12	11	63
AA986860	ENSMUST00000039323.7	0.934889	0.445352	0.564949	1.35	2.08592	1.71796	5	15	14	13	20.1446	21.5738
Aaas	ENSMUST00000230812.1	0.410027	0.177408	0.0357446	0.299782	0.204559	0.25217	538.625	230.6	110.232	120.368	62.8603	94.4914
Aaas	ENSMUST00000230406.1	0.97682	0.832535	0.569627	0.465468	0.285062	0.375265	114.918	99.1815	41.4209	58.2355	0	61.0316
Aaas	ENSMUST00000230349.1	0.972639	0.978341	0.708639	0.416694	0.372863	0.394778	65.6231	28.6632	17.5533	21.7352	3.61083	31.545
Aaas	ENSMUST00000231099.1	1	1	0.884893	0.522239	0.452555	0.487397	15.6744	13.3852	12.9286	2.24746	5.70545	7.44563
Aaas	ENSMUST00000229589.1	1	0.420576	0.727297	0.736545	0.255126	0.495835	423.124	241.865	299.879	189.915	1.27158e-07	169.656
Aaas	ENSMUST00000041208.8	0.99076	1	0.83157	0.623272	0.552761	0.588017	3621.51	4974.88	2618.67	2739.22	2432.15	2319.6
Aaas	ENSMUST00000229900.1	1	0.974149	0.957316	0.824778	0.355958	0.590368	64.259	16.1431	33.4608	32.8531	10.4759	18.1439
Aaas	ENSMUST00000230481.1	0.986479	1	1	0.972654	0.462343	0.717499	30.6536	12.8267	21.2676	21.0237	5.55012	14.5527
Aaas	ENSMUST00000231061.1	1	0.76318	0.892193	0.518329	1.55765	1.03799	2.60835	7.77858	2.58253	2.80132	2.6469	13.5323
Aacs	ENSMUST00000031445.4	1	1	0.895205	0.654867	0.549145	0.602006	1527.29	1929.1	1536.57	726.907	1198.06	700
Aagab	ENSMUST00000213702.1	0.98946	0.932805	0.652999	0.402784	0.233305	0.318044	31.7791	6.53057	10.889	4.54152	5.5118	3.42603
Aagab	ENSMUST00000213880.1	1	1	0.87012	0.508173	0.40652	0.457346	15.2027	11.9572	4.99812	8.80381	2.0459	8.99513
Aagab	ENSMUST00000041551.8	1	0.877435	0.830469	0.794753	0.716103	0.755428	1394.02	1552.51	1412.11	929.655	1036.44	1073.58
Aak1	ENSMUST00000204793.1	0.984627	0.471489	0.444809	0.355462	1.5259e-05	0.177731	25.833	0	9.18266	0	0	0
Aak1	ENSMUST00000204613.1	1	0.992112	0.796527	0.461809	0.364203	0.413006	29.1358	17.7405	13.9759	7.672	14.3239	2.7486
Aak1	ENSMUST00000204139.2	1	1	1	0.790744	0.553646	0.672195	67.5569	85.487	61.7627	59.2559	52.7222	32.0099
Aak1	ENSMUST00000113668.7	0.98946	1	0.959421	0.950261	0.58013	0.765195	67.7706	42.0845	80.4484	23.9426	58.2626	5.46765
Aak1	ENSMUST00000089519.12	0.953027	0.982549	0.813874	0.911564	0.645355	0.778459	825.492	732.538	1051.29	368.954	661.601	343.881
Aak1	ENSMUST00000204414.2	0.973409	0.992112	0.932003	1.02101	0.657627	0.839319	30.1163	38.0055	42.6867	26.8664	35.9059	8.89281
Aamdc	ENSMUST00000154853.7	0.596043	0.488769	0.128665	0.261814	0.194562	0.228188	127.104	156.87	44.9018	29.4467	30.1019	25.1486
Aamdc	ENSMUST00000136757.7	0.962945	0.870392	0.565582	0.450246	0.307776	0.379011	76.3764	169.655	46.8408	63.9339	44.1885	31.534
Aamdc	ENSMUST00000072725.11	1	0.977182	0.783626	0.512847	0.317493	0.41517	20.6529	29.1344	16.7377	8.79559	6.21725	9.58988
Aamdc	ENSMUST00000140805.1	1	0.992112	0.937283	0.888712	0.208973	0.548842	10.1956	8.67089	2.66088	14.106	3.94258	0
Aamdc	ENSMUST00000205430.1	1	1	0.946241	0.6875	0.4375	0.5625	6	10	4	7	2	5
Aamdc	ENSMUST00000154779.7	0.984627	0.939837	0.994799	0.686072	0.870137	0.778105	4.64503	2.86173	5.15018	0	5.12521	1.4067
Aamdc	ENSMUST00000138060.2	0.954208	0.954973	0.871456	1.19994	0.857649	1.02879	9.15548	17.0174	12.7764	18.6295	8.24625	14.2009
Aamp	ENSMUST00000186833.1	1	0.988811	0.97713	0.823148	0.411577	0.617362	68.2785	57.9497	76.7826	27.1219	32.7185	19.2341
Aamp	ENSMUST00000006462.13	0.995851	0.874643	0.822017	0.801801	0.707532	0.754667	5552.63	6697.85	5659.32	4163.13	4533.17	4134.44
Aamp	ENSMUST00000191258.1	0.919494	0.926416	0.980237	1.37168	0.170247	0.770961	15.9237	7.39355	28.6575	3.32619	0	3.9697
Aamp	ENSMUST00000178235.7	0.735487	1	0.74491	1.08138	0.580131	0.830755	478.09	594.772	759.797	400.374	391.082	231.319
Aar2	ENSMUST00000109570.7	0.984627	0.909528	0.802283	0.853104	0.720108	0.786606	511.202	936.668	828.379	406.805	592.329	450.294
Aar2	ENSMUST00000029158.3	0.71161	0.401632	0.308639	1.19238	1.04682	1.1196	289.798	345.332	581.12	176.195	393.162	271.706
Aard	ENSMUST00000090025.4	0.00332158	0.000197073	2.99776e-05	1.89881	1.68505	1.79193	708	1051	2393	947	1770	1194
Aars	ENSMUST00000142770.1	0.993938	0.899004	0.689985	0.515548	0.322338	0.418943	115.498	96.5922	71.5705	37.7722	39.2511	29.1137
Aars	ENSMUST00000125268.1	1	0.983013	0.994989	0.764706	0.705882	0.735294	14	20	18	8	14	10
Aars	ENSMUST00000034441.7	0.978888	0.920686	0.814992	0.836462	0.685891	0.761177	17662.8	21197.3	20014.2	12490.8	15025.1	11628.7
Aars	ENSMUST00000154546.7	0.942248	0.996418	0.841393	0.961593	0.630925	0.796259	366.812	356.264	466.914	228.391	261.879	194.328
Aars	ENSMUST00000128320.1	0.952007	1	0.965392	1.26397	0.36536	0.814665	25.5123	6.12816	39.9926	0	5.80079	5.75937
Aars2	ENSMUST00000233523.1	1	0.954973	0.762082	0.51016	0.258197	0.384178	34.1249	3.68343	11.2135	8.07481	6.41213	3.34985
Aars2	ENSMUST00000024733.8	1	0.967902	0.833936	0.653662	0.507392	0.580527	2407.15	2484.05	2194.41	1002.78	1573.63	908.124
Aars2	ENSMUST00000232693.1	0.944472	1	0.942511	1.15293	0.447626	0.800276	64.4915	25.2214	81.2875	22.1449	17.6314	22.5264
Aarsd1	ENSMUST00000140123.1	1	0.94906	0.928905	0.807157	0.259316	0.533236	14.5955	17.7007	24.6789	1.38921	5.71627	2.65864
Aarsd1	ENSMUST00000070395.8	0.971402	0.946061	0.692734	0.589864	0.489507	0.539685	1740.34	2376.56	1233.1	1195.31	982.13	1033.12
Aarsd1	ENSMUST00000189049.1	1	1	0.940778	0.824762	0.277326	0.551044	7.01116	4.01067	9.09039	0	1.013	2.04364
Aarsd1	ENSMUST00000125472.1	1	0.996418	0.959755	0.666759	0.493688	0.580224	9.12315	3.03027	7.07902	1.02438	6	0
Aarsd1	ENSMUST00000133240.7	1	0.986588	0.958426	0.809018	0.366754	0.587886	29.747	37.5752	34.1741	20.2908	8.12946	16.5612
Aasdh	ENSMUST00000123059.1	0.78847	0.64652	0.228927	0.20548	0.0990674	0.152274	28.613	17.4423	7.04204	2.42141	2.00174	2.56084
Aasdh	ENSMUST00000123682.7	0.731903	0.589818	0.196782	0.217921	0.141469	0.179695	66.9749	25.7467	10.6971	9.50888	10.4257	2.69153
Aasdh	ENSMUST00000120963.7	0.304723	0.867895	0.183099	0.267931	0.388701	0.328316	350.88	383.792	120.243	76.5985	137.901	147.667
Aasdh	ENSMUST00000145022.1	1	0.960514	0.773858	0.49974	0.340378	0.420059	41.2713	39.1241	10.1534	30.0234	18.9408	8.42402
Aasdh	ENSMUST00000135697.7	1	0.905115	0.752642	0.570101	0.287282	0.428691	72.3123	44.5327	20.8581	45.7553	14.3691	19.1984
Aasdh	ENSMUST00000149602.1	1	1	0.869587	0.48022	0.441517	0.460868	16.231	11.2031	3.98461	9.18978	2.55875	9.55387
Aasdh	ENSMUST00000146570.7	1	0.932805	0.84653	0.657349	0.33095	0.49415	44.8733	104.414	49.6057	48.5282	28.8635	20.5431
Aasdh	ENSMUST00000134805.1	1	0.99874	0.997114	0.942411	0.588235	0.765323	6	11	10	6.02099	6	4
Aasdh	ENSMUST00000154548.7	0.953653	0.926378	0.835833	1.12123	0.881515	1.00137	28.3142	28.7496	36.4178	27.5637	19.9415	30.3611
Aasdhppt	ENSMUST00000212897.1	1	0.996418	0.994799	0.756312	0.636004	0.696158	82.905	126.902	103.499	55.1806	86.4312	47.0069
Aasdhppt	ENSMUST00000051589.8	1	0.963006	0.927095	0.766285	0.65522	0.710753	1075.49	1904.92	1332.3	951.543	939.895	1012.93
Aasdhppt	ENSMUST00000212066.1	0.980225	1	0.96761	1.0813	0.552941	0.817123	0	33.9405	36.7	0	18.7671	0
Aass	ENSMUST00000031707.13	0.969899	1	0.913296	0.95356	0.613003	0.783282	99	224	209	99	151	47
Aatf	ENSMUST00000018841.2	0.624638	0.524827	0.306256	1.10837	0.867718	0.988042	860.466	902.01	1401.6	551.868	973.701	555.631
Aatf	ENSMUST00000148434.1	0.933687	0.855292	0.786145	1.35939	1.16389	1.26164	3.46969	13.7665	10.324	13.1067	16.4629	3.59817
Aatk	ENSMUST00000064307.9	0.0271594	0.0467387	8.05147e-05	1.5259e-05	1.5259e-05	1.5259e-05	24.8115	38.2238	0	0	0	0
Aatk	ENSMUST00000103020.7	1	1	0.921473	0.529269	0.529384	0.529326	11.2291	8.77623	10.5882	0	10.5905	0
Aatk	ENSMUST00000103019.1	1	0.525598	0.697702	#DIV/0!	#DIV/0!	#DIV/0!	0	0	7.09754	0	0.40946	7
Abat	ENSMUST00000065987.13	0.984627	0.877798	0.812491	0.84955	0.778006	0.813778	281.885	356.857	270.546	272.097	238.285	258.66
Abat	ENSMUST00000115839.8	1	0.860343	0.852318	0.881763	0.934925	0.908344	70.4979	47.0861	97.2435	6.43772	83.5925	26.3397
Abca1	ENSMUST00000030010.3	0.622252	0.344859	0.218431	1.05445	0.893915	0.974183	2159.08	2400	3440.33	1367	2675.43	1400
Abca1	ENSMUST00000149127.1	0.994799	0.892935	0.910156	1.05341	1.04665	1.05003	13.9235	0	14.6671	0	14.5731	0
Abca12	ENSMUST00000188752.1	0.981669	1	0.998071	1.10526	0.421053	0.763158	9	10	12	9	3	5
Abca13	ENSMUST00000042740.12	1	0.827535	0.902009	0.727273	1.22727	0.977273	11	11	13	3	12	15
Abca14	ENSMUST00000084640.2	0.451505	0.895054	0.539398	3.71429	1.14286	2.42857	5	2	20	6	3	5
Abca2	ENSMUST00000102919.3	1	0.988881	0.852066	0.64321	0.518983	0.581096	1275.82	1084.28	959.614	558.425	819.776	405.075
Abca2	ENSMUST00000150550.1	0.984326	1	0.998152	1.088	0.367017	0.72751	13.0624	6.42242	19.8069	1.39266	5.10884	2.04242
Abca2	ENSMUST00000144560.1	1	0.939634	0.994799	0.690525	0.898477	0.794501	11.0789	0	7.65026	0	7.07192	2.88222
Abca3	ENSMUST00000149233.7	1	1	0.841777	0.446431	0.421841	0.434136	13.2343	15.4345	8.88263	3.91602	2.22631	9.86737
Abca3	ENSMUST00000079594.11	0.9588	0.996418	0.864435	0.480468	0.622858	0.551663	318.481	251.62	0.00216019	273.913	144.736	210.356
Abca3	ENSMUST00000039013.14	0.783213	0.90335	0.594042	1.13483	0.754539	0.944685	318.77	336.626	563.024	180.739	305.102	189.42
Abca3	ENSMUST00000117337.1	0.731036	0.966172	0.692196	1.61929	0.78617	1.20273	48.9864	4.8911	62.6315	24.6117	0	42.3569
Abca4	ENSMUST00000141135.4	1	1	0.928319	0.594699	0.478582	0.53664	7.65453	18.9779	5.46578	10.3725	6.48023	6.26557
Abca4	ENSMUST00000013995.12	0.87966	0.909528	0.753181	1.62364	1.05413	1.33888	8.09489	6.35385	15.8358	7.62372	9.4964	5.73443
Abca5	ENSMUST00000043961.11	1	1	1	0.753691	0.605392	0.679542	242.147	273	296.636	91.6257	198	113.866
Abca7	ENSMUST00000132517.7	0.105189	0.0477022	0.0034035	0.263589	0.213431	0.23851	884.38	671.962	270.656	139.579	148.563	183.608
Abca7	ENSMUST00000171637.7	0.524736	0.578275	0.144875	0.374925	0.347576	0.36125	919.62	504.038	158.344	375.421	288.437	206.392
Abca8b	ENSMUST00000020948.14	1	1	0.91869	0.666379	0.302045	0.484212	7	6.27834	6.84841	2	3.01066	1
Abcb10	ENSMUST00000075578.6	1	1	0.975004	0.681719	0.588139	0.634929	790	1048	904	349	609	472
Abcb1a	ENSMUST00000047753.4	0.967118	0.867895	0.762072	0.942178	0.814526	0.878352	202.571	228.492	280.386	125.752	178.652	172.46
Abcb1a	ENSMUST00000126846.1	0.812722	0.636384	0.467554	1.10708	0.924718	1.0159	262.903	352.743	492.135	189.434	305.242	264.057
Abcb1a	ENSMUST00000138138.1	0.151358	0.33409	0.15072	6.6	3.4	5	1	4	24	9	11	6
Abcb1b	ENSMUST00000199955.4	0.757413	1	0.801115	1.51263	0.601455	1.05704	29.2874	20.7587	21.6759	54.0253	10.7277	19.3728
Abcb1b	ENSMUST00000196580.4	0.479382	0.688492	0.380345	2.08785	1.35416	1.72101	16.8372	26.7564	43.6217	47.3954	23.3515	35.6811
Abcb1b	ENSMUST00000009058.9	0.000242785	0.00349019	2.34167e-05	2.59123	1.71881	2.15502	255.395	407.843	905.427	813.176	344.175	795.806
Abcb4	ENSMUST00000003717.12	0.933415	1	0.706079	0.291202	0.394737	0.342969	14	24	8.12109	2.94459	5	10
Abcb4	ENSMUST00000199954.1	1	1	0.808006	0.342656	0.349593	0.346124	9.34746	5.34448	5.03428	0	1.02802	4.10818
Abcb6	ENSMUST00000160757.1	1	1	0.753528	0.257371	0.277309	0.26734	7.48076	7.10035	3.75276	0	2.31186	1.73162
Abcb6	ENSMUST00000160081.7	1	1	0.988216	0.678131	0.600545	0.639338	18.3505	16.6334	14.1915	9.53217	6.38389	14.6255
Abcb6	ENSMUST00000027396.14	0.981809	1	0.942317	0.82958	0.584793	0.707186	751.677	1213.74	888.494	741.976	591.061	558.301
Abcb6	ENSMUST00000159219.7	0.972689	0.758062	0.782009	1.0982	1.33807	1.21814	13.0348	12.0653	16.5622	11.0027	11.2436	22.3422
Abcb7	ENSMUST00000033695.5	1	0.946871	0.786145	0.63723	0.490535	0.563882	1559.58	1711.03	1288.13	796	885.769	718.579
Abcb8	ENSMUST00000115077.7	0.783213	0.000236261	0.0535832	0.300889	1.5259e-05	0.150444	113.885	70.3022	55.4199	1.1898e-08	0	0
Abcb8	ENSMUST00000136414.1	0.911681	0.719106	0.405851	0.333085	0.193942	0.263514	43.974	55.6014	24.5093	8.65781	11.7331	7.57876
Abcb8	ENSMUST00000136459.1	0.995851	0.908289	0.665642	0.461598	0.279625	0.370611	50.5247	35.0862	29.5496	9.96819	1.86443	22.0745
Abcb8	ENSMUST00000198166.1	1	1	0.975813	0.656953	0.554682	0.605818	25.9527	12.6293	22.3279	3.01865	12.0195	9.38126
Abcb8	ENSMUST00000073076.11	1	1	0.988354	0.721382	0.569307	0.645344	949.134	1310.58	983.678	646.439	798.461	488.01
Abcb8	ENSMUST00000115074.5	1	0.867895	0.953244	0.624334	1.04786	0.836096	21.06	13.4017	21.5156	0	26.1553	9.95568
Abcb9	ENSMUST00000031354.10	1	0.996418	1	0.78057	0.65094	0.715755	13.3482	20.5537	13.607	12.8558	10.8574	11.2107
Abcc1	ENSMUST00000134960.7	0.997821	0.982507	0.441107	0.0924319	0.0952078	0.0938198	7.36559	7.40799	0	1.36555	1.40656	0
Abcc1	ENSMUST00000146032.1	0.394508	0.85993	0.188429	0.0927749	0.187893	0.140334	30.2338	16.2972	0	4.31691	0	8.74283
Abcc1	ENSMUST00000130671.7	0.735257	0.82183	0.324568	0.263237	0.251534	0.257386	79.6811	64.5469	37.9661	0	36.2783	0
Abcc1	ENSMUST00000100167.9	0.105189	0.0386486	0.0022297	0.329098	0.264458	0.296778	1880.74	1958.93	634.427	629.202	586.384	429.048
Abcc1	ENSMUST00000156089.1	0.984627	1	0.914464	0.777088	0.378161	0.577624	5.57384	3.27208	6.87406	0	1.13559	2.20959
Abcc1	ENSMUST00000147759.7	0.610703	0.685381	0.910974	1.64916	0.121568	0.885363	29.7055	26.1508	0	92.1159	6.79032	0
Abcc10	ENSMUST00000047970.13	0.914056	0.912183	0.527068	0.361577	0.309199	0.335388	58.6029	84.2509	42.9088	8.74391	33.5112	10.659
Abcc10	ENSMUST00000167360.7	0.812592	0.550299	0.300207	0.465096	0.335156	0.400126	593.533	712.597	365.325	242.151	253.946	183.811
Abcc10	ENSMUST00000095261.9	0.995851	1	0.858061	0.436775	0.499242	0.468009	39.9686	0	17.4573	0	14.2473	5.7067
Abcc10	ENSMUST00000165733.1	0.988103	0.942392	0.975813	0.307601	0.880504	0.594053	15.8552	4.05397	4.01251	2.11157	10.3514	7.17871
Abcc10	ENSMUST00000171584.1	0.940863	0.760584	0.888461	1.42405	1.77262	1.59833	5.53032	0	7.87544	0	9.80313	0
Abcc2	ENSMUST00000026208.5	0.8941	0.901363	0.418309	0.198021	0.149091	0.173556	11.6764	13.9517	1.26864	3.80625	1.26902	2.5519
Abcc2	ENSMUST00000099413.2	1	0.99442	0.915831	0.474317	0.457135	0.465726	7.29818	4.04835	5.1881	0.193755	2.73098	2.45592
Abcc3	ENSMUST00000178136.7	0.933004	1	0.943249	1.29533	0.468379	0.881853	15.9303	0.304362	1.88939	19.1398	7.60397	0
Abcc3	ENSMUST00000021231.7	0.864926	0.0598255	0.164404	5.85136	14.7337	10.2925	0	1.31249	7.67985	0	7.63118	11.7067
Abcc4	ENSMUST00000228691.1	1	0.957717	0.746728	0.471091	0.303458	0.387274	13.491	34.0718	2.29121	20.1152	1.1999	13.2334
Abcc4	ENSMUST00000036554.13	1	0.802027	0.827288	0.719879	0.449051	0.584465	3553.14	4862.05	3349.95	2707.97	1966.1	1812.75
Abcc4	ENSMUST00000166646.1	0.933687	0.946227	0.773618	0.880425	0.671408	0.775916	1771.71	2438.77	2060.15	1646.86	1388.82	1438.13
Abcc4	ENSMUST00000226703.1	0.778272	0.0507345	0.593694	0.31737	1.86303	1.0902	185.038	23.1006	66.057	0	387.768	0
Abcc4	ENSMUST00000228848.1	0.841028	0.199968	0.345985	1.61897	2.89963	2.2593	9.67808	8.61663	9.56717	20.0514	35.1629	17.885
Abcc5	ENSMUST00000232044.1	0.994927	0.977182	0.619773	0.276144	0.163834	0.219989	9.07156	9.40832	3.46724	1.63586	0	3.02764
Abcc5	ENSMUST00000096199.4	1	0.943077	0.813539	0.620254	0.245328	0.432791	15.7727	17.8827	9.43981	11.4351	6.56933	1.68729
Abcc5	ENSMUST00000134962.1	1	0.957438	0.81126	0.619222	0.433872	0.526547	266.074	242.113	274.087	40.5934	149.123	71.3649
Abcc5	ENSMUST00000079158.12	1	1	0.994989	0.786781	0.550899	0.66884	3744.88	4247.88	3845.77	2442.78	2677.79	1725.41
Abcc5	ENSMUST00000128978.1	0.993938	0.99745	0.978865	0.972907	0.614388	0.793647	20.8037	10.1339	19.9944	10.105	12.0757	6.93198
Abcc5	ENSMUST00000134413.8	1	0.740021	0.804393	0.815424	1.04125	0.928336	69.1292	88.4338	51.3652	77.1154	90.2055	73.8568
Abcc5	ENSMUST00000137985.1	1	0.883866	0.917418	0.833755	1.10859	0.971173	8.00618	8.48008	13.7455	0	7.61602	10.6605
Abcc5	ENSMUST00000077867.9	0.961393	0.747623	0.783647	1.13515	1.39991	1.26753	14.7708	4.6056	10.6593	11.3359	23.426	3.6992
Abcc6	ENSMUST00000002850.7	1	0.992112	0.994799	0.778491	0.530182	0.654337	5.42538	4.3432	0	7.60475	3	2.17913
Abcc8	ENSMUST00000033123.7	0.218814	0.778697	0.0889508	0.0609032	0.178274	0.119588	38.9997	34.7176	0	4.48962	8.55371	4.58814
Abcc8	ENSMUST00000210655.1	1	0.99464	0.764856	0.0470168	0.562698	0.304858	0	10.8553	0	0.510382	0	6.10826
Abcc8	ENSMUST00000210986.1	0.956071	0.74218	0.898756	1.13449	1.77897	1.45673	5.28871	0	6	0	6.44629	2.96216
Abcd1	ENSMUST00000114461.2	1	0.811842	0.744097	0.588645	0.165167	0.376906	34.6822	17.8072	16.8629	14.0347	3.03377	5.63573
Abcd1	ENSMUST00000002084.13	0.877099	0.902087	0.698158	0.952139	0.728395	0.840267	501.568	762.193	563.311	639.965	442.966	477.551
Abcd2	ENSMUST00000069511.7	0.953192	1	1	1.47302	0.110743	0.791881	2.00662	7.02476	13.3034	0	0	1.00016
Abcd3	ENSMUST00000197383.4	0.94166	0.901363	0.515912	0.275222	0.18934	0.232281	22.833	12.9869	9.85843	0	6.78215	0
Abcd3	ENSMUST00000029770.7	0.984627	1	0.911637	0.851301	0.600178	0.725739	821.607	1306	1344.38	466.854	792.218	484.724
Abcd3	ENSMUST00000195965.1	0.237698	1	0.830524	#DIV/0!	#DIV/0!	#DIV/0!	0	0	6.76262	6.06355	0	1.27592
Abcd4	ENSMUST00000222942.1	0.981669	1	0.76902	0.369337	0.41824	0.393788	35.8587	14.599	11.5144	7.12151	3.94411	17.1593
Abcd4	ENSMUST00000222581.1	0.969455	0.965198	0.693456	0.448773	0.389307	0.41904	117.213	79.286	40.7897	47.3937	35.1845	41.314
Abcd4	ENSMUST00000021666.5	0.981042	0.77234	0.561234	0.5613	0.391557	0.476428	644.403	712.328	237.427	524.106	209.384	321.853
Abcd4	ENSMUST00000220952.1	1	0.996418	0.998829	0.695833	0.627689	0.661761	35.8438	19.1264	22.3391	15.911	15.0713	19.4329
Abcd4	ENSMUST00000223107.1	0.99722	0.99745	1	0.926517	0.407732	0.667124	26.9343	39.2387	33.8858	27.4246	8.64283	18.338
Abcd4	ENSMUST00000220678.1	0.997821	1	0.980356	0.930488	0.596217	0.763352	32.2766	12.8726	26.2551	15.7557	13.0068	13.9119
Abce1	ENSMUST00000211509.1	0.13548	0.110094	0.00702655	0.196112	0.165449	0.18078	355.368	283.071	59.9552	65.2503	46.6437	58.9852
Abce1	ENSMUST00000080536.7	0.957672	0.964922	0.815034	0.855745	0.646061	0.750903	6480.37	8041.64	7987.32	4439.82	5505.7	3876.4
Abcf1	ENSMUST00000174834.1	0.945717	0.530723	0.361902	0.428259	0.203223	0.315741	160.598	123.127	45.4337	76.074	32.6027	25.0568
Abcf1	ENSMUST00000087205.6	0.997821	1	0.834072	0.294351	0.473593	0.383972	14.5592	4.47419	4.46052	1.14197	5.58607	3.42801
Abcf1	ENSMUST00000174128.7	1	1	0.888461	0.424432	0.497844	0.461138	17.0278	2.33232	0	8.21706	9.63831	0
Abcf1	ENSMUST00000172661.1	1	0.962383	0.994799	0.605926	0.697941	0.651934	7.03464	3	2.0118	4.06845	1.00359	6
Abcf1	ENSMUST00000173111.1	0.998575	1	1	0.958966	0.496806	0.727886	16.3615	9.82619	25.1131	0	0	13.0102
Abcf1	ENSMUST00000043757.14	0.988069	0.889967	0.804149	0.815923	0.698071	0.756997	7529.65	8189.99	8501.58	4324.43	6640.04	4333.38
Abcf2	ENSMUST00000030795.9	0.990498	0.942175	0.844082	0.814643	0.666142	0.740393	5175	6899	6548	3288	4794	3249
Abcf3	ENSMUST00000148679.1	1	1	0.933888	0.518136	0.591988	0.555062	18.121	10.8301	15.0006	0	0	17.1387
Abcf3	ENSMUST00000231258.1	1	0.92684	0.976516	0.133545	1.0339	0.583722	5.05396	6.71934	0	1.57226	0	12.1724
Abcf3	ENSMUST00000003319.5	0.976471	0.957719	0.841777	0.841495	0.659418	0.750456	1348.76	1767.42	1604.79	1017.46	1083.73	971.134
Abcf3	ENSMUST00000154660.1	0.974612	0.760801	0.746348	0.987265	1.05286	1.02006	64.5148	57.8517	73.5456	47.2626	72.9222	55.9129
Abcf3	ENSMUST00000135861.7	1	0.761975	0.88093	0.568275	1.50917	1.03872	6.50703	4.93649	5.19494	1.30813	13.1171	4.15316
Abcf3	ENSMUST00000232490.1	0.682229	0.846642	0.557036	1.58467	0.981776	1.28322	63.0443	22.232	93.3396	41.7955	62.2331	21.4891
Abcg1	ENSMUST00000236427.1	0.971241	0.854149	0.409825	0.194594	1.5259e-05	0.0972971	8.30892	10.9746	1.43471	2.31775	0	0
Abcg1	ENSMUST00000236241.1	1	1	0.756121	0.382405	0.212828	0.297616	4.18469	9.401	0	5.19523	2.78369	0.10773
Abcg1	ENSMUST00000024829.7	0.71161	0.954973	0.464153	0.398879	0.455699	0.427289	437.659	399.473	181.967	151.947	188.536	192.944
Abcg1	ENSMUST00000236391.1	0.899687	0.440002	0.589503	1.87085	3.31471	2.59278	0	4.07086	5.07568	2.54028	9.68056	3.81316
Abcg2	ENSMUST00000134426.1	0.929284	0.901363	0.442832	0.240177	0.161314	0.200745	11.346	14.422	5.15944	1.02944	1.02685	3.12988
Abcg2	ENSMUST00000124542.1	0.929391	0.98931	0.594338	0.200308	0.301388	0.250848	12.2192	11.5371	1.38485	3.37373	3.35281	3.80706
Abcg2	ENSMUST00000143752.7	1	0.955463	0.934753	0.325935	0.779759	0.552847	7.56083	3.70401	3.6716	0	8.78386	0
Abcg2	ENSMUST00000114294.7	1	0.999541	0.931657	0.689072	0.534146	0.611609	759.142	1206.1	860.808	493.385	584.121	465.606
Abcg2	ENSMUST00000031822.12	1	0.979176	0.92038	0.83024	0.66048	0.74536	263.741	388.226	394.126	147.163	255.815	174.796
Abcg2	ENSMUST00000148008.1	0.905682	0.932544	0.875685	1.70063	1.05745	1.37904	3.5255	3.13131	4.19731	7.12347	6.91774	0.121472
Abcg4	ENSMUST00000161354.8	0.994167	0.803844	0.515095	0.3336	1.5259e-05	0.1668	7.08766	14.1877	7.09745	0	0	0
Abcg4	ENSMUST00000034648.15	0.998572	0.937662	0.922295	0.964679	0.929469	0.947074	7.11648	10.6826	7.71963	9.45077	16.5437	0
Abhd1	ENSMUST00000201125.3	0.945383	0.946229	0.629898	0.485059	0.431182	0.458121	310.121	322.266	126.819	179.926	159.743	112.931
Abhd10	ENSMUST00000143731.1	0.944865	0.901363	0.164036	1.5259e-05	1.5259e-05	1.5259e-05	9.72631	7.48015	0	0	0	0
Abhd10	ENSMUST00000155741.1	1	1	0.890454	0.729532	0.230171	0.479851	4.40441	9.30301	4	6	2.15505	1
Abhd10	ENSMUST00000066983.12	1	0.758062	0.699362	0.637726	0.373855	0.505791	440.064	743.561	455.284	299.545	268.195	174.309
Abhd10	ENSMUST00000128348.2	1	1	0.994799	0.792821	0.512399	0.65261	46.6587	37.9258	23.7163	43.3441	25.6504	17.6906
Abhd11	ENSMUST00000149778.1	0.976471	0.99442	0.909107	0.413906	0.647561	0.530733	49.8911	39.1509	14.0509	22.8041	22.2606	35.3995
Abhd11	ENSMUST00000148831.2	1	1	0.98098	0.617604	0.581657	0.59963	9.1914	7.11011	6.76151	3.30637	5.40088	4.081
Abhd11	ENSMUST00000046999.11	1	1	1	0.706132	0.607717	0.656925	484.213	569.762	371.131	373.114	381.41	259.109
Abhd11	ENSMUST00000154469.7	1	0.967449	0.944297	0.77132	0.682008	0.726664	309.437	277.981	270.32	182.767	233.982	166.642
Abhd11	ENSMUST00000111216.7	1	0.901363	0.931991	0.707513	0.836194	0.771853	63.6231	132.363	22.7817	115.881	21.6164	142.266
Abhd11	ENSMUST00000123227.2	0.974008	0.993749	0.925233	0.996016	0.65217	0.824093	35.6446	34.6325	29.9546	40.0425	11.3306	34.502
Abhd11os	ENSMUST00000136022.7	1	0.963569	0.761644	0.496035	0.342194	0.419115	53.9998	39.4436	26.3599	19.9913	16.4353	15.5405
Abhd11os	ENSMUST00000154060.1	0.731497	0.707277	0.560189	1.49074	1.20909	1.34991	33.1556	28.5564	22.6401	69.3565	23.5647	51.0505
Abhd11os	ENSMUST00000222613.1	0.776401	0.254318	0.380683	4.14856	7.26952	5.70904	1.84455	0	0	7.65222	0	13.409
Abhd12	ENSMUST00000156641.7	0.232234	0.0326041	0.00214455	0.0593631	1.5259e-05	0.0296816	48.1867	21.2345	4.12106	0	0	0
Abhd12	ENSMUST00000056149.14	1	0.982948	0.962106	0.744133	0.516559	0.630346	1350.88	1698.59	1108.39	1160.82	786.871	788.359
Abhd12	ENSMUST00000141899.7	1	0.913342	0.994799	0.554079	0.883133	0.718606	59.53	7.64381	27.2734	9.94619	19.5154	39.808
Abhd12	ENSMUST00000138608.7	0.934889	0.805094	0.734475	1.22588	1.12043	1.17316	45.314	7.20465	39.4536	24.928	34.2878	24.5559
Abhd13	ENSMUST00000139793.7	0.970008	0.771842	0.570459	0.541031	0.338477	0.439754	315.208	311.59	256.907	82.2103	84.9228	127.234
Abhd13	ENSMUST00000048216.5	0.82152	0.552223	0.431739	1.01399	0.899884	0.956938	548.792	643.41	756.093	452.79	658.077	414.766
Abhd14a	ENSMUST00000187001.1	0.957788	0.832193	0.350744	0.210557	1.5259e-05	0.105278	11.7312	7.81498	0	4.11558	0	0
Abhd14a	ENSMUST00000187798.1	0.727163	0.954973	0.310802	0.0806205	0.200858	0.140739	14	11.0234	0	2.0174	0	5.02616
Abhd14a	ENSMUST00000048685.12	0.951335	0.887993	0.594338	0.558194	0.451804	0.504999	988.623	1315.12	634.462	651.473	546.983	493.857
Abhd14a	ENSMUST00000171925.7	1	1	0.908995	0.503138	0.558756	0.530947	36.2217	35.819	25.9635	10.2829	25.9322	14.321
Abhd14a	ENSMUST00000187983.7	1	0.961406	1	0.662467	0.853025	0.757746	9.42417	6.22483	9.11547	1.25147	4.61782	8.73117
Abhd14a	ENSMUST00000171678.8	0.0221722	0.00543213	0.00366198	#DIV/0!	#DIV/0!	#DIV/0!	0	0	8.45949	14.8596	11.3055	15.0645
Abhd14b	ENSMUST00000213179.1	0.39004	0.0664089	0.0193815	0.191076	0.0731227	0.132099	115.566	105.513	34.5505	7.69236	0	16.1659
Abhd14b	ENSMUST00000048527.14	0.47897	0.306114	0.0791955	0.282779	0.200444	0.241612	179.514	306.668	100.398	37.0839	75.5626	21.8899
Abhd14b	ENSMUST00000185347.7	1	1	0.930233	0.899492	0.0975061	0.498499	6.86788	8.83422	11.8811	2.24281	1.53105	0
Abhd14b	ENSMUST00000216130.1	0.971241	0.868241	0.884937	0.625186	1.29918	0.962185	5.07105	0	3.17035	0	6.58823	0
Abhd15	ENSMUST00000094004.4	0.976782	0.945719	0.878337	1.05769	0.826923	0.942308	23	29	42	13	33	10
Abhd16a	ENSMUST00000173247.1	1	1	0.844183	0.468916	0.446545	0.45773	33.3319	16.2917	19.4435	3.82579	14.645	7.51418
Abhd16a	ENSMUST00000007251.13	0.825207	0.929435	0.521251	0.485831	0.456561	0.471196	577.515	947.39	470.104	270.742	392.253	303.959
Abhd16a	ENSMUST00000173579.1	1	1	0.929482	0.566026	0.523641	0.544834	17	10	12.2827	3	9.13831	5
Abhd16a	ENSMUST00000173134.7	1	0.988533	0.995966	0.643052	0.660891	0.651972	31.0183	70.2954	34.7178	30.4322	41.964	24.9933
Abhd16a	ENSMUST00000173846.7	0.0015779	0.00386471	0.00110491	#DIV/0!	#DIV/0!	#DIV/0!	0	0	44.4321	0	0	26.5037
Abhd17a	ENSMUST00000003436.11	0.912026	0.759451	0.635356	0.883566	0.752851	0.818208	2640.86	3696.53	2909.87	2689.63	2277.65	2493.46
Abhd17a	ENSMUST00000191440.6	0.913352	0.992112	0.953804	1.28851	0.366008	0.827261	17.6933	29.8325	38.2361	23.0015	4.53254	12.8623
Abhd17a	ENSMUST00000187646.1	0.934889	0.696762	0.678432	1.43796	1.59637	1.51716	3.45128	10.636	14.8932	5.3637	12.8138	9.67471
Abhd17b	ENSMUST00000236549.1	0.995851	0.772537	0.923108	0.95036	0.143194	0.546777	11.0766	41.4803	33.6633	16.2847	7.52582	0
Abhd17b	ENSMUST00000052556.4	1	1	1	0.769903	0.541596	0.65575	572.761	808.901	662.013	401.733	368.823	379.48
Abhd17b	ENSMUST00000235332.1	0.8179	0.531298	0.453346	1.05482	0.970675	1.01275	321.162	381.618	380.324	360.983	388.651	293.52
Abhd17c	ENSMUST00000117085.1	0.687927	0.38477	0.270092	1.02794	0.887794	0.957869	1840.89	2026	2617.95	1357	2031	1402
Abhd18	ENSMUST00000159774.6	1	0.943077	0.792153	0.577351	0.321878	0.449614	70.3174	43.8143	39.0334	26.8606	21.2797	15.4568
Abhd18	ENSMUST00000230435.1	1	0.943077	0.792153	0.577351	0.321878	0.449614	70.3174	43.8143	39.0334	26.8606	21.2797	15.4568
Abhd18	ENSMUST00000204496.2	1	0.872817	0.920986	1.5259e-05	1.13529	0.567643	8.1896	0	0	0	6.19455	3.10299
Abhd18	ENSMUST00000230200.1	1	0.872817	0.920986	1.5259e-05	1.13529	0.567643	8.1896	0	0	0	6.19455	3.10299
Abhd18	ENSMUST00000108078.8	1	1	0.972422	0.600931	0.611913	0.606422	20.679	14.1369	20.134	0.787971	20.3432	0.961117
Abhd18	ENSMUST00000230545.1	1	1	0.972422	0.600931	0.611913	0.606422	20.679	14.1369	20.134	0.787971	20.3432	0.961117
Abhd18	ENSMUST00000204797.1	1	0.996418	0.994799	0.79344	0.501119	0.64728	7.19965	5.78714	6.94791	3.35633	5.18368	1.32425
Abhd18	ENSMUST00000230950.1	1	0.996418	0.994799	0.79344	0.501119	0.64728	7.19965	5.78714	6.94791	3.35633	5.18368	1.32425
Abhd2	ENSMUST00000135333.2	1	0.996418	0.994989	0.654361	0.636046	0.645203	15.4878	20.8667	16.6656	7.12335	13.1542	9.96893
Abhd2	ENSMUST00000037315.12	1	1	0.993801	0.782942	0.565022	0.673982	2093.92	1800.47	1688.46	1360.62	1242.12	958.295
Abhd3	ENSMUST00000117828.8	1	1	1	0.79069	0.549194	0.669942	87.2589	152.704	92.7362	97	69	62.7861
Abhd4	ENSMUST00000197802.1	0.932136	0.475738	0.261724	0.27821	0.0598295	0.16902	41.6961	3.71229	5.07152	7.56155	0	2.71676
Abhd4	ENSMUST00000199338.1	0.786149	0.389415	0.18928	0.308566	0.159959	0.234262	126.181	68.8288	29.4536	30.7197	0.000764547	31.1929
Abhd4	ENSMUST00000197807.1	1	1	0.926721	0.767829	0.379707	0.573768	2.19466	6.3988	1.09243	5.50588	0	3.263
Abhd4	ENSMUST00000041197.11	0.987421	0.996418	0.938186	0.797839	0.615529	0.706684	1955.42	2650.31	1549.23	2125.4	1002.79	1832.17
Abhd4	ENSMUST00000199068.4	1	0.905465	0.930268	0.855112	1.05494	0.955025	5.9987	9.94345	9.61462	4.0177	8.3929	8.42507
Abhd4	ENSMUST00000197605.2	0.87358	1	0.865746	1.3635	0.54757	0.955534	23.0102	25.0171	21.7385	43.7466	3.83441	22.4639
Abhd4	ENSMUST00000180359.7	0.923383	0.815227	0.733443	1.15607	1.02633	1.0912	34.4963	44.9494	45.7989	46.046	63.6679	17.8694
Abhd5	ENSMUST00000176005.1	0.992572	1	0.757551	0.320294	0.334573	0.327434	8.95507	11.9671	4	2.70124	1	6
Abhd5	ENSMUST00000156520.7	0.544616	0.18626	0.147558	1.31874	1.28818	1.30346	148.823	255.647	278.593	254.798	215.492	305.54
Abhd5	ENSMUST00000035128.10	0.0566378	0.414423	0.0661147	3.1602	1.58494	2.37257	41.5354	26.399	101.753	112.933	47.4098	60.2622
Abhd5	ENSMUST00000175973.1	0.672435	0.293096	0.310075	2.60402	3.24792	2.92597	2.64132	6.34607	21.3426	2.06077	7.48366	21.7067
Abhd5	ENSMUST00000111497.4	0.027272	0.163442	0.025359	7.29236	3.63721	5.46478	0	11.8511	66.3112	20.1113	23.6141	19.4908
Abhd6	ENSMUST00000166497.8	1	1	0.938325	0.676499	0.532601	0.60455	264.227	472.76	259.49	239.081	162.057	230.463
Abhd6	ENSMUST00000026313.3	1	1	0.97757	0.867357	0.616798	0.742077	77.1968	41.6777	54.8363	48.2703	20.1336	53.1879
Abhd6	ENSMUST00000225234.1	0.463197	0.514026	0.308316	2.28959	1.62978	1.95969	13.5763	24.5628	61.6738	25.6491	53.809	8.34952
Abhd8	ENSMUST00000008094.9	0.976471	0.867252	0.6014	0.568115	0.427904	0.498009	711.666	921.01	403.636	523.912	310.417	388.211
Abhd8	ENSMUST00000212503.1	0.412361	0.515113	0.279793	1.98509	1.42015	1.70262	33.0142	41.3774	81.1512	66.5225	58.6211	47.0258
Abi1	ENSMUST00000154162.1	0.158597	0.23468	0.00475135	1.5259e-05	1.5259e-05	1.5259e-05	22.1333	12.3848	0	0	0	0
Abi1	ENSMUST00000091394.12	1.72071e-06	0.188054	0.000123653	0.000754378	0.15148	0.0761172	153.344	216.99	0.279372	0	0	56.0982
Abi1	ENSMUST00000126112.7	1	0.308794	0.67	0.726743	0.306212	0.516477	876.811	968.139	804.906	535.898	278.176	286.77
Abi1	ENSMUST00000148294.1	1	0.996418	0.957648	0.836746	0.325153	0.58095	7.81324	18.3432	21.8863	0	2.53952	5.96533
Abi1	ENSMUST00000156344.7	1	0.93055	0.941413	0.830415	0.90137	0.865892	15.8201	13.6588	18.1999	6.27981	10.0271	16.5443
Abi1	ENSMUST00000140164.7	0.659791	0.931239	0.540925	1.12299	0.711103	0.917049	501.399	590.21	803.388	422.483	505.763	270.483
Abi1	ENSMUST00000149719.7	0.757105	0.19594	0.246251	1.19201	1.39535	1.29368	104.627	175.282	147.982	185.673	134.998	255.574
Abi1	ENSMUST00000078977.13	0.461678	0.701246	0.388962	1.9943	1.25303	1.62366	46.932	7.0973	44.7788	62.9718	67.7003	0
Abi1	ENSMUST00000178908.1	0.931727	0.0197046	0.280426	0.299426	3.27712	1.78827	60.2959	2.40844e-06	12.4934	5.56079	197.597	0
Abi1	ENSMUST00000093171.12	0.00769108	0.00835368	0.00321884	28.761	22.4664	25.6137	1.82478	0	52.4825	0	40.9963	0
Abi1	ENSMUST00000114544.9	1.11607e-06	3.89794e-08	3.55772e-08	#DIV/0!	#DIV/0!	#DIV/0!	0	0	46.3632	60.1344	0	109.898
Abi2	ENSMUST00000188618.6	0.962795	0.0453908	0.24994	0.342085	1.5259e-05	0.171043	17.4269	40.929	0	19.9627	0	0
Abi2	ENSMUST00000187709.6	1	0.967836	0.876202	0.651963	0.346649	0.499306	48.92	26.7619	42.3504	6.99139	18.9898	7.24527
Abi2	ENSMUST00000052332.14	1	1	0.988354	0.761405	0.595283	0.678344	1062.51	1054.31	970.42	641.338	760.601	499.506
Abi2	ENSMUST00000191493.1	0.868567	0.996624	0.917276	2.00177	0.434767	1.21827	6.51779	1.07674	10.9474	4.25514	1.12147	2.18038
Abi3	ENSMUST00000059026.9	0.997821	1	0.972869	0.831572	0.573226	0.702399	313.489	337.947	317.316	224.4	186.776	186.644
Abi3	ENSMUST00000137645.1	1	0.909528	0.945991	0.791631	1.01476	0.903197	5.90786	11.2612	3.31956	10.272	6.23091	11.1916
Abi3	ENSMUST00000131049.1	0.962768	0.28685	0.487858	1.13377	2.14275	1.63826	25.9377	9.0903	14.0869	25.6267	58.6557	16.4004
Abitram	ENSMUST00000147763.1	1	1	0.856263	0.418646	0.473818	0.446232	6.41464	8.69007	0	6.32352	3.71116	3.44573
Abitram	ENSMUST00000152638.1	1	0.996418	1	0.788823	0.631252	0.710038	4.87261	14.2449	3.29584	11.7845	5.15878	6.90919
Abitram	ENSMUST00000045368.11	0.836436	0.673048	0.503094	1.09685	0.914885	1.00587	250.019	292.538	435.242	159.864	322.484	173.893
Abitram	ENSMUST00000131520.7	0.384191	0.961298	0.528894	2.6262	0.811661	1.71893	13.5602	9.86906	24.4624	37.0675	8.64582	10.3708
Abl1	ENSMUST00000124726.1	0.96283	1	0.776157	0.3266	0.428175	0.377387	22.4067	9.22641	8.25905	2.07232	9.27478	4.26972
Abl1	ENSMUST00000127714.1	1	1	0.910287	0.635941	0.30392	0.46993	16.7371	0	10.6438	0	5.08674	0
Abl1	ENSMUST00000135233.2	1	0.917135	0.907282	0.841412	0.17493	0.508171	12.1437	12.8602	12.1543	8.88428	2.14119	2.23274
Abl1	ENSMUST00000028190.12	0.843344	1	0.748572	0.512503	0.567163	0.539833	868.718	1066.66	777.221	214.666	808.39	289.285
Abl1	ENSMUST00000075759.12	1	0.958429	0.812337	0.654421	0.501578	0.577999	2968.41	2671.31	2096.15	1594.6	1531.09	1297.67
Abl1	ENSMUST00000146537.1	0.989655	1	0.975813	0.950547	0.554784	0.752666	55.5465	30.7492	63.8494	18.1787	28.2737	19.6018
Abl1	ENSMUST00000142554.7	0.995231	1	0.985208	1.00803	0.539855	0.773945	14.7734	13.2918	28.2907	0	10.6977	4.45343
Abl1	ENSMUST00000156736.3	0.994371	0.894087	0.95485	0.89612	1.14214	1.01913	5.28926	3.65955	3.32988	4.68933	4.79012	5.43064
Abl2	ENSMUST00000027888.12	1	0.942854	0.929962	0.783858	0.378354	0.581106	189.005	90.0107	148.895	69.8137	88.4948	17.0718
Abl2	ENSMUST00000166172.8	1	0.99464	0.978903	0.752147	0.52994	0.641044	2223.31	1960.62	2055.6	1091.33	1395.27	821.963
Abl2	ENSMUST00000173929.7	0.952387	0.902211	0.799489	1.15225	0.92714	1.0397	35.2981	29.2929	58.4516	15.9735	52.8849	7
Ablim1	ENSMUST00000104902.8	1	0.954973	0.246251	1.5259e-05	1.5259e-05	1.5259e-05	5.21383	8.67066	0	0	0	0
Ablim1	ENSMUST00000079360.11	0.926598	0.947448	0.476889	0.178953	0.158647	0.1688	10.8443	12.4619	4.17071	0	3.69745	0
Ablim1	ENSMUST00000156316.7	0.997821	1	0.665829	0.247691	0.252216	0.249954	7.4654	8.86351	0	4.04453	0	4.11842
Ablim1	ENSMUST00000111529.7	0.665071	1	0.56323	0.396281	0.529647	0.462964	401.424	653.866	215.242	202.949	265.794	293.137
Ablim1	ENSMUST00000111544.7	1	0.996418	1	0.781125	0.635627	0.708376	10.7807	10.0418	2.58548	13.6795	3.10545	10.1299
Ablim2	ENSMUST00000114204.7	0.00288592	0.911758	0.0830802	1.5259e-05	0.301112	0.150556	36.5374	85.1369	0	0	0	36.6376
Ablim2	ENSMUST00000135885.1	0.984326	1	0.692428	0.224451	0.271149	0.2478	10.6872	7.47694	4.07696	0	4.92518	0
Ablim2	ENSMUST00000101280.9	0.798545	0.390253	0.189406	0.343663	0.188817	0.26624	131.983	192.233	33.9133	77.5079	23.1055	38.1119
Ablim2	ENSMUST00000054598.11	0.551151	0.931218	0.321332	0.270464	0.385125	0.327795	149.066	222.346	25.9069	74.5468	48.1735	94.8667
Ablim2	ENSMUST00000114205.7	0.95639	0.810623	0.531978	0.475974	0.315741	0.395858	150.669	237.432	77.94	106.786	78.6979	43.8416
Ablim2	ENSMUST00000151636.7	0.998572	1	0.814636	0.477035	0.439776	0.458405	47.7999	38.6605	17.4691	23.7755	17.1721	20.8511
Ablim2	ENSMUST00000114210.8	0.358585	0.92644	0.870552	1.5259e-05	0.924937	0.462469	9.12927e-06	25.6027	0	0	23.6809	0
Ablim2	ENSMUST00000130209.1	1	0.986588	0.984172	0.841645	0.72198	0.781812	16.2071	10.372	12.6517	9.71847	13	6.18957
Ablim3	ENSMUST00000049378.14	1	0.518179	0.553188	0.500684	1.5259e-05	0.250342	24.5788	0	0	12.3062	0	0
Ablim3	ENSMUST00000166783.2	1	0.946227	0.972245	0.720796	0.832874	0.776835	9.42117	29	19	8.69381	20	12
Abr	ENSMUST00000108407.9	4.34851e-06	0.866702	0.00787587	0.0266577	0.400805	0.213732	327.359	534.977	22.9471	0.0407572	168.059	177.57
Abr	ENSMUST00000141442.7	0.991025	0.991239	0.698158	0.335835	0.320367	0.328101	14.0878	12.0457	0	8.77654	0	8.37231
Abr	ENSMUST00000131059.1	1	1	0.935692	0.607333	0.454714	0.531024	13.1398	5.47971	9.38104	1.92721	4.75364	3.71291
Abr	ENSMUST00000238684.1	1	0.967902	0.891767	0.694207	0.507673	0.60094	2328.87	2131.14	1794.79	1301.38	1467.49	796.738
Abr	ENSMUST00000072740.12	0.978776	0.946229	0.863615	0.881581	0.741663	0.811622	188.447	110.794	82.3423	181.463	107.713	114.223
Abr	ENSMUST00000108408.8	0.316967	0.913855	0.390609	2.9913	0.976698	1.984	16.2799	13.7049	89.6934	0	29.2861	0
Abr	ENSMUST00000094012.10	0.0740595	0.000361759	0.00125953	4.07441	6.98811	5.53126	13.9699	14.1812	75.2905	39.4086	137.494	59.2291
Abr	ENSMUST00000065028.13	0.000578414	0.00811774	0.000443438	#DIV/0!	#DIV/0!	#DIV/0!	0	0	58.6029	3.39612e-06	26.205	0.154352
Abra	ENSMUST00000054742.6	1	0.996418	0.690426	0.545365	1.5259e-05	0.272682	9.00561	2.00066	6.00243	0	0	0
Abracl	ENSMUST00000220110.1	0.819467	0.127585	0.1368	0.213038	1.5259e-05	0.106519	23.8034	17.8434	0.00573636	8.8666	0	0
Abracl	ENSMUST00000020002.8	1	0.959985	0.955225	0.760088	0.709029	0.734558	122.197	223.157	186.366	76.1334	151.866	93
Abraxas1	ENSMUST00000044535.13	0.00285103	0.144984	0.000475524	1.5259e-05	0.0632644	0.0316322	73.5196	47.7187	0	0	0	7.67007
Abraxas1	ENSMUST00000145429.1	0.981669	0.983063	0.624241	0.28935	0.239619	0.264484	13.2855	8.2047	4.21818	2	2.05563	3.09382
Abraxas1	ENSMUST00000153302.7	0.984627	0.667528	0.526124	0.427337	0.140756	0.284046	38.8177	36.3225	14.2128	17.8974	8.14152	2.43489
Abraxas1	ENSMUST00000200657.4	0.813512	0.126052	0.126289	0.420793	0.173142	0.296968	229.171	438.728	157.172	123.875	0.00369529	115.638
Abraxas1	ENSMUST00000145707.1	0.973021	0.976972	0.645346	0.320668	0.275786	0.298227	18.9157	10.3471	7.10882	2.27481	5.8372	2.23306
Abraxas1	ENSMUST00000055245.12	0.723764	0.862651	0.550823	1.31225	0.861204	1.08673	89.0489	175.089	266.663	79.953	141.156	86.3206
Abraxas1	ENSMUST00000117364.7	0.463805	0.0171051	0.270275	0.0435418	4.0489	2.04622	34.1533	0.409656	1.50478	0.000152352	123.753	16.1889
Abraxas2	ENSMUST00000138436.1	0.532676	0.660471	0.146065	0.135155	0.146181	0.140668	47.7195	22.1904	9.44865	0	7.60039	2.6191
Abraxas2	ENSMUST00000144225.8	1	1	0.892798	0.73858	0.244054	0.491317	6.81158	6.80949	6.74919	3.31106	1.12773	2.19655
Abraxas2	ENSMUST00000084497.11	0.99972	0.948586	0.774361	0.62163	0.476306	0.548968	886.791	1038.39	698.097	498.653	552.958	364.017
Abraxas2	ENSMUST00000106161.7	1	0.986588	0.938521	0.80829	0.302334	0.555312	23.8341	11.3422	24.1571	4.27556	6.31416	4.32084
Abraxas2	ENSMUST00000210077.1	0.989592	0.91748	1	0.551373	0.966335	0.758854	7.08139	2.23232	5.13533	0	4.00016	5
Abraxas2	ENSMUST00000129552.1	0.793497	0.814498	0.653596	1.69854	1.2688	1.48367	12.4448	11.3144	9.62473	30.7313	0	30.1456
Abt1	ENSMUST00000041782.3	0.8805	0.815856	0.615826	0.935012	0.745182	0.840097	1206.52	1456.28	1572.62	917.13	1111.95	872.321
Abtb1	ENSMUST00000203514.2	0.671834	0.584001	0.224149	0.343906	0.273912	0.308909	173.341	321.165	86.7991	83.2643	85.1506	50.3006
Abtb1	ENSMUST00000032169.7	0.277039	0.298862	0.0335456	0.39427	0.347878	0.371074	2174.59	3562.65	1177.22	1084.8	1049.96	945.9
Abtb1	ENSMUST00000203272.2	0.944886	0.767323	0.490896	0.483222	0.328545	0.405883	322.978	219.911	145.596	116.74	85.7757	92.5875
Abtb1	ENSMUST00000205082.2	1	0.985829	0.865322	0.161286	0.667807	0.414546	7.11561	5.38253	0	2.01577	2.04522	6.30113
Abtb1	ENSMUST00000203120.2	0.995851	0.988835	0.789191	0.517967	0.453056	0.485511	91.5025	177.886	56.9408	82.5935	57.8372	64.2109
Abtb1	ENSMUST00000203864.2	1	1	0.938325	0.783359	0.343021	0.56319	4.87593	8.77043	5.46228	5.22772	1.69502	2.98597
Abtb1	ENSMUST00000203137.2	1	0.998824	0.994519	0.803951	0.482998	0.643475	154.009	139.382	129.381	106.491	49.8739	91.8334
Abtb1	ENSMUST00000203460.1	0.972825	1	0.971729	1.02734	0.56628	0.796809	31.3076	15.4101	15.8059	32.189	13.6268	12.8285
Abtb1	ENSMUST00000204327.2	0.464284	0.932805	0.576068	2.78289	0.902971	1.84293	13.0916	0	0	36.4325	7.09726	4.72407
Abtb1	ENSMUST00000204560.2	0.548212	0.71731	0.460292	2.64789	1.54525	2.09657	0	12.4178	28.6356	4.24536	16.8608	2.32779
Abtb2	ENSMUST00000076212.3	0.978535	0.990476	0.996932	0.887725	0.476195	0.68196	196.607	251.73	205	193	125.496	88
AC109138.2	ENSMUST00000216743.1	0.990309	0.968796	0.961903	1.00589	0.703404	0.854646	5.31058	6.86991	4.51154	7.74066	1.80791	6.7599
AC118710.1	ENSMUST00000238885.1	1	1	0.888995	0.545455	0.409091	0.477273	16	6	8	4	5	4
AC119928.2	ENSMUST00000231162.1	1	0.762016	0.890571	0.68186	1.21802	0.949939	15.4576	24.5947	18.4043	8.90577	34.9151	13.8693
AC122821.1	ENSMUST00000239094.1	0.531819	0.440002	0.378292	4	3.25	3.625	0	4	5	11	7	6
AC124742.1	ENSMUST00000238938.1	0.903843	0.794616	0.852774	1.90472	2.03487	1.96979	0	3.79362	1.05692	6.16886	5.91693	1.80258
AC147806.2	ENSMUST00000239236.1	0.564854	0.821427	0.233759	0.240465	0.293902	0.267184	139	122.992	26	37	27	50
AC149090.1	ENSMUST00000179505.7	0.673309	0.761975	0.275962	0.47935	0.428824	0.454087	2845.73	2321.62	1382.98	1093.99	945.663	1270.22
AC149090.1	ENSMUST00000178343.1	1	1	0.912684	0.669523	0.548545	0.609034	2413.06	2279.55	2124.09	1017.72	1241.26	1332.85
AC149091.1	ENSMUST00000239023.1	0.980462	0.827535	0.485355	0.319649	0.103999	0.211824	9.92547	18.1795	2.49333	6.4904	1.15592	1.76697
AC151602.1	ENSMUST00000238591.1	0.211277	0.0628952	0.00218842	0.0489973	0.0163505	0.0326739	49	27.2006	3.73362	0	1.24592	0
AC154607.1	ENSMUST00000239037.1	0.0277152	0.013831	0.00159443	1.90985	1.53675	1.7233	292	429	1011	366	674	434
AC156021.1	ENSMUST00000239249.1	0.770295	0.96633	0.787727	2.20073	0.7	1.45037	9	1	22.0073	0	7	0
AC158774.1	ENSMUST00000234791.1	0.97682	0.996418	1	1.06426	0.304558	0.684412	17.4639	5.66861	15.2232	9.39592	4.03567	3.00953
AC163616.1	ENSMUST00000239082.1	1	0.996418	0.960167	0.758872	0.455769	0.60732	138.397	95.8803	127.51	50.2764	55.8143	50.962
AC163616.1	ENSMUST00000239076.1	0.943422	0.76011	0.715358	1.09907	1.11136	1.10521	9.9012	76.2077	39.5121	55.1277	62.5313	33.1664
AC168977.1	ENSMUST00000115924.2	1	1	0.990083	0.812247	0.450224	0.631235	18.4584	3.35044	9.15838	8.55578	6.41907	3.39979
AC174929.2	ENSMUST00000229305.1	0.956071	0.835147	0.789534	1.19731	1.15935	1.17833	21.9536	9.19207	29.413	7.87816	22.5573	13.5514
AC175464.1	ENSMUST00000239142.1	1	0.992112	0.830135	0.633716	0.0372819	0.335499	8.37243	6.06092	3.38582	5.76083	0	0.538103
AC240460.1	ENSMUST00000239381.1	0.997821	0.865391	0.641208	0.465116	0.244186	0.354651	53	33	1	39	9	12
Acaa1a	ENSMUST00000175859.1	0.764505	0.926454	0.370592	0.187107	0.259733	0.22342	44.096	17.7855	4.70345	6.875	7.82963	8.24301
Acaa1a	ENSMUST00000176796.7	0.435544	0.268678	0.0564895	0.290385	0.211998	0.251191	380.809	239.164	97.6901	82.3406	55.9568	75.476
Acaa1a	ENSMUST00000176007.1	0.995851	0.980247	0.724273	0.399499	0.311972	0.355735	21.2113	20.186	4.63637	11.9018	0.793593	12.1212
Acaa1a	ENSMUST00000039784.11	1	0.946061	0.904732	0.771459	0.670106	0.720782	1726.48	2748.9	1900.56	1552.01	1569.96	1429.02
Acaa1a	ENSMUST00000177463.7	0.722903	0.889967	0.647519	1.95902	1.12727	1.54314	10.1627	4.3212	16.2095	12.1648	12.6293	3.69791
Acaa1b	ENSMUST00000010795.4	0.936194	0.942392	0.609099	0.414937	0.371243	0.39309	143.374	101.587	55.5165	46.1268	47.4231	43.5169
Acaa2	ENSMUST00000041053.10	0.479382	0.789048	0.220547	0.41078	0.42303	0.416905	1059	1390	594	412	601	435
Acaca	ENSMUST00000137500.8	1	0.989118	0.780305	0.443934	0.35071	0.397322	29.0327	15.093	15.5889	4	14.2307	1.24464
Acaca	ENSMUST00000184534.1	1	1	0.884948	0.533706	0.332407	0.433056	5.24378	8	4.55923	2.50906	2.23018	2.17214
Acaca	ENSMUST00000103201.7	0.495643	1	0.644476	0.289223	0.607222	0.448222	316.264	165.555	139.353	0	150.527	142.044
Acaca	ENSMUST00000183887.1	1	1	0.923445	0.618404	0.467167	0.542785	33.2802	10.2828	25.1448	1.79473	14.93	5.42119
Acaca	ENSMUST00000183548.2	1	1	0.988216	0.749582	0.522857	0.636219	18.5094	15.9963	16.2384	9.62644	10.5538	7.48774
Acaca	ENSMUST00000020843.12	1	1	0.980237	0.711494	0.575349	0.643422	1842.65	1602.92	1728.89	722.613	1448.23	534.176
Acaca	ENSMUST00000130012.8	1	0.996026	0.987512	0.845861	0.646241	0.746051	42.8698	15.8325	39.9334	9.72056	35.063	2.87285
Acacb	ENSMUST00000146841.1	0.96493	0.832791	0.557761	0.401254	0.23174	0.316497	40.1528	50.7769	17.3935	19.0924	14.4123	6.65975
Acacb	ENSMUST00000102582.7	1	0.0174076	0.68519	0.715805	1.5259e-05	0.357903	83.2926	0	59.6213	0	0	0
Acacb	ENSMUST00000031583.14	0.373072	0.909528	0.234639	0.316907	0.423525	0.370216	455.06	511.079	188.346	117.83	339.299	69.8847
Acacb	ENSMUST00000143276.1	0.85121	0.863234	0.46465	0.462969	0.400766	0.431867	406.516	488.752	262.002	152.479	152.337	206.456
Acacb	ENSMUST00000142489.1	0.684228	0.531507	0.470706	2.09123	1.89064	1.99094	8.97847	7.39254	30.6371	3.59846	27.9517	3
Acad10	ENSMUST00000137789.7	0.165701	0.941638	0.194457	1.5259e-05	0.245071	0.122536	16.8767	17.4788	0	0	0	8.41955
Acad10	ENSMUST00000111770.1	0.231291	0.0465951	0.0062754	0.258079	0.158509	0.208294	376.117	502.2	120.366	106.309	88.2924	50.9289
Acad10	ENSMUST00000031412.11	0.932577	0.683036	0.416495	0.354651	0.177425	0.266038	31.3309	68.4658	17.6948	17.6982	17.7064	0
Acad10	ENSMUST00000133775.7	1	0.989289	0.850053	0.564472	0.343568	0.45402	19.8539	31.6085	15.5592	13.4899	8.48103	9.19981
Acad10	ENSMUST00000143187.1	1	0.0194952	0.0730938	#DIV/0!	#DIV/0!	#DIV/0!	0	0	3.08255	0	8.46954	11.5346
Acad11	ENSMUST00000189133.1	0.97887	0.901363	0.5908	0.372581	0.215467	0.294024	39.085	12.0105	10.0064	9.0308	10.0085	1.00091
Acad11	ENSMUST00000047799.12	0.665071	0.867515	0.550266	1.00287	0.722358	0.862615	1380.33	1843.52	1168.75	2064.36	847.194	1481.58
Acad11	ENSMUST00000120854.7	0.884766	0.386712	0.453656	1.38842	1.69781	1.54311	20.3688	32.5564	59.2103	14.2722	44.8676	44.9891
Acad11	ENSMUST00000189998.2	0.123905	0.839174	0.251116	4.58233	1.17889	2.88061	11.3044	4.6879	54.042	19.24	14.9385	3.91465
Acad12	ENSMUST00000131338.1	1	0.986588	0.852318	0.58203	0.338894	0.460462	16.0441	20.1567	13.0369	8.03305	6	6.26822
Acad12	ENSMUST00000041252.12	1	1	0.887002	0.606877	0.518805	0.562841	167.472	291.832	188.354	90.3869	149.159	89.1302
Acad12	ENSMUST00000111776.5	0.984627	0.721954	0.796213	1.06587	1.46839	1.26713	17.128	2.40725	20.8221	0	24.7217	3.9636
Acad8	ENSMUST00000120367.7	0.996992	0.827535	0.648759	0.501818	0.249085	0.375451	101.429	29.8012	49.5567	16.297	23.2869	9.40052
Acad8	ENSMUST00000151075.1	1	1	0.877498	0.542826	0.491173	0.516999	60.2512	50.1319	42.9143	17.0045	37.1773	17.0399
Acad8	ENSMUST00000060513.7	1	1	0.949664	0.701666	0.540555	0.62111	670.983	1129.86	764.697	498.893	512.471	460.983
Acad8	ENSMUST00000128923.7	1	1	0.97963	0.690577	0.57159	0.631084	95.4396	146.234	103.246	63.6482	68.0882	70.0501
Acad8	ENSMUST00000132293.1	0.942248	1	0.938521	1.269	0.505126	0.887065	16.1531	6.97105	9.33946	20.0052	7.154	4.5266
Acad9	ENSMUST00000198987.4	0.895352	0.190822	0.205134	0.371197	0.124421	0.247809	124.91	101.096	40.1034	43.7894	10.2251	17.8947
Acad9	ENSMUST00000196535.1	1	1	0.773879	0.500124	0.16945	0.334787	8.33888	4.23476	5.2384	1.04998	1.04708	1.08352
Acad9	ENSMUST00000198050.1	0.568281	1	0.582864	0.207636	0.521999	0.364817	95.7094	65.6247	10.8961	22.6026	39.1909	45.0253
Acad9	ENSMUST00000197588.4	0.953808	1	0.803468	0.24084	0.553643	0.397242	9.71197	14.4892	5.82862	0	13.3988	0
Acad9	ENSMUST00000199193.1	1	0.964959	0.880312	0.670277	0.316866	0.493571	23.4618	33.3316	23.7436	14.3237	8.97626	9.01964
Acad9	ENSMUST00000195896.4	0.947638	0.986588	0.978388	1.25606	0.306162	0.781113	15.4536	13.8578	26.212	10.605	4.57554	4.3985
Acad9	ENSMUST00000011492.14	0.809189	0.841833	0.565806	0.959668	0.72732	0.843494	1783.54	2940.79	2889.46	1644.33	1986.74	1449.36
Acad9	ENSMUST00000196648.1	0.891607	0.996418	0.821712	1.14434	0.629958	0.887148	95.9652	127.581	182.214	73.5984	109.201	31.6238
Acadl	ENSMUST00000027153.5	0.448116	0.624666	0.272375	1.17188	0.8425	1.00719	566	1034	1063	812	733	615
Acadm	ENSMUST00000196688.1	0.941187	0.996418	0.59696	0.122353	0.250122	0.186237	10.9792	6.49392	0	2.13788	2.18727	2.18315
Acadm	ENSMUST00000199342.1	0.984627	0.910017	0.635916	0.42406	0.254368	0.339214	43.5967	30.0766	12.3248	18.9171	12.2942	6.44595
Acadm	ENSMUST00000137161.1	1	0.970313	0.860781	0.606544	0.332108	0.469326	45.1903	13.0188	16.2832	19.0232	11.0131	8.31859
Acadm	ENSMUST00000200250.4	1	0.882956	0.84697	0.701684	0.25688	0.479282	56.8158	28.5933	7.1055	52.8247	1.28272e-05	21.9399
Acadm	ENSMUST00000135724.1	1	1	0.932778	0.636763	0.455967	0.546365	19.1455	14.1229	16.1841	5	10.095	5.07428
Acadm	ENSMUST00000072697.12	1	0.954636	0.930043	0.752963	0.659303	0.706133	2766.22	3748.14	2718.83	2186.24	2215.42	2079.52
Acadm	ENSMUST00000156310.1	1	0.989266	0.990145	0.826453	0.676174	0.751313	27.0528	20.5573	29.1667	10.1808	19.6727	12.52
Acads	ENSMUST00000131726.7	0.952387	1	0.790282	0.353419	0.506026	0.429723	17.4389	56.9507	15.2654	11.0253	18.7979	18.8452
Acads	ENSMUST00000141142.1	1	1	0.901063	0.593453	0.445684	0.519569	20.9501	22.7839	4.33537	21.6187	6.24975	13.2418
Acads	ENSMUST00000031524.10	0.950911	0.986007	0.689848	0.577099	0.527484	0.552291	3666.3	5879.04	2303.46	3205.15	2178.12	2856.89
Acads	ENSMUST00000153374.1	0.837714	0.120105	0.269817	2.00696	4.35295	3.17995	5.3072	5.22812	15.9383	5.20568	28.8365	17.0232
Acadsb	ENSMUST00000135633.8	0.996601	1	0.858804	0.471844	0.514524	0.493184	45.7366	43.6109	21.5243	20.6338	23.4261	22.5453
Acadsb	ENSMUST00000015829.14	0.981669	0.981815	0.891767	0.853655	0.65355	0.753602	438.379	523.032	423.825	396.888	338.905	289.425
Acadsb	ENSMUST00000156261.1	0.857938	0.732021	0.576478	0.943574	0.79558	0.869577	735.377	1079.52	834.692	877.798	617.827	826.068
Acadsb	ENSMUST00000117518.1	0.772714	1	0.80169	1.33935	0.561795	0.950572	98.2574	44.3178	108.594	82.3639	44.8289	35.2692
Acadsb	ENSMUST00000133277.3	0.796912	0.332831	0.512518	2.43431	3.36685	2.90058	0	4.99773	12.166	0	14.5099	2.31671
Acadvl	ENSMUST00000156733.7	1	0.950114	0.602725	0.389667	0.0940063	0.241837	10.7222	8.66438	0	7.55431	0	1.82246
Acadvl	ENSMUST00000137187.7	1	0.996418	0.92462	0.68612	0.44724	0.56668	115.416	69.7591	78.4805	48.5718	33.4972	49.3206
Acadvl	ENSMUST00000102574.9	1	1	1	0.737727	0.572608	0.655168	1291.23	1915.2	1252.72	1112.75	891.223	944.806
Acadvl	ENSMUST00000018718.7	0.333605	0.644296	0.275317	1.79731	1.14089	1.4691	98.6877	48.8615	95.1467	170.045	90.1637	78.1744
Acan	ENSMUST00000206779.1	0.205103	0.916139	0.207583	0.010443	0.198579	0.104511	15.4405	15.7838	0.326075	0	6.20049	0
Acan	ENSMUST00000032835.6	0.996669	1	0.82623	0.482992	0.464393	0.473693	57.5595	43.2162	32.6739	16	24.7995	22
Acap1	ENSMUST00000108622.7	0.000239169	0.258585	0.000717812	1.5259e-05	0.108487	0.0542436	46.0949	124.09	0	0	0	18.4629
Acap1	ENSMUST00000127238.1	0.966	0.962583	0.645396	0.34834	0.305756	0.327048	31.9429	23.2429	12.9454	6.27801	7.25211	9.6213
Acap1	ENSMUST00000148037.1	1	0.961406	0.812589	0.531965	0.228873	0.380419	8.85311	14.2324	7.16478	5.11591	4.06826	1.2154
Acap1	ENSMUST00000001631.6	0.907671	0.967136	0.614858	0.475068	0.472801	0.473934	401.109	532.434	134.89	308.606	205.68	235.7
Acap2	ENSMUST00000230839.1	0.990189	0.918246	0.367432	0.142538	1.5259e-05	0.0712691	5.10091	10.9261	2.28446	0	0	0
Acap2	ENSMUST00000229010.2	0.950626	0.315959	0.270382	0.263346	1.5259e-05	0.131673	30.1572	0	0	7.94179	0	0
Acap2	ENSMUST00000058033.8	0.948459	1	0.746295	0.424818	0.480465	0.452641	31.1101	196.685	63.0389	33.7326	56.9108	52.5367
Acap2	ENSMUST00000231125.1	1	1	0.926756	0.581597	0.555055	0.568326	63.5335	70.1668	29.9967	47.763	36.151	38.06
Acap2	ENSMUST00000230698.1	1	0.898799	0.796598	0.676248	0.46768	0.571964	2691.58	2582.99	1963	1603.92	1384.3	1082.51
Acap2	ENSMUST00000230614.1	1	1	1	0.775513	0.540036	0.657775	449.516	403.23	460.676	200.64	368.617	91.8965
Acap3	ENSMUST00000140902.1	1	1	0.897795	0.561732	0.329928	0.44583	12.3204	1.05447	7.51309	0	4.41274	0
Acap3	ENSMUST00000137726.7	1	0.904249	0.865322	0.919911	0.883692	0.901802	40.6986	46.7041	71.3582	9.04448	45.1081	32.129
Acap3	ENSMUST00000105584.9	0.73218	0.77629	0.492871	1.15565	0.859159	1.00741	249.923	291.141	393.327	231.956	296.248	168.612
Acap3	ENSMUST00000131168.7	0.659791	0.426156	0.399875	2.58037	2.57792	2.57915	4.52359	3.96631	21.9071	0	13.73	8.15627
Acap3	ENSMUST00000131372.1	0.793753	0.671517	0.681184	2.82637	2.39034	2.60835	4.06752	0	11.4963	0	9.72275	0
Acat1	ENSMUST00000034547.5	0.778955	0.834939	0.391355	0.498566	0.445014	0.47179	1411.8	1977.92	881	809	799.911	708.562
Acat2	ENSMUST00000159697.1	0.924585	0.933006	0.606828	0.542167	0.474568	0.508368	1010.05	1330.2	679.963	588.844	574.545	536.063
Acat2	ENSMUST00000159358.1	1	0.988255	0.937283	0.420985	0.706171	0.563578	11.1744	7.7888	5.02052	2.9627	4.88186	8.50941
Acat2	ENSMUST00000007005.13	0.989916	1	0.901063	0.63583	0.578623	0.607227	3183.36	4379.6	3276.92	1531.84	2661.86	1714.24
Acat2	ENSMUST00000233792.1	0.474991	0.477667	0.254482	1.84488	1.3416	1.59324	51.7424	60.6305	165.873	41.4416	43.1923	107.567
Acat3	ENSMUST00000160378.2	1	1	0.925194	0.496292	0.467226	0.481759	0	16.2158	8.04776	4.70917e-06	2.86341	4.71303
Acbd3	ENSMUST00000192420.1	0.966197	0.852138	0.521102	0.341528	0.193423	0.267475	31.5733	20.7804	10.4434	7.43685	2.00404	8.12237
Acbd3	ENSMUST00000027780.5	0.966399	0.989289	0.873727	0.845185	0.626432	0.735808	1387.89	1724.98	1457.97	1172.98	1042	908
Acbd4	ENSMUST00000162338.1	0.726936	0.782782	0.22943	0.174374	0.16069	0.167532	30.6521	21.3724	0	9.07171	2.46964	5.8902
Acbd4	ENSMUST00000129870.7	0.532736	0.552413	0.114156	0.204795	0.176426	0.190611	67.5945	107.791	16.733	19.1851	10.0125	20.9301
Acbd4	ENSMUST00000130749.8	0.840612	0.502129	0.242806	0.277237	0.121807	0.199522	52.6428	43.4181	7.50043	19.1312	6.04925	5.65165
Acbd4	ENSMUST00000134884.7	1	0.859929	0.725926	0.544785	0.126596	0.335691	14.0903	15.43	5.45081	10.6314	0	3.73716
Acbd4	ENSMUST00000092559.12	0.629812	0.412913	0.111786	0.418827	0.327343	0.373085	781.888	1079.54	270.187	509.43	249.745	359.58
Acbd4	ENSMUST00000124965.1	1	1	0.837509	0.459731	0.315215	0.387473	6.28593	5.81682	5.56401	0	3.81497	0
Acbd4	ENSMUST00000146176.7	1	1	0.916023	0.574895	0.404912	0.489903	9.22857	13.7646	4.35091	8.86775	9.3102	0
Acbd4	ENSMUST00000150780.1	0.99972	0.986588	0.801556	0.545236	0.454396	0.499816	130.44	182.786	58.343	112.439	53.4447	88.8839
Acbd4	ENSMUST00000107040.9	0.974815	0.840478	0.997328	0.4026	1.01315	0.707874	0	75.9642	30.5832	0	50.0036	26.9593
Acbd4	ENSMUST00000139374.7	0.950911	0.959699	0.850808	0.987145	0.730641	0.858893	97.6633	115.996	58.1308	152.782	64.2244	91.8839
Acbd5	ENSMUST00000227489.1	0.963771	0.897057	0.585205	0.400228	0.266526	0.333377	59.4536	33.2497	22.9392	14.1633	13.7404	10.9674
Acbd5	ENSMUST00000028121.14	0.989207	0.163279	0.359623	0.570486	0.185208	0.377847	253.672	406.174	233.682	142.751	42.3211	79.8878
Acbd5	ENSMUST00000227809.1	0.86889	0.939419	0.56176	0.415577	0.405775	0.410676	237.903	193.403	120.315	58.9257	112.32	62.6934
Acbd5	ENSMUST00000227663.1	1	1	0.912106	0.474519	0.514496	0.494508	9.98992	12.0876	10.4762	0	11.3588	0
Acbd5	ENSMUST00000228050.1	1	1	0.930386	0.638558	0.546118	0.592338	254.052	282.446	179.896	162.689	179.976	113.015
Acbd5	ENSMUST00000114526.8	1	0.954973	1	0.626032	0.713798	0.669915	187.891	204.381	108.409	137.166	62.0449	217.958
Acbd5	ENSMUST00000114523.9	1	0.687627	0.777932	0.953233	1.3646	1.15892	12.4711	24.3521	35.1011	0	10.161	40.088
Acbd5	ENSMUST00000114529.9	0.493785	0.182396	0.173225	2.14912	2.22917	2.18915	49.0788	0	98.0661	7.4101	109.405	5.1488e-05
Acbd6	ENSMUST00000159339.1	1	1	0.718158	0.286019	0.214286	0.250152	8	6	1.00426	3	2	1
Acbd6	ENSMUST00000080138.12	1	0.99905	0.92154	0.680002	0.537896	0.608949	997.002	1368.53	788.405	820.161	620.45	651.96
Acbd6	ENSMUST00000035560.8	0.998572	0.996418	0.938562	0.835663	0.627393	0.731528	286.606	310.586	311.689	187.362	201.428	173.246
Acbd6	ENSMUST00000194476.1	1	0.939779	0.936738	0.743387	0.75035	0.746869	174.668	149.782	119.485	121.707	123.58	119.871
Acbd6	ENSMUST00000097529.4	0.998572	0.901363	0.877152	0.873709	0.867415	0.870562	54.715	60.2944	45.6525	54.8323	49.3977	50.3632
Acbd7	ENSMUST00000228935.1	0.997821	0.996624	0.792367	0.451463	0.40818	0.429822	17.8317	57.3848	13.9575	20	17.9422	12.7597
Acbd7	ENSMUST00000115089.1	0.984627	0.94875	0.962239	0.323295	0.885903	0.604599	8.16833	13.6152	7.04251	0	9.05779	10.2403
Accs	ENSMUST00000068513.10	0.579787	0.937662	0.320389	0.131736	0.257827	0.194781	23.4484	31.016	0	7.17492	1.83088	12.2115
Accs	ENSMUST00000146436.7	0.94872	0.992112	0.666063	0.27257	0.345293	0.308932	22.6387	12.2884	5.71042	3.80967	5.97063	6.08945
Accs	ENSMUST00000150666.7	1	1	0.816325	0.327923	0.38925	0.358587	6.68454	6.98941	0	4.484	0.99347	4.32912
Accs	ENSMUST00000111246.7	0.98401	0.997364	0.773879	0.413748	0.406045	0.409896	34.5909	29.2332	10.1017	16.3054	17.6385	8.27694
Accs	ENSMUST00000041593.14	1	0.991308	0.870427	0.60308	0.321165	0.462123	17.0004	16.2489	20.052	0	10.6785	0
Accsl	ENSMUST00000129248.1	0.92353	1	0.625452	0.159504	0.341128	0.250316	14.7362	8.59264	2.18482	1.53623	7.95812	0
Accsl	ENSMUST00000151579.1	1	0.986411	0.801333	1.5259e-05	0.645978	0.322989	6.55291	5.56821	0	0	0	7.82998
Accsl	ENSMUST00000141561.7	1	0.988255	0.915587	0.359044	0.666987	0.513016	8.20909	5.47451	3.74663	1.16639	3.86603	5.26075
Accsl	ENSMUST00000128995.1	1	0.859929	0.865	0.951327	1.12004	1.03568	15.8147	13.0911	26.339	1.15986	23.2321	9.14347
Accsl	ENSMUST00000133562.1	1	0.580009	0.89889	0.231664	2.10168	1.16667	5.01004	2.29974	0	1.69341	12.1949	3.16793
Accsl	ENSMUST00000099690.3	0.888719	0.313701	0.394183	1.17397	1.36734	1.27065	114.677	88.8912	180.73	58.253	181.749	96.5979
Acd	ENSMUST00000212687.1	1	0.90836	0.930386	0.818132	0.330314	0.574223	117.09	77.8906	104.377	55.1428	51.3588	13.046
Acd	ENSMUST00000211870.1	1	0.991239	1	0.665135	0.650542	0.657838	178.866	139.034	92.9733	118.473	135.172	71.6352
Acd	ENSMUST00000212650.1	1	0.995963	0.994989	0.723076	0.631738	0.677407	395.131	518.314	292.561	367.929	247.929	329.129
Acd	ENSMUST00000042608.7	1	0.97413	0.938521	0.77309	0.651706	0.712398	757.466	881.114	758.836	507.933	587.396	480.476
Acd	ENSMUST00000212642.1	0.907838	0.333043	0.417085	1.1476	1.30015	1.22387	81.7052	146.655	233.123	28.9423	207.253	89.6502
Ace	ENSMUST00000001963.13	0.950537	0.743572	0.472992	0.416584	0.257784	0.337184	114.207	84.7431	38.5228	44.3567	30.3764	20.9097
Ace	ENSMUST00000132280.7	0.912026	0.99745	0.68669	0.349113	0.446168	0.397641	77.7934	55.2569	21.8063	24.6433	33.5709	25.7919
Acer1	ENSMUST00000056113.4	1	0.98461	1	0.703013	0.71529	0.709151	13.0457	16.8986	18.0324	3.01883	17.0231	4.39575
Acer2	ENSMUST00000135874.1	1	0.98229	0.992692	0.603527	0.678189	0.640858	95.6266	142.779	120.073	23.8113	95.3177	66.3664
Acer2	ENSMUST00000045224.13	0.984627	1	0.981589	0.952914	0.511534	0.732224	52.1793	72.3314	83.1655	35.4825	26.0532	37.6383
Acer2	ENSMUST00000128712.1	0.984627	0.681557	0.729163	0.96346	1.10947	1.03646	57.7385	81.8355	103.889	30.5849	107.142	47.7111
Acer2	ENSMUST00000084433.4	0.234268	0.0423234	0.0566541	3.72743	4.86448	4.29595	13.9101	0	10.0778	41.7711	33.6134	34.052
Acer3	ENSMUST00000120520.7	1	0.846223	0.692467	0.584069	0.357861	0.470965	228.482	294.278	155.977	149.351	102.482	84.5934
Acer3	ENSMUST00000151258.7	1	0.986588	0.867772	0.629967	0.453415	0.541691	163.071	159.522	109.905	93.3178	80.4696	65.7989
Acer3	ENSMUST00000033020.13	0.993351	0.920864	0.878603	0.940335	0.862345	0.90134	48.9517	19.2594	44.7256	19.4157	29.1434	29.6781
Ache	ENSMUST00000024099.10	1	0.99745	0.90909	0.76487	0.221689	0.493279	0.0433321	18	0	13.8008	4	0
Acin1	ENSMUST00000022793.14	0.00755423	1.01611e-06	5.56833e-08	0.245696	0.136829	0.191262	2550.26	2535.23	586.949	662.536	357.225	338.615
Acin1	ENSMUST00000126166.7	0.00246753	0.00660015	5.84095e-06	0.192406	0.21184	0.202123	1439.33	1525.03	395.276	175.084	184.637	443.332
Acin1	ENSMUST00000152773.1	1	0.666684	0.677397	0.577586	1.5259e-05	0.288793	16.7745	6.25121	9.21874	4.08058	0	0
Acin1	ENSMUST00000124271.7	0.800252	0.625239	0.291096	0.356385	0.250989	0.303687	226.094	97.4203	87.9414	27.3541	44.4149	36.7837
Acin1	ENSMUST00000149713.1	0.946983	0.93615	0.585613	0.366544	0.302305	0.334425	69.2809	29.3591	27.0933	9.0626	17.2788	12.5406
Acin1	ENSMUST00000129700.2	0.952387	0.847686	0.540514	0.434657	0.293423	0.36404	135.707	77.0315	68.2511	24.2172	36.6774	25.745
Acin1	ENSMUST00000141453.7	0.907021	0.330162	0.288491	0.524491	0.30588	0.415185	802.791	848.924	530.479	335.831	322.496	182.73
Acin1	ENSMUST00000134808.8	1	0.99874	0.849661	0.551264	0.303594	0.427429	13.8658	6.36643	9.00161	2.1517	5.03654	1.10584
Acin1	ENSMUST00000125265.1	0.966818	0.996418	0.740215	0.421224	0.438844	0.430034	56.6265	74.0802	24.9696	30.0872	21.5238	35.8361
Acin1	ENSMUST00000167495.7	0.982756	0.892899	0.684457	0.577274	0.424997	0.501136	725.221	439.385	394.223	278.074	271.822	223.132
Acin1	ENSMUST00000022794.13	0.963771	0.802893	0.608783	0.59857	0.429009	0.513789	1457.17	1518.59	1315.56	465.64	770.35	506.277
Acin1	ENSMUST00000137763.1	1	1	0.904559	0.490706	0.556524	0.523615	30.8701	31.7335	23.0527	7.66729	17.5628	17.2776
Acin1	ENSMUST00000123875.1	1	1	0.967845	0.687859	0.504446	0.596152	44.2953	35.0272	46.1988	8.36386	33.5616	6.45233
Acin1	ENSMUST00000138321.1	1	1	1	0.799085	0.572	0.685542	38.5764	16.3462	35.8706	8.01724	16.7108	14.7049
Acin1	ENSMUST00000133706.1	1	0.997998	0.996993	0.854502	0.607998	0.73125	28.1524	12.8984	27.4837	7.5943	18.3014	6.65741
Acin1	ENSMUST00000150371.7	1	0.967836	0.915831	0.815177	0.666508	0.740842	432.293	553.064	665.586	137.654	536.22	120.528
Acin1	ENSMUST00000136909.7	0.981669	0.954973	0.879644	0.952985	0.759897	0.856441	99.8268	39.6307	85.5893	47.3116	63.9275	42.0459
Acin1	ENSMUST00000147714.7	0.94872	0.269573	0.360362	0.955221	1.01392	0.984568	807.221	556.381	1171.79	130.751	999.621	382.957
Acin1	ENSMUST00000111484.8	0.0824074	0.215109	0.0235162	1.58553	1.04288	1.3142	705.7	683.634	1875.57	327.256	1206.78	242.126
Acin1	ENSMUST00000148754.9	6.78912e-05	0.000197135	4.8109e-07	2.59401	1.81727	2.20564	759.62	449.626	2608.14	528.662	1557.21	640.312
Ackr3	ENSMUST00000065587.4	0.98496	1	0.945991	0.944882	0.614173	0.779528	62	65	80	40	44	34
Ackr4	ENSMUST00000188000.1	0.933415	1	0.994799	1.57535	1.5259e-05	0.787676	7.67522	0	6.78796	5.30322	0	0
Ackr4	ENSMUST00000076147.5	1	0.787443	0.974864	0.485043	1.40653	0.945787	0	9.24217	0	4.48285	0	12.9994
Acly	ENSMUST00000107385.1	1	0.531723	0.658207	0.608696	0.174901	0.391798	139.26	33.2817	85.7125	19.313	23.2822	6.89545
Acly	ENSMUST00000107389.7	0.526929	0.263576	0.0908517	0.470017	0.352513	0.411265	4876.62	7682.74	4815.16	1087.95	3734.26	693.078
Acly	ENSMUST00000165111.7	0.758811	0.996449	0.597524	0.497293	0.541095	0.519194	555.27	3755.97	1124.35	1019.6	34.5783	2298.21
Acly	ENSMUST00000154888.1	1	1	0.953831	0.669019	0.49494	0.58198	15.4717	15.4559	14.5338	6.15734	14.2805	1.02682
Acly	ENSMUST00000154151.1	1	1	0.957648	0.596841	0.576584	0.586712	24.4371	16.2281	21.1243	3.14634	13.1885	10.2584
Acly	ENSMUST00000152969.1	0.970124	0.949095	0.819989	0.847599	0.668314	0.757956	1700.65	2240.21	2016.82	1323.45	1484.63	1149.1
Acly	ENSMUST00000007131.15	0.652706	0.448768	0.316732	1.04282	0.862044	0.952434	9550.29	7036.11	10371.3	6925.38	9329.78	4968.43
Acmsd	ENSMUST00000038006.7	1	1	0.827739	0.483669	0.395944	0.439806	23.0871	28.7546	14.0187	11.0555	9.52073	11.0057
Acnat1	ENSMUST00000150392.1	1	0.93055	0.732336	0.497963	0.194925	0.346444	21.9571	8	6.97737	7.94016	4	1.8394
Aco1	ENSMUST00000135787.1	1	1	0.833491	0.472755	0.331537	0.402146	12.0072	3.69115	0	7.42148	1.90646	3.29813
Aco1	ENSMUST00000102973.3	1	1	0.907865	0.66415	0.553866	0.609008	2453.18	3065.83	2084.87	1580.58	1775.09	1281.7
Aco2	ENSMUST00000144324.1	0.37205	0.986875	0.383973	0.0800618	0.345065	0.212564	24.0798	24.9147	3.92259	0	0	16.9063
Aco2	ENSMUST00000023116.6	0.981669	0.883208	0.654322	0.604631	0.464892	0.534761	10931.7	14626.5	7797.69	7655.59	6117.34	5764.46
Aco2	ENSMUST00000157003.7	1	0.996418	1	0.67017	0.643381	0.656776	14.0783	13.9298	3.77019	15	4.01989	14
Aco2	ENSMUST00000126352.7	1	0.980495	1	0.655079	0.725928	0.690504	29.1643	11.9785	11.3261	15.6257	13.7422	16.1245
Aco2	ENSMUST00000229068.1	0.918444	0.986588	0.994989	1.55395	1.5259e-05	0.776975	7.97383	4.32049	15.2264	3.87836	0	0
Acot1	ENSMUST00000220901.1	0.106022	0.119787	0.00338911	0.0764099	0.0635479	0.0699789	34.3139	111.274	4.01697	7.10738	0	9.2518
Acot1	ENSMUST00000168120.2	0.00156847	4.13006e-05	1.26677e-07	0.157317	0.10982	0.133569	825.206	1254.89	91.6369	235.597	129.25	99.1871
Acot1	ENSMUST00000222862.1	0.800161	0.954973	0.434744	0.209813	0.269508	0.239661	17.77	36.4992	0	11.3864	14.626	0
Acot1	ENSMUST00000222591.1	0.950626	1	0.836143	0.299356	0.604456	0.451906	34.9553	10.7597	10.4285	3.25655	11.4891	16.1436
Acot11	ENSMUST00000140541.7	0.974615	0.996418	0.755722	0.378814	0.388306	0.38356	22.1592	35.8588	21.978	3.10224e-06	0.198121	22.3306
Acot11	ENSMUST00000102762.9	0.969768	0.644415	0.681354	1.01914	1.18469	1.10192	40.6531	75.078	74.136	43.8107	65.7189	71.3864
Acot11	ENSMUST00000065253.12	0.876154	0.713603	0.615007	1.22974	1.14398	1.18686	40.084	52.1049	45.4748	67.8938	59.0511	46.4111
Acot13	ENSMUST00000006900.6	0.973813	0.910958	0.636387	0.563557	0.447088	0.505322	567	1030	362	538	306	408
Acot2	ENSMUST00000021649.7	1	1	0.900236	0.572523	0.551686	0.562105	159.061	165.732	139.806	46.1456	105.285	73.8989
Acot3	ENSMUST00000120927.7	1	1	0.70811	0.128829	0.386486	0.257657	8.90753	6.61698	2	0	4	2
Acot4	ENSMUST00000021652.4	1	0.876227	0.782838	0.59571	0.25735	0.42653	47.7951	45.6897	37.9874	17.7024	9.00913	15.0492
Acot6	ENSMUST00000056822.3	0.975939	0.967836	0.663033	0.337739	0.254711	0.296225	9.70188	19.9068	3	7	4	3.54166
Acot7	ENSMUST00000105652.2	0.239635	0.320274	0.0125852	1.5259e-05	1.5259e-05	1.5259e-05	17.7051	12.7307	0	0	0	0
Acot7	ENSMUST00000167926.7	0.671027	0.607157	0.212218	0.363211	0.295428	0.329319	292.702	358.708	131.706	104.893	106.491	85.9538
Acot7	ENSMUST00000075363.9	0.957969	0.940177	0.678273	0.58859	0.484895	0.536742	2138.57	2527.5	1708.29	1038.11	1422.51	840.046
Acot8	ENSMUST00000133053.1	0.786538	0.986007	0.575978	0.277433	0.401511	0.339472	76.2132	44.1759	23.9063	9.49361	25.8547	22.4828
Acot8	ENSMUST00000136767.2	1	1	0.983515	0.759879	0.4871	0.623489	34.8445	22.5752	28.0462	15.5858	24.7505	3.21864
Acot8	ENSMUST00000134611.3	1	1	0.990236	0.694258	0.584186	0.639222	118.215	127.904	92.4733	78.3969	58.7953	84.9839
Acot8	ENSMUST00000103094.10	1	0.986588	0.997889	0.706019	0.639067	0.672543	614.998	830.583	471.361	549.246	371.54	552.283
Acot8	ENSMUST00000017451.6	1	0.797256	0.856592	0.866587	1.22212	1.04435	22.9781	9.08768	4.2	23.5878	19.4317	19.7564
Acot9	ENSMUST00000126200.1	0.796792	0.140064	0.115001	0.255186	0.0418388	0.148512	53.6622	40.8987	6.30363	17.827	1.74395	2.21236
Acot9	ENSMUST00000026324.9	1	0.980652	0.950271	0.759185	0.637846	0.698516	1332.1	2379.8	1696.52	1121.5	1191.59	1176.03
Acot9	ENSMUST00000131332.7	0.990158	0.47932	0.644476	0.951925	1.55478	1.25335	5.20104	47.1613	33.1697	16.6753	39.6511	41.7609
Acox1	ENSMUST00000072948.10	0.990449	0.783363	0.591921	0.56072	0.361515	0.461117	381.603	416.785	167.082	280.59	202.64	85.9891
Acox1	ENSMUST00000148601.1	1	1	1	0.737777	0.61556	0.676668	270.183	30.3633	221.639	0.0970717	47.0822	137.922
Acox1	ENSMUST00000066587.11	0.166061	0.0804822	0.0260487	1.46766	1.24401	1.35584	533.92	441.824	891.14	540.924	709.386	504.449
Acox3	ENSMUST00000154796.1	0.933713	0.552032	0.318423	0.283436	0.0980202	0.190728	28.8085	26.1826	6.59119	8.99527	3.76663	1.62361
Acox3	ENSMUST00000068563.11	0.943924	1	0.661469	0.237755	0.380167	0.308961	4.54007	23.4061	0	6.64434	5.15608	5.46814
Acox3	ENSMUST00000068947.13	0.98448	0.851244	0.662857	0.57822	0.403343	0.490782	454.327	661.802	375.624	269.744	275.659	174.524
Acox3	ENSMUST00000201659.1	1	0.967902	0.896669	0.68182	0.354456	0.518138	46.1828	32.7452	37.9546	15.8601	14.1039	13.8726
Acox3	ENSMUST00000127641.1	1	0.996418	1	0.686694	0.639245	0.66297	124.157	88.7545	104.436	41.7691	86.1305	49.9721
Acox3	ENSMUST00000114237.7	1	1	0.977804	0.871207	0.598457	0.734832	81.2049	56.3405	84.3915	35.439	37.095	45.22
Acox3	ENSMUST00000156125.7	0.98127	1	0.983515	1.11494	0.548751	0.831844	5.42223	9.44773	15.279	1.30005	2.31113	5.84878
Acox3	ENSMUST00000202266.3	0.952915	1	0.924437	1.25653	0.620994	0.938763	6.96971	11.5359	11.206	12.0469	2.04943	9.44244
Acox3	ENSMUST00000114238.4	0.298522	0.890135	0.38734	6.75203	1.65276	4.20239	0	3.54486	16.9541	6.9809	5.8588	0
Acp1	ENSMUST00000219697.1	1	0.893086	0.903449	0.823963	0.206988	0.515475	25.7215	25.8284	31.8878	10.5874	10.6702	0
Acp1	ENSMUST00000074038.6	1	0.938583	0.761493	0.631662	0.484325	0.557993	1789.86	2566.63	1361.54	1390.29	971.745	1138.21
Acp1	ENSMUST00000062740.14	0.952003	0.879832	0.723191	0.89595	0.721134	0.808542	1101.21	1184.87	1449.09	599.124	1050.33	598.24
Acp2	ENSMUST00000124131.1	0.993182	0.885648	0.841777	0.922774	0.899261	0.911018	57.0116	67.5933	72.7515	42.2307	57.1946	54.8577
Acp2	ENSMUST00000002172.13	0.551838	0.281424	0.212175	1.5937	1.50207	1.54788	104.702	50.5278	170.53	76.8597	122.525	110.641
Acp2	ENSMUST00000238832.1	0.551838	0.281424	0.212175	1.5937	1.50207	1.54788	104.702	50.5278	170.53	76.8597	122.525	110.641
Acp2	ENSMUST00000150403.7	1	0.0104575	0.0246369	#DIV/0!	#DIV/0!	#DIV/0!	0	0	6.52356	0	17.5652	6.8617
Acp5	ENSMUST00000217643.1	0.784521	0.918246	0.392882	0.206172	0.250813	0.228492	48.1291	15.2293	13.0627	0	15.8911	0
Acp5	ENSMUST00000069330.13	0.669748	0.553909	0.19326	0.294079	0.225471	0.259775	184.543	132.542	60.9446	32.3035	54.5971	16.8965
Acp5	ENSMUST00000213815.1	0.943655	0.967902	0.651266	0.338193	0.350895	0.344544	14.3278	65.4712	18.9927	7.99477	23.5118	4.48925
Acp5	ENSMUST00000115315.2	0.962945	0.10912	0.153462	#DIV/0!	#DIV/0!	#DIV/0!	0	0	0	6.70177	0	11.6142
Acp6	ENSMUST00000146143.1	0.00613291	0.0065749	1.15297e-05	0.0723796	0.0682606	0.0703201	342.113	158.829	10.3601	25.8979	15.3382	18.8564
Acp6	ENSMUST00000126438.1	0.271786	0.0250952	0.00509421	0.157746	0.0574416	0.107594	148.701	92.7764	14.3599	23.7321	8.09754	5.7733
Acp6	ENSMUST00000133965.7	0.00981694	0.00175244	1.14938e-05	0.126492	0.0887486	0.10762	656.339	248.716	43.1976	71.2846	31.7085	48.6139
Acp6	ENSMUST00000149900.1	0.00384846	0.000716353	2.15268e-06	0.123458	0.0980556	0.110757	819.253	302.257	49.7688	88.6908	41.1747	68.7956
Acp6	ENSMUST00000139898.1	0.479382	0.715178	0.158015	0.176921	0.207737	0.192329	82.5353	48.4012	5.0225	18.1429	15.1304	12.07
Acp6	ENSMUST00000143234.1	0.792532	0.491354	0.217693	0.276914	0.140553	0.208733	91.3748	34.3984	14.2133	20.615	4.63716	13.0406
Acp6	ENSMUST00000198329.1	0.974383	0.991321	0.741037	0.431284	0.416496	0.42389	70.8971	47.0505	29.1683	21.7006	26.5333	22.5914
Acp6	ENSMUST00000090759.4	0.920832	1	0.729163	0.569372	0.546083	0.557728	4106.36	5510.37	3227.93	2247.57	2896.79	2354.74
Acp7	ENSMUST00000159560.2	0.968839	0.954973	0.859152	1.00739	0.763084	0.885236	80.4265	61.2167	89.3407	53.3491	72.4289	35.6567
Acp7	ENSMUST00000040112.3	0.997821	0.640622	0.731086	0.950348	1.30935	1.12985	25.5735	38.1914	57.5168	3.08206	37.5988	45.892
Acpp	ENSMUST00000062723.13	0.996601	0.981987	0.982105	0.875537	0.390342	0.632939	73.8615	46.133	34.8499	70.2097	24.0568	22.7821
Acrbp	ENSMUST00000032481.7	0.997821	1	0.55705	0.152799	0.212615	0.182707	9.2132	5.46561	0	2.24291	3.12094	0
Acrbp	ENSMUST00000088294.11	0.647604	0.531177	0.170571	0.226031	0.162545	0.194288	64.7834	73.4251	14.1199	17.1195	14.1561	8.30896
Acrbp	ENSMUST00000112412.1	0.683264	0.696934	0.22216	0.246165	0.215315	0.23074	69.569	88.9951	32.9133	6.11956	9.63588	24.5053
Acrbp	ENSMUST00000112413.7	0.668024	0.986588	0.476033	0.16837	0.375575	0.271972	15.7233	54.7742	1.21336	10.6563	12.8725	13.6046
Acrbp	ENSMUST00000112414.7	0.946644	0.967836	0.66972	0.451386	0.429644	0.440515	183.944	175.34	56.3136	105.862	97.2145	57.1496
Acsbg2	ENSMUST00000043062.4	1	0.981121	0.995091	0.733355	0.716638	0.724997	15.003	45.0019	24.0009	20.004	17	26.0018
Acsbg3	ENSMUST00000025048.6	0.326503	0.314863	0.11203	1.42494	1.07021	1.24757	463.775	304	824.55	269.482	518.68	303
Acsf2	ENSMUST00000103164.3	0.208488	0.347863	0.0249065	0.359316	0.35664	0.357978	2014.38	2328.56	539.41	1021.08	808.866	740
Acsf3	ENSMUST00000212781.1	0.658982	0.946061	0.39557	0.264347	0.372379	0.318363	130.237	103.425	34.6307	27.1372	37.9331	49.0778
Acsf3	ENSMUST00000015160.5	0.900977	0.686494	0.400135	0.438766	0.300456	0.369611	183.59	307.784	100.995	114.603	77.6417	69.9947
Acsf3	ENSMUST00000212790.1	1	1	0.97636	0.720733	0.540337	0.630535	275.239	432.51	319.225	190.873	210.495	171.928
Acsf3	ENSMUST00000212903.1	0.998688	1	0.980237	0.886032	0.388725	0.637378	3.9958	11.2817	6.14989	7.38646	5.93874	0
Acsl1	ENSMUST00000034046.12	0.91735	0.899351	0.550614	0.539327	0.457616	0.498471	1153.43	1465.89	711.991	700.678	654.913	543.729
Acsl1	ENSMUST00000110372.8	0.317667	0.971501	0.569618	3.79362	1.5259e-05	1.89681	0	13.7553	52.1824	0	0	0
Acsl1	ENSMUST00000110371.7	0.433518	0.00151114	0.00613123	#DIV/0!	#DIV/0!	#DIV/0!	0	0	0	8.80191	0	35.2709
Acsl3	ENSMUST00000035779.14	0.9588	0.88032	0.631084	0.549072	0.41853	0.483801	511.429	669.068	410.049	238.129	335.393	158.68
Acsl3	ENSMUST00000142704.7	0.952127	0.944625	0.673496	0.581869	0.488164	0.535016	1943.8	2048.41	1483.02	839.922	1201.56	747.294
Acsl3	ENSMUST00000134566.7	1	1	1	0.814031	0.563381	0.688706	38.6159	54.8747	18.9593	57.1449	0	52.6708
Acsl4	ENSMUST00000033634.4	0.0842989	0.00598378	0.000300271	0.230867	0.143447	0.187157	679.1	622.3	101.439	199.011	125.443	61.2392
Acsl4	ENSMUST00000112903.7	0.981669	0.903339	0.999988	0.486183	0.829654	0.657919	62.6123	159.606	68.4088	39.63	100.029	84.3354
Acsl4	ENSMUST00000112904.7	0.636425	0.918246	0.528143	1.19865	0.733773	0.96621	442.288	333.094	641.05	288.359	375.529	193.425
Acsl5	ENSMUST00000043150.5	0.997821	1	0.822167	0.521166	0.475661	0.498413	117.293	113.969	56.0013	64.5245	65.001	45.0014
Acsl6	ENSMUST00000094194.9	0.986998	0.30602	0.404359	0.364331	1.5259e-05	0.182166	0	30.9367	11.2712	0	0	0
Acsl6	ENSMUST00000127731.1	0.879323	1	0.666331	0.242023	0.412324	0.327173	30.2159	13.5461	8.21263	2.37878	13.8381	4.20602
Acsl6	ENSMUST00000108904.9	0.663648	0.796206	0.29189	0.369463	0.356137	0.3628	324.776	395.634	137.663	128.502	143.881	112.684
Acsl6	ENSMUST00000093106.11	0.967622	1	0.841777	0.450527	0.565138	0.507833	92.1174	93.4331	49.8613	33.7343	67.281	37.5806
Acsm3	ENSMUST00000106527.7	1	0.991239	0.97972	0.547848	0.696879	0.622363	13.2877	1.3884	8.04027	0	5.60121	4.62625
Acsm3	ENSMUST00000149766.1	0.900345	0.847686	0.749758	1.52018	1.28242	1.4013	7.93043	4.9132	7.16181	12.3628	6.28157	10.1893
Acss1	ENSMUST00000028944.3	0.00979177	0.00327169	2.90515e-05	0.201186	0.164718	0.182952	610.939	1413.99	207.028	200.36	189.748	143.794
Acss2	ENSMUST00000151781.1	1	0.954973	0.644482	0.447441	1.5259e-05	0.223721	10.7442	3.34197	0	6.30273	0	0
Acss2	ENSMUST00000131054.1	0.826788	0.954973	0.474565	0.233588	0.291334	0.262461	43.9146	19.6469	8.24466	6.60255	6.26455	12.2531
Acss2	ENSMUST00000029135.14	0.369894	0.614319	0.0959041	0.368536	0.368297	0.368416	888.578	1086.04	401.633	326.085	434.169	293.076
Acss2	ENSMUST00000103142.11	0.898613	0.406425	0.530298	1.77101	2.95542	2.36322	0	6.36202	11.2672	0	12.6543	6.14816
Acss3	ENSMUST00000065567.5	0.998572	1	0.786145	0.356274	0.39586	0.376067	16	9.26146	5	4	5	5
Acss3	ENSMUST00000165067.8	1	1	0.99222	0.703822	0.578139	0.640981	24	15.7828	22	6	14	9
Acta1	ENSMUST00000034453.5	0.976471	0.996418	0.978953	1.18255	0.520053	0.851302	8.00237	4	10.0009	4.19252	2.00014	4.24173
Actb	ENSMUST00000171419.7	0.984627	0.996418	0.994799	0.918292	0.473723	0.696007	179.023	152.569	230.717	73.7813	75.0728	82.0099
Actb	ENSMUST00000165629.1	1	0.842616	0.910831	0.745087	1.1828	0.963943	16.5279	13.1195	18.5269	3.56298	8.90171	26.1652
Actb	ENSMUST00000100497.10	0.0180604	0.0149721	0.00193072	1.6516	1.26727	1.45944	11690.3	13855.2	31251.2	10939.8	19160.4	13212.6
Actb	ENSMUST00000106216.2	0.572486	0.482833	0.362022	2.20242	1.98939	2.0959	0	22.0919	12.7739	35.8817	29.626	14.3233
Actb	ENSMUST00000167721.7	0.807953	0.609107	0.590902	2.90904	2.96577	2.93741	0	3.52217	6.29626	3.94988	3.49719	6.94876
Actb	ENSMUST00000164765.1	0.27546	0.0549991	0.076807	5.82689	7.03017	6.42853	1.84997	2.4365	16.2366	8.74018	17.1755	12.9591
Actb	ENSMUST00000167386.7	0.00317763	0.0126567	0.00224505	#DIV/0!	#DIV/0!	#DIV/0!	0	0	14.7414	19.2839	23.8757	0
Actg1	ENSMUST00000071555.12	0.645231	0.698535	0.40107	1.17028	0.829753	1.00002	31731.1	31373.5	51821.1	22028.8	32445.5	19915.7
Actg1	ENSMUST00000141406.7	0.950455	0.738109	0.702313	1.16394	1.19448	1.17921	30.0241	26.7904	44.8256	21.3028	40.9314	26.9326
Actg1	ENSMUST00000156343.1	0.919651	0.429005	0.527098	1.21778	1.53115	1.37446	24.5005	46.8995	64.6681	22.2815	52.3905	56.9333
Actg1	ENSMUST00000128055.1	0.527333	0.835147	0.446304	1.89768	1.01054	1.45411	42.1754	38.6029	132.435	20.8567	53.9457	27.6836
Actg1	ENSMUST00000131103.8	0.711667	0.577609	0.442541	1.73098	1.41815	1.57456	29.7149	25.942	96.3409	0	64.2551	14.6745
Actg1	ENSMUST00000144868.1	0.281708	0.350342	0.236369	6.13165	4.0176	5.07463	2.16601	1.08854	15.6543	4.30147	7.66689	5.40859
Actl6a	ENSMUST00000193231.5	1	1	0.839173	0.516774	0.354502	0.435638	14.0635	8.26597	11.5393	0	7.91584	0
Actl6a	ENSMUST00000126144.2	1	0.959925	0.945705	0.816241	0.336375	0.576308	9.0217	69.604	51.5675	12.61	17.9439	8.50385
Actl6a	ENSMUST00000029214.13	1	1	0.927966	0.669777	0.559664	0.614721	5001.71	6741.28	5298.39	2566.8	3882.7	2689.43
Actl6a	ENSMUST00000153779.1	0.998572	1	0.996507	0.935136	0.392674	0.663905	13.3273	26.4268	23.3477	13.8278	10.3678	5.2426
Actl6a	ENSMUST00000135400.1	1	0.996418	1	0.92391	0.538759	0.731335	9.02697	4.0203	12.0545	0	5.0187	2.01064
Actl6a	ENSMUST00000194226.1	0.830126	0.944151	0.741568	1.62274	0.873999	1.24837	18.0583	13.0312	42.4135	8.03671	21.1591	6.01308
Actl6a	ENSMUST00000194781.5	1	0.0212497	0.0711122	#DIV/0!	#DIV/0!	#DIV/0!	0	0	5.44843	0	13.0106	5.75952
Actn1	ENSMUST00000219382.1	0.365568	0.187029	0.0307853	0.216999	0.152299	0.184649	262.61	118.866	51.1566	31.6233	35.5654	22.533
Actn1	ENSMUST00000021554.15	0.993288	0.971501	0.885591	0.808397	0.637779	0.723088	7040.5	7340.07	7460.16	4165.05	5647.24	3524.38
Actn1	ENSMUST00000167327.1	0.952127	0.994603	0.862605	0.861841	0.619924	0.740883	1794.86	2008.09	1757.38	1520.16	1327.32	1030.22
Actn1	ENSMUST00000219634.1	0.999133	0.677318	0.769893	0.953758	1.58964	1.2717	15.0359	5.12627	3.72214	15.5077	6.87076	25.1798
Actn1	ENSMUST00000218874.1	0.268928	1	0.546274	4.26935	1.5259e-05	2.13467	0	9.64166	21.4993	19.6643	0	0
Actn2	ENSMUST00000064204.13	1	1	0.860117	0.519904	0.336755	0.42833	13.2082	9.01112	6.6004	4.95152	5.70513	1.77734
Actn3	ENSMUST00000006626.4	0.500172	0.861653	0.268566	0.333167	0.386635	0.359901	282	480	182.885	70.9884	226	68.6159
Actn4	ENSMUST00000217157.1	0.414286	0.293458	0.0479569	0.129245	0.0909562	0.110101	68.0567	38.7293	13.8016	0	0	9.71285
Actn4	ENSMUST00000129338.1	1	0.902804	0.663674	0.44725	0.20366	0.325455	26.1567	12.9597	10.9553	6.53951	7.96646	0
Actn4	ENSMUST00000207765.1	0.94348	0.987538	0.68519	0.367134	0.398231	0.382683	68.8652	32.0415	24.9986	12.0477	23.1104	17.0738
Actn4	ENSMUST00000143584.1	0.949281	1	0.819989	1.0817	1.5259e-05	0.540848	5.80072	1.14214	7.51007	0	0	0
Actn4	ENSMUST00000140622.7	0.997428	1	1	0.928522	0.463957	0.696239	78.9312	31.649	87.5492	15.1269	46.6712	4.63323
Actn4	ENSMUST00000127210.7	1	1	0.978136	0.804363	0.604909	0.704636	183.6	262.654	235.79	123.16	149.515	120.428
Actn4	ENSMUST00000216863.1	0.964184	0.901363	0.792952	0.933473	0.785294	0.859384	214.131	189.133	221.413	155.023	180.318	136.363
Actn4	ENSMUST00000068045.13	0.697946	0.772962	0.479483	1.03536	0.763751	0.899555	21108.6	23008.5	26274.3	19402.7	18242.5	15452
Actn4	ENSMUST00000144909.7	0.905682	0.426156	0.50626	1.30077	1.54283	1.4218	67.0067	3.17744e-08	87.1602	1.21245e-06	0	103.38
Actr10	ENSMUST00000223549.1	0.969069	0.866311	0.569618	0.436546	0.279295	0.357921	49.6902	104.98	28.8762	38.6445	24.0893	19.1093
Actr10	ENSMUST00000220770.1	1	0.971501	0.752006	0.471228	0.255559	0.363394	19.7128	7.0311	9.82207	2.78041	2.72095	4.1137
Actr10	ENSMUST00000021479.5	0.97887	0.984331	0.880345	0.832047	0.634191	0.733119	1163.52	1765.82	1391.78	1045.57	948.12	909.641
Actr10	ENSMUST00000220452.1	0.877099	0.917185	0.737115	1.23646	0.841971	1.03922	34.9648	82.7462	87.4504	58.0947	37.1104	61.9989
Actr10	ENSMUST00000222291.1	0.906404	0.678963	0.594386	1.15677	1.06608	1.11143	65.8147	115.09	156.301	52.9649	107.715	85.1433
Actr10	ENSMUST00000221583.1	0.928859	0.671038	0.669781	1.27467	1.35831	1.31649	2.42476e-06	42.5198	33.3748	20.8239	4.24631	53.5088
Actr10	ENSMUST00000220582.1	0.289551	0.131908	0.121144	3.9692	4.36889	4.16905	1.62224	6.6629	8.7449	24.1405	0	36.1969
Actr1a	ENSMUST00000236814.1	1	0.901363	0.808872	0.74834	1.5259e-05	0.37417	16.9697	0	0	12.6991	0	0
Actr1a	ENSMUST00000236117.1	1	0.98008	0.893385	0.716496	0.29304	0.504768	19.6829	11.3984	15.8093	6.46034	5.77301	3.33506
Actr1a	ENSMUST00000040270.5	0.944472	0.887287	0.753329	0.860143	0.699016	0.779579	3205.11	4205.88	3270.23	3104.28	2589.25	2591.15
Actr1a	ENSMUST00000237742.1	1	0.808083	0.888299	0.688065	1.05341	0.870739	53.2376	31.7167	36.8888	21.5653	19.9748	69.5171
Actr1b	ENSMUST00000162684.2	0.902525	0.943241	0.56323	0.343364	0.330314	0.336839	51.4023	67.7298	24.1353	16.7704	26.1688	13.1822
Actr1b	ENSMUST00000159675.1	0.997821	1	0.796598	0.380453	0.352003	0.366228	10.7833	13.109	8.07494	1.01495	5.3221	3.08806
Actr1b	ENSMUST00000159448.7	1	0.327854	0.70183	0.692417	0.103749	0.398083	92.2462	23.5358	44.3596	35.8098	12.0123	0
Actr1b	ENSMUST00000043951.9	0.940953	0.812732	0.690363	0.873976	0.73278	0.803378	3606.13	4463.67	4149.43	2903.38	3253.5	2659.89
Actr2	ENSMUST00000132022.1	0.687172	0.4137	0.130472	0.221421	0.116982	0.169202	72.4366	43.6053	16.0384	9.65571	5.82848	7.74635
Actr2	ENSMUST00000000137.7	1	0.967902	0.860883	0.672809	0.509438	0.591124	10979.4	13921.4	9539.06	7214.42	7026.17	5659.25
Actr3	ENSMUST00000186008.6	1	0.967902	0.639412	0.492056	1.5259e-05	0.246028	0	13.0823	6.43722	0	0	0
Actr3	ENSMUST00000188497.6	0.636425	0.207388	0.0779203	0.346473	0.1987	0.272586	247.203	425.126	58.8646	174.079	77.1425	56.4495
Actr3	ENSMUST00000187460.6	0.970124	0.519292	0.420535	0.471334	0.200859	0.336097	119.747	162.866	58.4808	74.7244	22.8948	33.8705
Actr3	ENSMUST00000188362.1	1	0.99745	0.930386	0.692661	0.37853	0.535595	30.0808	7.01901	16.6643	9.03329	8.01862	6.02476
Actr3	ENSMUST00000178474.7	1	0.986588	0.93985	0.721703	0.527279	0.624491	5733.22	7583.38	5419.17	4191.46	3693.08	3328.49
Actr3b	ENSMUST00000128727.7	1	0.980495	0.953318	0.812131	0.680696	0.746414	138.097	108.237	153.651	46.4046	76.3998	91.2787
Actr3b	ENSMUST00000088244.5	0.889751	0.750634	0.608384	1.18277	1.0281	1.10543	65.9031	99.763	130.349	65.5954	124.6	45.7213
Actr5	ENSMUST00000183731.7	0.801593	0.8997	0.40401	0.264739	0.27639	0.270564	72.6052	33.382	22.7002	5.35875	24.206	5.08778
Actr5	ENSMUST00000142531.7	0.398593	0.880616	0.208584	0.223842	0.348807	0.286325	233.481	127.891	50.979	29.9113	45.7365	80.3126
Actr5	ENSMUST00000045644.8	0.978164	0.835503	0.753631	0.865444	0.774776	0.82011	390.461	717.73	580.861	378.216	474.461	384.139
Actr5	ENSMUST00000125390.7	0.738752	1	0.838386	2.06763	0.350376	1.20901	8.23358	3.71094	14.5071	10.1898	4.18507	0
Actr6	ENSMUST00000220059.1	0.955484	1	0.832904	0.24378	0.595466	0.419623	8.78249	12.9677	2.12024	3.18203	4.48746	8.46404
Actr6	ENSMUST00000020109.4	1	1	0.942257	0.672088	0.556945	0.614517	481.458	842.504	525.489	364.33	358.114	379.26
Actr6	ENSMUST00000218965.1	1	0.696343	0.977393	2.93921e-09	1.78684	0.893419	3.20472	5.52799	2.56673e-08	0	10.3982	5.20574
Actr8	ENSMUST00000224343.1	0.953283	0.896033	0.41568	0.227011	0.0910452	0.159028	13.019	9.03443	1.00637	4	0	2.00786
Actr8	ENSMUST00000224067.1	0.687927	0.866805	0.271987	0.16003	0.193083	0.176556	37.6258	13.1911	4.02177	4.11044	2.66442	7.14745
Actr8	ENSMUST00000225161.1	1	0.830072	0.735959	0.646899	1.5259e-05	0.32345	17.6379	2.41948	0	12.9751	0	0
Actr8	ENSMUST00000225368.1	1	1	0.905994	0.567752	0.526586	0.547169	89.5515	76.4838	74.2205	20.0464	45.3828	42.049
Actr8	ENSMUST00000016115.5	0.998572	0.946227	0.776157	0.63138	0.48972	0.56055	1407.44	1874.68	1216.5	855.765	856.475	750.844
Actr8	ENSMUST00000225793.1	1	1	0.947051	0.624721	0.579546	0.602133	192.942	235.022	144.427	122.931	155.537	92.4879
Actr8	ENSMUST00000225811.1	0.974612	1	0.98031	1.12409	0.145387	0.63474	11.0984	2.92046	13.7168	2.04171	2.03816	0
Actr8	ENSMUST00000224797.1	0.431122	0.996418	0.712367	3.09856	1.5259e-05	1.54928	0	11.5802	0	35.8819	0	0
Acvr1	ENSMUST00000090935.8	0.343912	0.464967	0.0303462	1.5259e-05	1.5259e-05	1.5259e-05	17.9403	8.55296	0	0	0	0
Acvr1	ENSMUST00000112599.7	0.697946	1	0.66037	0.225183	0.531517	0.37835	17.0008	92.7833	0	24.7215	0.000879952	58.3512
Acvr1	ENSMUST00000112601.8	1	1	0.95303	0.656261	0.545372	0.600817	147.351	82.2838	82.0939	68.6064	102.906	22.3305
Acvr1	ENSMUST00000056376.11	1	0.98461	0.997544	0.713808	0.686764	0.700286	55.7077	61.3799	42.9061	40.672	49.0932	31.3183
Acvr1b	ENSMUST00000000544.11	0.997821	0.961773	0.772018	0.627833	0.507954	0.567894	3467	3805.64	2126	2440	1865.17	1829
Acvr2a	ENSMUST00000063886.3	0.97682	0.997757	0.911917	0.877434	0.618058	0.747746	311.651	436.584	375.489	281.038	226.093	236.36
Acvr2b	ENSMUST00000217621.1	1	0.991239	0.786583	0.498614	0.096272	0.297443	11.9385	1.34688	6.62428	0	1.27901	0
Acvr2b	ENSMUST00000035093.14	1	0.990905	0.880246	0.628988	0.402119	0.515554	56.4816	41.7435	34.332	27.4504	29.3106	10.1876
Acvr2b	ENSMUST00000215746.1	1	0.939837	0.810875	0.64287	0.452814	0.547842	696.07	481.903	489.271	268.013	351.381	182.022
Acvr2b	ENSMUST00000165044.2	0.997821	0.954973	0.98034	0.532683	0.730394	0.631539	133.451	158.007	60.7728	94.4818	120.089	92.7903
Acvrl1	ENSMUST00000120028.7	0.682391	1	0.553895	1.5259e-05	0.381309	0.190655	20.2012	0	0	0	7.7029	0
Acvrl1	ENSMUST00000117984.7	0.749098	1	0.627401	0.296636	0.498043	0.397339	75.126	141.8	26.9039	37.4441	52.0661	55.9723
Acvrl1	ENSMUST00000000542.13	1	1	0.994799	0.77231	0.617331	0.694821	144.821	106.151	44.5131	149.315	42.4189	112.514
Acvrl1	ENSMUST00000119063.7	0.976471	0.959365	0.874704	0.902584	0.721609	0.812097	135.54	131.593	72.69	168.42	48.8767	143.889
Acvrl1	ENSMUST00000120754.1	0.229351	0.486185	0.129929	1.59848	1.04693	1.3227	150.358	301.455	471.447	250.766	266.251	206.766
Acy1	ENSMUST00000190803.1	1	0.943077	0.639094	0.373832	0.0635004	0.218666	9.28856	9.02187	4.51747	2.32755	0	1.16272
Acy1	ENSMUST00000187324.7	0.899798	0.765809	0.387568	0.327022	0.206465	0.266744	66.1065	44.2486	0	36.0886	11.2612	11.5233
Acy1	ENSMUST00000190972.2	0.725849	0.765781	0.304416	0.344885	0.312155	0.32852	162.425	270.362	57.7184	91.5434	72.405	62.6916
Acy1	ENSMUST00000189097.6	0.994504	0.953748	0.728508	0.471327	0.330565	0.400946	56.7429	38.3906	31.3421	13.4969	18.0606	13.3872
Acy1	ENSMUST00000190851.2	0.952387	1	0.846349	0.367797	0.585545	0.476671	32.823	54.0187	19.8604	12.0797	38.3848	12.4649
Acy1	ENSMUST00000024031.12	0.832036	0.877798	0.469425	0.509112	0.450109	0.47961	1002.6	1528.96	728.794	560.053	657.888	481.589
Acy1	ENSMUST00000214275.1	0.00341302	0.000136323	0.000145773	#DIV/0!	#DIV/0!	#DIV/0!	0	0	0	34.4105	0	53.181
Acy3	ENSMUST00000236510.1	0.745582	0.931236	0.406156	0.325778	0.379425	0.352601	122.198	216.716	21.5984	88.8123	49.3118	79.2805
Acy3	ENSMUST00000236224.1	0.88292	1	0.694232	0.291824	0.470304	0.381064	34.1107	60.1818	5.39106	22.1258	29.1727	15.1734
Acy3	ENSMUST00000235612.1	0.567886	0.284127	0.282992	2.63346	2.80063	2.71705	0	15.7327	27.9027	13.5288	19.5155	24.546
Acyp1	ENSMUST00000008966.12	0.577723	0.41995	0.124998	0.382481	0.301443	0.341962	405.271	800.728	259.653	201.619	193.597	169.943
Acyp2	ENSMUST00000074613.3	0.820894	0.859536	0.66007	1.44928	0.985507	1.21739	25	44	82	18	44	24
Ada	ENSMUST00000017841.3	0.038558	0.0110585	0.00235023	1.76744	1.6031	1.68527	239	406	419	721	370	664
Adad2	ENSMUST00000098361.3	0.870236	0.898538	0.50414	0.434622	0.384899	0.409761	305	238	149	87	117	92
Adal	ENSMUST00000152164.1	0.758335	0.808389	0.255956	0.140688	0.147799	0.144243	31.5003	3.34135	4.90179	0	0	5.14955
Adal	ENSMUST00000119031.7	0.452687	0.857467	0.242614	0.264199	0.354914	0.309557	202.724	238.261	73.6395	42.8683	22.9658	133.546
Adal	ENSMUST00000110662.8	1	1	0.863472	0.620651	0.191778	0.406215	0	12.4422	5.26271	2.45956	2.38614	0
Adal	ENSMUST00000130221.7	0.994602	0.967836	0.940155	0.356075	0.770109	0.563092	17.6208	8.45853	7.9172	1.369	7.27333	12.8106
Adal	ENSMUST00000147271.7	0.997821	1	0.9727	0.914742	0.599177	0.75696	47.4027	42.42	56.3288	25.8358	40.5667	13.253
Adal	ENSMUST00000028702.9	0.779433	0.825281	0.565421	1.23455	0.874412	1.05448	114.857	195.794	297.875	85.6392	170.993	100.644
Adal	ENSMUST00000110665.7	0.761672	0.868181	0.943229	1.93994	2.1712	2.05557	0	2.90956	5.64438	0	6.31725	0
Adal	ENSMUST00000066155.5	0.000350672	0.000298175	2.90515e-05	12.3337	10.0632	11.1984	12.5716	0.643491	86.3488	76.6417	132.984	0.00239239
Adam10	ENSMUST00000067880.12	1	1	1	0.757984	0.562692	0.660338	1147.47	1266.54	1151.63	678.151	829.345	529
Adam11	ENSMUST00000068150.6	0.76732	0.823492	0.34209	0.317182	0.287647	0.302414	112.609	138.993	63.1699	16.6336	49.401	22.9715
Adam11	ENSMUST00000134296.7	1	0.944939	0.748164	1.5259e-05	0.756646	0.378323	5.4401	3.2894	0	0	6.60514	0
Adam15	ENSMUST00000139705.1	0.92353	0.538851	0.266925	0.202914	0.048851	0.125883	16.5389	11.6587	4.30193	1.41976	1.37748	0
Adam15	ENSMUST00000155868.1	0.952387	0.990542	0.601248	0.237267	0.277784	0.257525	15.0946	10.1934	0	6	2	5.02459
Adam15	ENSMUST00000029676.11	0.488636	0.345014	0.0778256	0.327068	0.254506	0.290787	403.907	424.985	122.809	148.295	125.921	85.0374
Adam15	ENSMUST00000107448.8	0.573219	0.918897	0.339045	0.331498	0.412444	0.371971	354.407	302.812	109.629	108.238	96.9119	174.154
Adam15	ENSMUST00000134839.7	0.98946	0.917135	0.678389	0.487049	0.316831	0.40194	93.9659	60.445	36.5686	38.6371	20.6114	28.3107
Adam15	ENSMUST00000144608.1	0.97682	1	0.797708	0.437949	0.476623	0.457286	52.8497	62.2001	23.766	26.6199	12.0436	42.7918
Adam15	ENSMUST00000148068.7	1	1	0.901356	0.546241	0.524737	0.535489	36.8447	69.0888	26.3095	31.5557	13.501	42.0862
Adam15	ENSMUST00000184651.7	0.981669	1	0.987365	1.01675	0.479958	0.748352	20.4297	38.4561	43.0985	16.7734	21.861	6.40174
Adam15	ENSMUST00000155295.7	0.99918	0.982768	0.957648	0.882892	0.719127	0.80101	25.3125	30.9988	14.2875	35.4293	11.7975	28.6975
Adam15	ENSMUST00000074582.6	0.327939	0.758535	0.269324	1.21967	0.795714	1.00769	749.79	837.649	942.388	993.768	619.062	644.086
Adam15	ENSMUST00000156250.1	0.330625	0.967836	0.502654	4.87607	0.759879	2.81798	0	4.48794	12.8903	8.99323	0	3.41029
Adam17	ENSMUST00000155115.1	0.827537	0.943659	0.487885	0.257539	0.319473	0.288506	64.3862	24.6571	16.3633	6.56883	17.2087	11.2382
Adam17	ENSMUST00000101551.9	0.972689	0.991409	0.728509	0.403971	0.399141	0.401556	81.3116	11.6172	0	37.5405	37.0917	0
Adam17	ENSMUST00000127974.7	1	0.721479	0.732584	0.625445	0.250469	0.437957	94.619	101.357	92.1198	30.4525	19.9684	29.1176
Adam17	ENSMUST00000064536.12	1	1	0.955443	0.708287	0.544226	0.626257	1155.94	1171.24	1134.54	513.772	801.736	464.776
Adam17	ENSMUST00000142092.1	0.0466304	0.00193352	0.00267286	#DIV/0!	#DIV/0!	#DIV/0!	0	0	16.6224	3.82204	33.4126	0
Adam19	ENSMUST00000011400.7	0.792799	0.909528	0.470796	0.459997	0.441026	0.450511	617.699	759.448	375.615	257.868	341.184	266.174
Adam1a	ENSMUST00000100757.5	0.289551	0.585368	0.294655	4.83468	2.23552	3.5351	5.25845	1	30.2576	0	6.99089	7
Adam22	ENSMUST00000124121.7	1	0.783412	0.727801	0.589591	0.151589	0.37059	17.0203	35.2113	10.8235	19.9718	4.04266	3.87506
Adam22	ENSMUST00000046838.13	0.995851	0.917135	0.678754	0.507676	0.34548	0.426578	143.986	104.28	34.4171	91.6217	40.0774	45.6936
Adam22	ENSMUST00000143929.1	1	0.99442	0.863946	0.590977	0.348766	0.469872	24.4961	17.9228	10.6191	14.4495	12.6133	2.18097
Adam22	ENSMUST00000115388.8	1	0.98807	0.836308	0.580336	0.450165	0.515251	162.089	119.952	94.0151	69.6634	101.677	25.2881
Adam22	ENSMUST00000050166.13	0.92353	0.890357	0.755144	1.29284	0.939536	1.11619	48.3565	10.7332	76.3933	0	21.3442	34.1727
Adam23	ENSMUST00000097717.8	0.000594965	3.61153e-31	2.44769e-13	0.157918	0.0010222	0.0794703	612.147	2064.79	421.578	1.15972	0.0206478	2.71571
Adam23	ENSMUST00000187844.1	0.837128	0.782966	0.419418	0.409978	0.32538	0.367679	339	122	139	50	99	51
Adam23	ENSMUST00000185616.1	1	1	0.813436	0.520983	0.215823	0.368403	10.3556	5	8	0	1	2.31409
Adam23	ENSMUST00000146403.7	1	0.980963	0.837993	0.568686	0.192298	0.380492	10.9083	8.49456	9.7997	1.23443	1.23825	2.49289
Adam23	ENSMUST00000141545.2	0.98861	0.895048	0.66007	0.467914	0.294119	0.381016	78.587	48.8373	36.1589	23.4647	25.0241	12.4538
Adam23	ENSMUST00000114103.7	0.901956	0.574257	0.390954	0.539694	0.376453	0.458074	905.101	1525.24	835.471	476.17	491.817	423.092
Adam23	ENSMUST00000114101.7	0.981669	0.918055	0.679784	0.526132	0.395389	0.460761	247.097	223.811	102.815	144.945	107.956	78.2358
Adam23	ENSMUST00000182642.7	1	0.819918	0.702976	0.639761	0.441684	0.540723	1259.04	2526.58	959.242	1462.65	926.595	745.453
Adam23	ENSMUST00000114107.2	1	0.996418	0.994799	0.783056	0.643136	0.713096	57.4466	52.8163	48.5728	37.7692	42.2343	28.6797
Adam23	ENSMUST00000134704.2	1	0.932805	0.961839	0.76425	0.899886	0.832068	19.1155	10.7661	0	22.837	8.81553	18.0745
Adam23	ENSMUST00000087374.9	0.0222498	0.0302785	0.00315116	1.61743	1.26982	1.44363	1113.56	370.657	1064.62	1336	1014.65	870.043
Adam28	ENSMUST00000111072.7	1	1	0.869544	0.463619	0.376606	0.420113	8.65639	6.72642	7.13177	0	1.19096	4.6023
Adam33	ENSMUST00000132436.7	0.671027	0.234605	0.678831	1.24873	6.07782	3.66328	0	2.26718	2.8311	0	8.45695	5.32257
Adam8	ENSMUST00000156647.7	0.9588	0.977998	0.648735	0.300965	0.306993	0.303979	21.4967	8.8511	0	9.13364	0	9.31656
Adam8	ENSMUST00000106069.8	0.508701	0.234605	0.84165	2.1002	0.000309148	1.05025	25.9145	9.14319	23.6284	49.9997	0.010838	0
Adam8	ENSMUST00000026546.15	0.97375	0.488769	0.61753	1.03734	1.5376	1.28747	15.8518	36.4341	27.3716	26.8666	27.9892	52.4054
Adam9	ENSMUST00000208247.2	0.700862	0.992112	0.672871	1.01501	0.623681	0.819345	1426.09	1370.29	1583.56	1254.79	893.631	850.417
Adam9	ENSMUST00000084035.11	0.990309	0.681331	0.777482	1.03392	1.48548	1.2597	22.7964	0	23.5696	0	33.8637	0
Adamts1	ENSMUST00000023610.14	0.823897	0.918166	0.75836	1.72238	0.990124	1.35625	10.8213	7	27.0834	3.61165	12.6453	5
Adamts10	ENSMUST00000234108.1	0.158443	0.867252	0.120775	1.5259e-05	0.17401	0.0870048	23.8165	11.5705	0	0	1.15768	5
Adamts10	ENSMUST00000173972.7	0.0830476	0.283074	0.00842752	0.1104	0.162407	0.136404	210.241	126.841	16.5723	20.6417	31.0876	23.6568
Adamts10	ENSMUST00000173241.7	0.46356	0.876641	0.259367	0.131872	0.252786	0.192329	41.0006	43.88	11.1934	0	15.6186	5.83799
Adamts10	ENSMUST00000174666.1	0.936414	0.852138	0.475141	0.371652	0.264443	0.318047	89.0005	49.7071	16.1912	35.3598	11.0727	25.6075
Adamts10	ENSMUST00000174348.7	1	0.806517	0.885263	0.913605	1.5259e-05	0.456802	3.92688	16.8352	15.4682	3.50014	0	0
Adamts10	ENSMUST00000173931.7	1	0.986515	0.837886	0.593539	0.448834	0.521186	175.293	155.831	106.8	89.7349	94.8416	53.7782
Adamts10	ENSMUST00000087623.12	1	1	0.961205	0.599921	0.614367	0.607144	89.0455	94.1255	104.452	5.43608	76.6588	35.8754
Adamts10	ENSMUST00000174170.2	1	0.986588	1	0.738122	0.693235	0.715678	20.2911	12.0166	7.61451	16.2325	9.04784	13.349
Adamts10	ENSMUST00000234715.1	1	0.957117	0.95865	0.849953	0.808635	0.829294	21.1807	12.6526	22.5985	6.15821	20.8905	6.46828
Adamts14	ENSMUST00000120336.1	1	1	1	0.757177	0.605979	0.681578	124.318	47.9847	101.584	28.8797	94.1353	10.2765
Adamts14	ENSMUST00000092486.10	0.992682	0.717922	0.718734	0.830856	0.78932	0.810088	1280.68	1005.57	1350.42	549.124	1207.86	596.723
Adamts15	ENSMUST00000065112.6	1	0.947448	0.788959	0.57767	0.365295	0.471483	108	98	73	46	42.2508	33
Adamts17	ENSMUST00000148538.7	1	1	0.906219	0.511205	0.465222	0.488213	13.5652	11.7946	8.23826	4.72579	4.79386	7.00407
Adamts17	ENSMUST00000098382.9	0.808764	0.776064	0.66938	1.72672	1.33405	1.53038	5.80233	14.9742	20.599	15.2763	9.96934	17.7475
Adamts18	ENSMUST00000213078.1	0.98127	1	0.786716	0.389841	0.40858	0.39921	21.0697	21.224	16.4878	0	9.61723	7.66314
Adamts2	ENSMUST00000040523.8	1	1	0.871892	0.572166	0.446693	0.50943	65.5698	25.1928	35.0329	16.8984	27.7862	12.7568
Adamts2	ENSMUST00000142118.2	0.984627	0.946061	0.919285	1.04139	0.852772	0.947082	14.6914	6.03463	15.4823	6.10164	9.26953	8.40505
Adamts20	ENSMUST00000155907.1	1	0.996449	1	0.82413	0.580227	0.702178	9.13812	4.67639	9.38495	2	8.01555	0
Adamts3	ENSMUST00000061427.9	0.932272	0.986588	0.916541	1.52701	0.55956	1.04329	2.12215	9.77106	16	2.16108	5.21534	1.43963
Adamts4	ENSMUST00000111315.8	0.998572	1	0.847785	0.539788	0.479891	0.509839	97.1749	79.6358	82.5439	12.8964	63.8784	20.9714
Adamts4	ENSMUST00000111314.1	0.796767	0.13715	0.288491	1.87608	3.66608	2.77108	0	12.4858	14.6017	8.8227	31.7454	14.0286
Adamts7	ENSMUST00000124441.1	1	1	0.916023	0.51957	0.515491	0.517531	13.1668	10.9597	0	12.5354	0	12.437
Adamts7	ENSMUST00000113059.7	0.652706	0.949963	0.610759	1.21413	0.722424	0.968277	275.34	155.871	245.378	278.168	197.903	113.614
Adamts7	ENSMUST00000134996.7	0.349366	0.676801	0.713847	2.83384	1.5259e-05	1.41692	12.9591	9.67535	25.2951	38.8474	0	0
Adamts7	ENSMUST00000147250.7	0.110275	0.56995	0.109472	2.49391	1.27418	1.88404	29.989	76.7792	139.755	126.515	42.0971	93.9444
Adamts8	ENSMUST00000068135.12	0.692253	0.29916	0.266993	1.33738	1.30537	1.32137	105	151.819	247.774	95.6898	209	126.244
Adamts8	ENSMUST00000163037.1	0.271043	0.967902	0.457937	5.12172	0.531991	2.82686	0	5.18105	16.2257	10.3102	0	2.75627
Adamts9	ENSMUST00000167391.1	0.971241	0.953748	0.955019	0.435973	0.754617	0.595295	28.583	127.618	3.84128e-05	68.0994	0	117.872
Adamts9	ENSMUST00000125490.7	1	0.909528	0.979296	0.631273	0.921842	0.776557	14.7045	27.4471	20.9566	5.65256	20.1912	18.6659
Adamts9	ENSMUST00000203690.1	0.878797	0.995892	0.994799	1.78099	0.285714	1.03335	4	3	6.21057	6.25638	2	0
Adamts9	ENSMUST00000113438.7	0.349092	0.115351	0.0559217	1.38676	1.22191	1.30433	467.404	358.494	849.511	295.808	700.452	308.717
Adamts9	ENSMUST00000130314.1	0.592695	0.109908	0.121607	1.49014	1.63461	1.56238	90.6051	126.113	243.973	78.968	216.582	137.668
Adamts9	ENSMUST00000136751.1	0.00198871	0.0356338	0.00231199	#DIV/0!	#DIV/0!	#DIV/0!	0	0	32.1331	8.11198	0	15.9397
Adamtsl1	ENSMUST00000107178.8	0.268518	1	0.480555	1.5259e-05	0.443023	0.221511	29.1553	0.0772799	0	0	12.9507	0
Adamtsl1	ENSMUST00000107177.1	0.0363161	0.0548807	0.017173	8.73719	6.2629	7.50005	0	6.98165	42	19	16.7254	27
Adamtsl4	ENSMUST00000015994.3	0.585374	1	0.695876	0.256321	0.618959	0.43764	168.457	96.3703	67.8808	1.63206e-06	91.0282	72.8891
Adamtsl4	ENSMUST00000117782.7	0.943422	0.354945	0.917993	0.991686	0.127889	0.559787	77.1455	86.3328	16.1192	146	0	20.907
Adamtsl5	ENSMUST00000124789.7	1	0.986588	0.994829	0.746577	0.67569	0.711133	42.9365	39.8546	24.1819	37.628	25.448	30.4931
Adamtsl5	ENSMUST00000128845.7	0.974383	1	0.96959	1.14777	0.538798	0.843286	10.1866	10.4203	20.6514	3.00066	3.77164	7.33131
Adamtsl5	ENSMUST00000137576.7	1	0.901363	0.952419	0.768734	1.11385	0.941294	1.8774	10.6798	9.65315	0	11.3473	2.63958
Adamtsl5	ENSMUST00000105352.1	0.997821	0.825961	0.838415	0.922121	1.06368	0.992899	20.4352	34.9199	34.1296	16.9145	34.4331	24.4469
Adamtsl5	ENSMUST00000095446.9	0.0576937	0.328886	0.0723681	21.7218	8.96483	15.3433	0	1.12542	11.9893	12.4568	0	10.0892
Adap1	ENSMUST00000110865.1	0.0570053	0.171649	0.0154956	1.57121	1.04736	1.30928	760.908	954.663	2063.02	632.497	1183.07	613.749
Adap1	ENSMUST00000196271.4	0.676389	0.584881	0.539199	2.67393	2.09917	2.38655	0	7.03213	15.6088	3.19463	9.85995	4.90166
Adap2	ENSMUST00000021050.13	0.990158	0.968796	0.734383	0.451799	0.351707	0.401753	54	32.8567	16.4525	22.7893	13.9411	16.607
Adap2	ENSMUST00000134118.1	0.663687	0.203347	0.594281	0.82034	7.20937	4.01486	0	2.1433	0.547514	1.21072	10.0589	5.39295
Adar	ENSMUST00000118341.5	0.206267	1.02313e-05	0.000318137	0.145207	0.00459111	0.0748989	218.373	78.6595	0	43.1311	0	1.36371
Adar	ENSMUST00000029563.13	0.984627	0.824902	0.615097	0.540927	0.347824	0.444375	410.603	120.759	151.051	136.377	165.37	19.4505
Adar	ENSMUST00000150637.1	1	1	0.892144	0.565573	0.399744	0.482659	12.7582	13.5613	14.8856	0	6.34649	4.17458
Adar	ENSMUST00000098924.8	0.984627	0.986588	0.89125	0.829164	0.628727	0.728945	1355.9	1690.38	1613.29	912.575	1146.13	769.148
Adar	ENSMUST00000121094.7	0.653735	0.423864	0.306256	1.36301	1.19093	1.27697	21.5178	230.66	229.783	113.938	162.337	137.99
Adarb1	ENSMUST00000154607.7	0.699393	0.475738	0.170496	0.16487	0.0679698	0.11642	40.6216	2.56097	7.11953	0	2.93511	0
Adarb1	ENSMUST00000098374.8	1	0.0008954	0.398104	0.576768	2.82622e-05	0.288398	86.9239	59.2856	45.6559	38.6731	0	0.0041322
Adarb1	ENSMUST00000156583.7	1	1	0.8702	0.690743	0.143681	0.417212	11.2481	1.4859	5.74672	3.0492	1.82963	0
Adarb1	ENSMUST00000144547.7	0.869533	1	0.801353	0.298004	0.604558	0.451281	42.5411	54.0868	28.7955	0	15.0416	43.3756
Adarb1	ENSMUST00000150227.7	1	1	1	0.803105	0.522363	0.662734	25.003	16.161	29.4631	3.59593	16.3419	5.16063
Adarb1	ENSMUST00000020496.13	0.924308	0.920381	0.745135	0.99581	0.750536	0.873173	287.09	238.886	329.873	193.899	269.581	125.183
Adarb2	ENSMUST00000135574.7	0.935404	0.988835	0.723088	0.517757	0.499354	0.508555	520.064	470.301	358.577	154.191	258.734	235.809
Adat1	ENSMUST00000139820.7	0.912229	0.877685	0.521157	0.44761	0.369405	0.408508	305.001	197.459	102.47	122.436	70.7344	114.877
Adat1	ENSMUST00000034427.11	0.99732	0.856019	0.796645	0.843115	0.76391	0.803513	457.119	622.273	667.98	242.072	529.203	295.355
Adat2	ENSMUST00000019944.8	0.784083	0.816861	0.550507	1.0056	0.768141	0.886873	757.407	852.716	884.397	734.75	647.107	589.694
Adat3	ENSMUST00000221960.1	0.998572	1	0.734813	0.768602	1.5259e-05	0.384301	7.89926	0	0	6.07139	0	0
Adat3	ENSMUST00000038411.4	1	0.986588	0.929962	0.855983	0.660693	0.758338	179.921	188.577	224.243	91.1851	148.642	94.8222
Adck1	ENSMUST00000166940.2	0.858849	0.560192	0.275836	0.28302	0.129257	0.206138	36.6322	53.1669	14.1581	11.2568	0	11.6072
Adck1	ENSMUST00000223538.1	1	0.996418	0.867052	0.595386	0.407548	0.501467	36.1478	53.0846	25.0402	28.0875	28.6126	7.75385
Adck1	ENSMUST00000222695.1	1	1	0.957648	0.814294	0.609998	0.712146	298.992	359.413	283.555	252.58	230.568	171.058
Adck1	ENSMUST00000221630.1	1	0.991239	0.980055	0.832044	0.662968	0.747506	36.396	34.6762	33.0625	26.0727	23	24.1186
Adck1	ENSMUST00000101165.8	0.997903	0.889967	0.837739	0.879891	0.813333	0.846612	103.441	211.738	219.247	58.0761	165.82	90.5256
Adck2	ENSMUST00000051249.12	1	1	1	0.723497	0.596785	0.660141	96.972	78.1154	75.795	50.8802	33.6349	70.8546
Adck2	ENSMUST00000140364.7	0.900258	0.971822	0.803468	1.00697	0.68011	0.843542	185.348	247.395	192.36	243.401	139.996	154.317
Adck2	ENSMUST00000145788.7	0.173794	0.272048	0.1461	7.66947	4.73454	6.20201	1.02278	2.14374	14.7966	9.48894	4.57732	10.4147
Adck5	ENSMUST00000162139.7	0.937795	0.996418	0.858797	0.25465	0.664303	0.459477	7.96429	23.9455	8.12584	0	7.47046	13.7273
Adck5	ENSMUST00000159005.1	1	0.96772	1	0.649478	0.757697	0.703587	13.3441	8.88315	12.0025	2.43362	9.54097	7.30054
Adck5	ENSMUST00000162503.7	1	0.952035	0.974126	0.700038	0.711897	0.705968	217.036	336.468	245.835	141.639	226.357	167.681
Adck5	ENSMUST00000161732.7	0.967622	1	0.976858	1.01809	0.45589	0.73699	75.2456	53.7983	88.139	43.2393	6.53989	52.2899
Adck5	ENSMUST00000161783.7	0.779433	1	0.81129	1.50471	0.559055	1.03188	19.2776	38.3559	47.2377	39.484	5.61299	26.6073
Adck5	ENSMUST00000159949.7	0.849871	0.967902	0.796914	1.67653	0.814824	1.24568	6.82664	8.34458	19.747	5.68803	1.72608	10.6358
Adck5	ENSMUST00000161311.7	1	0.314863	0.659412	0.581246	2.58037	1.58081	0	18.6496	0	10.84	48.1229	0
Adck5	ENSMUST00000229007.1	0.908147	0.610133	0.612863	1.58928	1.82691	1.70809	7.15947	6.48906	18.3176	3.37371	10.9716	13.963
Adcy1	ENSMUST00000135398.1	1	1	0.994799	0.790959	0.579118	0.685038	278.406	343.538	376.582	115.35	262.308	97.871
Adcy1	ENSMUST00000020706.4	1	0.986588	0.92669	0.824723	0.640224	0.732474	475.594	528.462	663.418	164.65	503.692	139.129
Adcy2	ENSMUST00000022013.7	0.451505	0.717131	0.392882	2.48	1.44	1.96	15	10	34	28	11	25
Adcy3	ENSMUST00000152065.7	1	0.459639	0.607241	0.628177	0.224046	0.426111	210.242	208.471	124.698	138.328	22.1213	71.6895
Adcy3	ENSMUST00000020984.8	0.909197	0.997732	0.704641	0.427811	0.497843	0.462827	153.547	263.087	31.5224	146.718	115.844	91.5743
Adcy3	ENSMUST00000124505.7	1	0.967683	0.997222	0.596418	0.711179	0.653799	97.0253	114.695	27.7287	98.5452	80.2822	70.2888
Adcy3	ENSMUST00000152792.7	0.996992	0.98461	0.927279	0.883319	0.674037	0.778678	115.252	103.948	128.95	64.6736	73.6439	74.105
Adcy4	ENSMUST00000170223.8	1	0.986588	1	0.695361	0.688596	0.691978	1.02514e-07	23.2357	16.1572	3.07886e-08	16	0
Adcy4	ENSMUST00000002398.8	0.954208	1	0.992884	1.19195	0.335239	0.763596	22.6519	0	0	27	0	7.59379
Adcy5	ENSMUST00000114913.2	1	0.976846	0.962744	0.433333	0.733333	0.583333	21	9	9	4	9	13
Adcy6	ENSMUST00000228566.1	1	0.342856	0.756246	0.751409	0.0715835	0.411496	39.0319	39.8618	16.6916	42.5898	6.38829e-07	5.64749
Adcy6	ENSMUST00000226236.1	1	0.864971	0.729619	0.570844	0.274259	0.422551	84.312	55.2242	47.6722	31.9812	27.307	10.962
Adcy6	ENSMUST00000228596.1	1	0.932252	0.931379	0.254952	0.913846	0.584399	4.51845	5.17505	2.47138	0	5.45246	3.40591
Adcy6	ENSMUST00000096224.5	1	0.99442	0.994333	0.646081	0.641218	0.643649	148.586	142.739	102.466	85.7535	101.848	84.9547
Adcy6	ENSMUST00000228903.1	0.278369	0.0361182	0.0407282	#DIV/0!	#DIV/0!	#DIV/0!	0	0	14.6992	0	17.606	0.0298971
Adcy7	ENSMUST00000098521.3	0.784521	1	0.666727	0.162101	0.453877	0.307989	24.1514	9.24724	0	5.41395	10.2499	4.90896
Adcy7	ENSMUST00000168545.7	0.941114	1	0.932665	1.26993	0.453877	0.861904	24.1514	9.24724	37	5.41395	10.2499	4.90896
Adcy7	ENSMUST00000169037.8	1	0.60439	0.938634	1.5259e-05	1.90734	0.953669	0	10.9663	0	0	8.02005	12.8964
Adcy9	ENSMUST00000005719.3	0.997821	0.80107	0.632267	0.520135	0.276357	0.398246	139.842	62.9098	58.1846	47.2738	49.4045	6.6273
Adcy9	ENSMUST00000120080.7	0.974612	0.886136	0.810579	0.982778	0.883052	0.932915	53.1575	87.0902	81.1062	56.7262	72.5954	51.2506
Adcy9	ENSMUST00000117801.7	0.278288	0.00193352	0.00395854	31965.3	74152.3	53058.8	0.000388793	7.13697e-05	14.7092	5.21783e-05	8.7547e-06	34.1221
Add1	ENSMUST00000152805.1	0.105279	0.0174047	0.000647629	0.0750837	0.0306198	0.0528518	117.289	57.1351	6.96041	6.136	5.34083	0
Add1	ENSMUST00000144226.1	0.841746	0.469222	0.176516	0.149687	1.5259e-05	0.0748436	15.5358	10.8527	1.32225	2.62777	0	0
Add1	ENSMUST00000139044.1	0.59956	0.782782	0.19929	0.156244	0.17797	0.167107	44.4385	27.7004	10.0822	1.18907	8.59723	4.24132
Add1	ENSMUST00000114335.7	0.8941	0.944373	0.541445	0.313537	0.309348	0.311443	39.109	53.985	25.411	3.7774	9.47756	19.3209
Add1	ENSMUST00000052836.13	0.997821	1	0.866901	0.395244	0.52793	0.461587	7.88547e-06	30.1148	0	11.9027	15.8985	0
Add1	ENSMUST00000001108.10	0.997821	1	0.834292	0.482609	0.444068	0.463339	51.0183	28.33	38.2942	0	0.0175655	35.2185
Add1	ENSMUST00000137262.7	0.78847	0.91553	0.928433	0.231368	0.87899	0.555179	52.1544	28.4815	13.714	4.94253	68.2689	2.60925
Add1	ENSMUST00000201368.1	1	0.983221	0.974864	0.458787	0.726459	0.592623	19.8439	9.34328	7.20464	6.18607	10.1976	11.0057
Add1	ENSMUST00000201810.3	1	0.99874	0.994799	0.778383	0.624664	0.701523	97.3553	87.4547	68.2984	75.5546	73.6813	41.7628
Add1	ENSMUST00000114340.8	0.995851	0.942205	0.866901	0.801163	0.674867	0.738015	1611.04	1634.43	1449.69	1150.46	1175.08	1015.18
Add1	ENSMUST00000114338.8	0.917122	0.843436	0.661252	0.952596	0.767501	0.860049	615.429	588.526	778.493	368.39	644.284	279.753
Add1	ENSMUST00000145986.1	0.9588	0.373087	0.560483	1.17994	2.00764	1.59379	14.9266	13.8605	24.931	9.036	39.2162	18.578
Add1	ENSMUST00000147574.7	0.32344	0.121625	0.128228	3.69868	4.17914	3.93891	3.70375	8.13402	33.8036	9.98055	34.1377	15.334
Add3	ENSMUST00000237430.1	0.434323	0.93615	0.273385	0.380196	0.464479	0.422338	1046.86	813.33	357.608	349.628	624.231	239.789
Add3	ENSMUST00000236296.1	1	0.00924731	0.784126	0.867674	1.5259e-05	0.433837	0	96.8831	84.0629	3.19968e-07	0	0
Add3	ENSMUST00000050096.14	1	0.91503	0.907336	0.751002	0.705451	0.728226	839.382	1022.32	721.565	676.577	713.247	600.092
Add3	ENSMUST00000025999.6	1	0.241082	0.726626	1.5259e-05	2.884	1.442	0	15.8545	0	0	0	45.7244
Add3	ENSMUST00000237832.1	0.0127602	0.238536	0.0227112	11.7171	4.21809	7.96759	5.48628	0	46.7022	17.581	15.4719	7.66975
Adgra2	ENSMUST00000179351.1	0.984627	0.935804	0.460894	0.288236	0.0809777	0.184607	16.6165	3.67304	0	5.84818	0	1.643
Adgra2	ENSMUST00000033876.13	0.995851	0.874816	0.675891	0.539827	0.338943	0.439385	229.981	108.966	87.9523	95.0204	86.9515	27.9321
Adgra2	ENSMUST00000178514.7	0.984627	0.996418	0.938521	0.9363	0.638362	0.787331	61.4021	73.3614	64.0477	62.1314	49.0485	36.9794
Adgra3	ENSMUST00000030971.6	1	1	0.970534	0.662626	0.602361	0.632494	837.879	887	671.95	471	567	472
Adgrb1	ENSMUST00000189353.6	0.9104	0.901363	0.159202	1.5259e-05	1.5259e-05	1.5259e-05	10.323	7.15628	0	0	0	0
Adgrb1	ENSMUST00000189200.1	0.833077	0.560192	0.27729	0.272958	0.144816	0.208887	52.7553	45.7387	18.0466	8.83809	11.726	2.53751
Adgrb1	ENSMUST00000186095.1	0.963771	0.410895	0.397684	0.374685	0.0831059	0.228895	27.2351	37.8035	14.4306	9.93836	5.40509	0
Adgrb1	ENSMUST00000185682.6	0.81814	0.856749	0.410074	0.371083	0.336308	0.353696	226.481	131.742	97.339	35.5914	60.6698	59.8036
Adgrb1	ENSMUST00000186360.6	0.833841	0.889952	0.477239	0.428745	0.38383	0.406287	275.867	311.284	197.08	54.6582	169.343	56.0229
Adgrb1	ENSMUST00000230935.1	1	0.819121	0.814679	0.685456	0.164346	0.424901	23.8927	24.2141	20.5969	12.3782	2.28946	5.61672
Adgrb1	ENSMUST00000042035.15	0.918679	0.84816	0.524576	0.536422	0.421288	0.478855	934.117	778.79	641.83	277.011	481.173	240.455
Adgrb1	ENSMUST00000187485.6	0.305729	0.885264	0.841636	0.126317	0.869765	0.498041	102.142	61.1878	0.23661	20.3947	85.0582	57.0004
Adgrb1	ENSMUST00000187639.1	1	1	1	0.781846	0.552188	0.667017	281.186	204.083	283.216	96.1898	177.396	90.5636
Adgrb2	ENSMUST00000136787.2	0.952215	1	0.702815	0.18601	0.384384	0.285197	17.7625	0	2.08252	1.22148	1.14508	5.68254
Adgrb2	ENSMUST00000106015.8	1	0.784249	0.656604	0.558946	0.285144	0.422045	181.757	92.9913	87.3938	66.1758	32.1071	46.2358
Adgrb2	ENSMUST00000120204.7	1	0.748006	0.858456	0.711876	0.961761	0.836818	111.229	152.009	118.093	69.2998	142.862	110.31
Adgrd1	ENSMUST00000056617.13	1	0.909528	0.906311	0.756951	0.727354	0.742152	536	579	623	221	559	252
Adgrd2-ps	ENSMUST00000118797.2	0.837131	0.879832	0.142657	1.5259e-05	1.5259e-05	1.5259e-05	9.08376	9.16112	0	0	0	0
Adgrd2-ps	ENSMUST00000239173.1	0.501037	0.953379	0.285334	0.0606859	0.242743	0.151715	21.0547	11.9019	2	0	8	0
Adgre5	ENSMUST00000154075.1	0.912026	0.963569	0.574473	0.261214	0.29189	0.276552	27.0017	11.1272	7.33087	2.62894	1.44098	9.68845
Adgre5	ENSMUST00000140606.1	1	0.66781	0.819266	0.808056	1.5259e-05	0.404028	16.8177	6.15041	12.1597	6.39981	0	0
Adgre5	ENSMUST00000139797.1	1	0.996418	0.806329	0.467609	0.390603	0.429106	34.8895	22.2816	15.3356	11.3981	11.2282	11.103
Adgre5	ENSMUST00000002964.13	0.94872	0.952414	0.63468	0.533174	0.472674	0.502924	780.935	738.255	324.923	485.069	255.323	462.759
Adgre5	ENSMUST00000109802.2	0.942905	0.86587	0.55905	0.572574	0.45572	0.514147	2709.19	2548.44	1658.23	1352.15	1407.41	988.595
Adgre5	ENSMUST00000075843.12	0.551151	0.783363	0.352864	1.36759	0.859086	1.11334	332.817	192.767	652.042	66.7406	326.173	125.349
Adgrf5	ENSMUST00000226087.1	1	0.954973	0.81615	1.33761e-09	0.710757	0.355379	1.29326e-08	11.2556	1.50556e-08	0	8	0
Adgrf5	ENSMUST00000225962.1	0.771364	0.939837	0.793099	2.32114	0.994754	1.65795	6.03164	0	12	2.00029	0	6
Adgrg1	ENSMUST00000179619.8	1	0.932252	0.921221	0.797404	0.297041	0.547222	35.5931	45.2985	33.2129	31.2904	3.02808e-06	24.0281
Adgrg1	ENSMUST00000093271.7	0.836986	0.305202	0.410339	1.60089	2.21228	1.90658	27.5607	0	25.4121	18.7096	47	13.9719
Adgrg6	ENSMUST00000238680.1	1	0.928886	1	0.553696	0.833096	0.693396	66.0231	33.0664	33.5616	21.3039	79.4989	3.05212
Adgrg6	ENSMUST00000041168.5	0.826068	1	0.83588	1.15982	0.529629	0.844724	130.123	239.357	327.254	101.276	127.926	67.7612
Adgrg6	ENSMUST00000208429.2	0.518644	0.713603	0.366092	1.64598	1.04961	1.34779	58.854	115.27	226.185	60.4202	161.575	21.1866
Adgrl1	ENSMUST00000131717.1	0.204281	0.045885	0.00740993	0.300412	0.211832	0.256122	906.744	652.984	261.271	207.29	192.659	137.741
Adgrl1	ENSMUST00000152978.7	0.148387	0.996418	0.304117	0.117809	0.456224	0.287016	192.596	41.3747	27.5639	0	106.743	0
Adgrl1	ENSMUST00000139575.1	1	1	0.938325	0.6306	0.460082	0.545341	6.23979	6.78878	6.66675	1.54907	2.27229	3.72192
Adgrl1	ENSMUST00000141158.7	0.970124	1	0.86328	0.606464	0.579399	0.592931	3196.34	2701.08	2370.84	1205.73	2123.86	1293.1
Adgrl1	ENSMUST00000045393.14	0.980849	0.982948	0.985366	1.01291	0.41803	0.71547	59.5276	117.507	179.32	0	74.0001	0.00575875
Adgrl1	ENSMUST00000124355.7	0.993018	0.91503	0.838011	0.882197	0.772929	0.827563	276.818	166.966	292.035	99.4697	288.335	54.6785
Adgrl1	ENSMUST00000141661.1	0.806434	0.959879	0.803468	2.25528	0.658825	1.45705	5.13523	3.50336	9.90224	9.58017	5.69132	0
Adgrl1	ENSMUST00000131018.1	0.289041	0.457652	0.251539	4.20124	2.43324	3.31724	9.53061	0	22.3987	17.6417	4.44094	18.7493
Adgrl2	ENSMUST00000200154.4	0.501597	1	0.667299	2.16235	0.472798	1.31758	39.2776	0	55.2353	29.6968	18.5644	0.00597167
Adgrl2	ENSMUST00000200543.4	0.0241177	0.421184	0.0286384	2.09076	1.0717	1.58123	210.777	253.099	504.851	465.001	242.055	255.08
Adgrl2	ENSMUST00000196526.4	0.355919	0.878931	0.615826	3.3134	1.5259e-05	1.6567	18.2481	0	60.4633	0	0	0
Adgrl2	ENSMUST00000168352.1	0.268841	0.340328	0.143235	2.13029	1.57441	1.85235	35.3824	57.9357	90.7548	108.04	26.9932	119.928
Adgrl2	ENSMUST00000199750.4	0.102335	0.765759	0.220072	4.74454	1.40133	3.07293	11.0003	3.16108	27.5028	39.6865	19.8447	0
Adgrl2	ENSMUST00000198563.1	0.0372689	0.237739	0.0445555	6.03763	2.94519	4.49141	1.12171	13.1438	49.5692	36.5607	19.5265	22.4881
Adgrl2	ENSMUST00000195988.4	4.9153e-05	0.000575921	2.74597e-05	501894	295440	398667	0	0.000153902	49.3483	27.8942	45.4688	0
Adgrl3	ENSMUST00000148923.1	0.952387	0.868241	0.822738	1.35024	1.23378	1.29201	6.87097	5.04361	10.5996	5.48792	7	7.69993
Adgrl3	ENSMUST00000124117.1	0.86189	0.859929	0.733544	1.6131	1.15548	1.38429	8.48454	10.603	30.7901	0	9.05518	13
Adgrl3	ENSMUST00000122037.7	0.481127	0.214876	0.246489	5.76735	7.11	6.43868	0	2.10194	4.12262	8	14.9448	0
Adgrv1	ENSMUST00000109565.8	0.943342	0.399668	0.254987	0.248536	1.5259e-05	0.124268	15.6453	11.904	0	6.84698	0	0
Adgrv1	ENSMUST00000146141.1	0.940986	0.894531	0.515912	0.306014	0.213629	0.259821	33.1606	10.7987	9.98708	3.46508	6.12594	3.26502
Adgrv1	ENSMUST00000156627.7	1	0.961754	0.7853	1.5259e-05	0.763953	0.381976	0	9.57528	0	0	0	7.31506
Adgrv1	ENSMUST00000128585.8	1	0.99745	0.924381	0.676039	0.478919	0.577479	72.8956	187.021	60.1177	115.596	56.1352	68.3438
Adgrv1	ENSMUST00000095585.10	1	1	0.998271	0.812508	0.579957	0.696233	98.7816	69.2327	102.757	33.756	73.3386	24.1025
Adgrv1	ENSMUST00000146749.1	1	0.958429	0.908419	0.882418	0.734704	0.808561	84.2328	115.668	143.169	33.2271	76.0878	70.7801
Adgrv1	ENSMUST00000126444.7	0.914426	0.994776	0.961859	1.27275	0.346984	0.809869	25.1112	18.0369	30.4063	24.5106	14.9717	0
Adh5	ENSMUST00000159392.1	1	1	0.915407	0.549872	0.46889	0.509381	8.67032	4.88672	3.78594	3.6687	1.22639	5.13037
Adh5	ENSMUST00000197643.1	1	0.975796	0.913419	0.7231	0.376279	0.54969	56.2408	47.4075	37.6724	37.2757	18.0489	20.9518
Adh5	ENSMUST00000005964.6	1	0.992537	0.956329	0.769273	0.62067	0.694971	7977.25	10317.9	8224.97	5848.99	6061.4	5293.85
Adh5	ENSMUST00000162024.1	0.998572	0.996418	0.992259	0.965796	0.615135	0.790465	12.5238	8.1159	17.6646	2.26913	9.64185	3.05435
Adh5	ENSMUST00000160201.1	0.200353	0.943077	0.387041	8.54434	1.07046	4.8074	0	2.57725	9.83179	12.1891	2.75885	0
Adhfe1	ENSMUST00000027044.14	0.312272	0.493951	0.0651183	0.223802	0.238177	0.230989	143.79	302.186	53.5232	46.2871	56.6957	49.5255
Adhfe1	ENSMUST00000190654.1	1	0.967836	0.669978	0.454711	0.101425	0.278068	3.09448	15.4479	0	8.43142	1.88066	0
Adhfe1	ENSMUST00000144177.7	1	1	0.910974	0.518581	0.496314	0.507448	6.62202	19.3658	13.4768	0	3.42365	9.47447
Adi1	ENSMUST00000135772.1	0.977111	0.890357	0.792043	0.871913	0.748086	0.81	407.623	607.464	540.112	344.956	379.891	379.481
Adi1	ENSMUST00000020957.12	0.975304	0.592986	0.62473	0.854324	0.823549	0.838937	1192.37	1312.32	1439.66	700.157	1247.2	815.535
Adi1	ENSMUST00000138081.1	0.957672	0.762853	0.796559	1.25544	1.47712	1.36628	6.82557	2.33586	5.73757	5.76409	1.15356	12.379
Adipor1	ENSMUST00000027727.14	1	0.986588	0.839285	0.651898	0.530209	0.591053	4122.46	5001.25	2930.62	3017.11	2328.28	2509.19
Adipor1	ENSMUST00000148822.1	1	0.97784	0.989092	0.748834	0.728638	0.738736	41.5754	23.318	26.1295	22.4649	21.1736	26.1102
Adipor1	ENSMUST00000112237.1	0.643685	1	0.694962	1.01596	0.60463	0.810295	1218.97	1235.54	974.255	1519.43	630.368	853.703
Adipor2	ENSMUST00000188851.1	1	0.996418	0.889574	0.635459	0.374413	0.504936	21.7692	26.1728	27.7208	2.74438	8.72655	9.22355
Adipor2	ENSMUST00000032272.12	1	0.996418	0.95642	0.72101	0.540691	0.63085	2859.5	3931.46	2712.05	2184.3	1763.99	1907.82
Adipor2	ENSMUST00000169744.7	0.829094	0.932252	0.678043	0.953069	0.681521	0.817295	1620.63	1337.32	1634.18	1184.95	1332.28	683.626
Adk	ENSMUST00000223558.1	1	1	0.845935	0.495717	0.408368	0.452042	17	33.432	22	3	11.5948	9
Adk	ENSMUST00000045376.10	0.998572	1	0.955535	0.808259	0.591158	0.699708	990.193	1133.14	1085.58	630.622	757.818	497.408
Adk	ENSMUST00000225742.1	1	1	1	0.922226	0.489241	0.705733	15.7522	30.9124	30.0298	13.0055	4.60814	18.2221
Adk	ENSMUST00000224069.1	0.263044	1	0.465898	1.86426	0.585635	1.22495	89.046	92.5093	176.101	162.365	55.9639	50.3613
Adm2	ENSMUST00000066991.6	0.482088	0.555493	0.261716	1.48607	1.06502	1.27554	164	159	363	117	192	152
Adnp	ENSMUST00000139984.7	1	0.996449	0.775245	0.426053	0.216386	0.321219	11.0106	6.31374	3.08959	4.29149	1.28717	2.46157
Adnp	ENSMUST00000088001.5	0.816941	0.383962	0.366686	0.973546	0.894685	0.934115	1336.3	1173.64	1570.57	872.971	1378.32	867.286
Adnp	ENSMUST00000057793.10	0.796102	0.568393	0.437596	1.33031	1.151	1.24066	84.1332	124.683	259.926	17.8646	203.873	36.4745
Adnp2	ENSMUST00000066743.10	1	1	0.953804	0.667972	0.58725	0.627611	2041	2555	1856	1214	1611	1088
Ado	ENSMUST00000075686.6	1	0.992112	0.937926	0.796815	0.629936	0.713376	700.5	869.5	721	530	506.5	482.5
Ado	ENSMUST00000229481.2	1	0.992112	0.937926	0.796815	0.629936	0.713376	700.5	869.5	721	530	506.5	482.5
Adora1	ENSMUST00000086465.5	0.818597	0.479943	0.593218	2.15973	2.87734	2.51854	0	4.27425	3.23123	6	7.49962	4.79885
Adora2a	ENSMUST00000105420.2	1	0.952414	0.989693	0.401672	0.830293	0.615982	14.5572	7.84912	4	5	14.6038	4
Adora2b	ENSMUST00000018644.2	0.984627	0.967836	0.90091	0.932886	0.724832	0.828859	69	80	78	61	52	56
Adora3	ENSMUST00000000574.2	1	0.840569	0.703121	0.520047	0.180177	0.350112	38.0089	12.0264	17.0172	9.0035	4	5.01523
Adpgk	ENSMUST00000215994.1	0.962768	0.977988	0.678754	0.342866	0.320862	0.331864	19.2333	25.5894	9.49009	5.87809	11.9875	2.39439
Adpgk	ENSMUST00000213413.1	1	0.996418	1	0.717386	0.645778	0.681582	11.2545	7.91179	7.97151	5.77811	5.71468	6.66248
Adpgk	ENSMUST00000217570.1	1	0.996418	0.941158	0.788775	0.617175	0.702975	1310.48	1756.49	1324.64	1094.51	950.232	942.625
Adpgk	ENSMUST00000214361.1	1	0.930061	0.89716	0.783725	0.711987	0.747856	521.019	559.96	641.881	205.309	421.242	348.401
Adpgk	ENSMUST00000026266.8	0.747484	0.759217	0.496545	1.03437	0.803707	0.919037	716.012	692.14	788.02	668.526	626.824	504.917
Adprh	ENSMUST00000002923.9	0.960879	0.986588	0.874763	0.842209	0.627636	0.734922	4981.42	8188.76	5454.42	5637.62	3965.73	4300.35
Adprh	ENSMUST00000232145.1	0.993351	0.457346	0.665265	1.00816	2.07593	1.54205	10.4161	8.75193	8.31024	11.0142	17.341	22.4505
Adprhl2	ENSMUST00000128188.7	0.915958	0.951654	0.615291	0.447482	0.419143	0.433312	217.833	227.507	103.631	95.6506	78.1091	108.552
Adprhl2	ENSMUST00000102617.4	1	1	0.996341	0.778792	0.560817	0.669804	1453.3	2267.49	1309.37	1588.35	849.891	1236.79
Adprm	ENSMUST00000127407.1	0.8941	0.992112	0.601923	0.2336	0.344611	0.289105	18.6916	16.6451	7.07789	1.17677	6.55928	5.61812
Adprm	ENSMUST00000136013.1	0.981669	0.967836	0.714619	0.435079	0.359166	0.397122	47.9555	50.0504	12.3246	30.3157	9.88326	25.3171
Adprm	ENSMUST00000146338.7	0.984627	0.909528	0.685979	0.526737	0.364965	0.445851	150.396	195.387	111.209	70.9276	52.8821	73.3167
Adprm	ENSMUST00000116363.1	0.86189	0.940022	0.55705	0.456101	0.440123	0.448112	330.996	448.688	219.733	135.882	184.541	158.616
Adprm	ENSMUST00000148379.1	0.998572	0.977222	0.952884	0.911062	0.724705	0.817883	29.2775	19.3866	13.0782	31.2578	19.1348	16.1323
Adra2a	ENSMUST00000237285.1	1	1	0.63099	0.238194	0.214286	0.22624	6	8	2.33471	1	3	0
Adra2b	ENSMUST00000104934.1	1	0.0394875	0.788391	0.855193	1.5259e-05	0.427596	29.0941	37.8142	17.2195	40	0	0
Adra2b	ENSMUST00000071902.4	1	0.000584962	0.00591913	#DIV/0!	#DIV/0!	#DIV/0!	0	0	0	0	12.1509	32.1861
Adra2c	ENSMUST00000049545.6	0.997428	0.885859	0.883796	1	1.125	1.0625	5	11	10	6	11	7
Adrb1	ENSMUST00000236875.1	1	1	0.679784	0.457221	0.180651	0.318936	5.04943	5.10795	1.01051	3.63366	0	1.83494
Adrb1	ENSMUST00000038949.5	0.297529	0.225495	0.0934121	1.32769	1.11245	1.22007	337	490	440	658	362	558
Adrb2	ENSMUST00000053640.4	0.426698	0.625202	0.303046	1.47777	1.02623	1.252	142.971	125	159	237	80	195
Adrb3	ENSMUST00000081438.9	0.981669	0.729706	0.553089	0.55154	0.341827	0.446684	321.911	451.483	208.47	218.088	130.648	133.719
Adrb3	ENSMUST00000117565.1	1	1	0.870045	0.544947	0.416755	0.480851	27.1037	23.5068	6.20126	21.3788	6.48247	14.6097
Adrb3	ENSMUST00000121838.1	0.988455	0.967836	0.75731	0.541442	0.444414	0.492928	239.211	246.278	115.868	146.996	128.98	86.7782
Adrb3	ENSMUST00000211346.1	1	1	0.853834	0.529328	0.462927	0.496128	49.7187	63.5181	34.6434	25.296	33.5269	18.8935
Adrb3	ENSMUST00000209447.1	1	1	0.903449	0.555556	0.466667	0.511111	25	20	19	6	13	8
Adrm1	ENSMUST00000155357.1	1	0.991873	0.867457	0.717115	0.190955	0.454035	5.69329	13.3741	8.81912	4.85439	0	3.64101
Adrm1	ENSMUST00000147383.1	1	1	0.892885	0.559032	0.505793	0.532413	85.3869	57.2577	57.1685	22.5744	47.7451	24.4036
Adrm1	ENSMUST00000152540.7	0.993326	0.895993	0.961965	0.907975	0.292627	0.600301	90.8137	40.6602	72.5494	46.8256	22.2618	16.211
Adrm1	ENSMUST00000061437.4	0.974612	0.935503	0.805358	0.841943	0.670715	0.756329	5193.72	6114.81	6355.95	3165.19	4584.81	2999.99
Adrm1	ENSMUST00000128029.7	0.855203	0.954973	0.750843	1.27739	0.775702	1.02654	54.9415	53.171	90.3697	47.7316	47.7461	36.117
Adrm1	ENSMUST00000152850.1	1	0.571044	0.764689	0.675636	1.9902	1.33292	8.26116	5.04342	4.19457	4.79448	6.75662	19.7221
Adsl	ENSMUST00000163575.1	0.94662	0.957438	0.579644	0.242082	0.243702	0.242892	16.6645	9.7169	2.22594	4.16051	1.0289	5.40029
Adsl	ENSMUST00000199284.1	1	0.967623	0.74848	0.450794	0.221173	0.335983	11.354	8.36535	8.88936	0	0	4.36138
Adsl	ENSMUST00000198302.1	1	1	0.92396	0.619002	0.370722	0.494862	11.2193	5.03035	7.04841	3.01015	4.02158	2.00252
Adsl	ENSMUST00000164806.5	0.929391	0.885078	0.589921	0.564562	0.454623	0.509593	1247.84	1724.01	1190.64	487.155	921.144	429.928
Adsl	ENSMUST00000023043.9	0.983383	0.97791	0.780214	0.560313	0.459729	0.510021	161.631	367.215	238.443	57.8762	152.276	90.85
Adsl	ENSMUST00000168756.7	1	0.82615	0.808657	0.697776	0.338535	0.518155	154.986	290.508	236.23	74.6249	64.3989	86.4164
Adsl	ENSMUST00000166711.7	1	0.996418	0.85587	0.626747	0.525162	0.575954	615.071	959.492	625.652	361.2	544.222	282.679
Adss	ENSMUST00000161808.1	0.852143	0.68559	0.337743	0.371135	0.259761	0.315448	194.412	110.291	58.384	54.702	39.4327	39.7172
Adss	ENSMUST00000159184.1	1	0.992112	0.926899	0.754416	0.29114	0.522778	16.8064	9.02188	13.8512	5.63406	3.58657	3.93307
Adss	ENSMUST00000016105.8	0.483565	0.58538	0.270567	1.10209	0.807345	0.954716	3135.36	4615.14	5300.03	3241.69	3333.98	2923.35
Adssl1	ENSMUST00000021726.7	0.952127	0.585368	0.380224	0.489774	0.308179	0.398976	327.008	456.15	43.4075	340.163	56.5815	184.771
Adssl1	ENSMUST00000180015.8	1	0.786104	0.790845	0.665393	0.213541	0.439467	20.57	70.0693	0	60.3108	9.3867	9.96852
Adtrp	ENSMUST00000179758.7	1	1	0.748121	0.380903	0.265543	0.323223	0	14.5455	0	5.54043	0	3.86246
Adtrp	ENSMUST00000072012.9	0.88292	0.86587	0.872461	2.82641	2.2174	2.5219	2.56306	0	1.31353	5.93072	0	5.68333
Aebp1	ENSMUST00000102923.9	0.806728	0.560263	0.48422	1.40545	1.30631	1.35588	49.3793	49.4246	112.864	26	84.9353	44.1335
Aebp2	ENSMUST00000161335.7	0.00465776	0.225095	0.00140897	1.5259e-05	0.075197	0.0375985	27.7296	78.964	0	0	0	8.02304
Aebp2	ENSMUST00000095350.10	0.196909	0.268705	0.0138435	0.101028	0.106449	0.103738	106.207	58.6266	4.00599	12.6468	12.1701	5.37627
Aebp2	ENSMUST00000204724.1	1	0.918246	0.727474	0.5	1.5259e-05	0.25	10	6	6	2	0	0
Aebp2	ENSMUST00000160772.1	1	1	0.916023	0.682418	0.301179	0.491799	9.25247	4.05674	7.04415	2.0383	1.00846	3
Aebp2	ENSMUST00000162903.6	0.978392	0.991663	0.905517	0.430949	0.65667	0.543809	70.7071	48.9806	22.2114	29.3679	64.4315	14.1638
Aebp2	ENSMUST00000087614.10	0.981669	1	0.920986	0.828687	0.598592	0.71364	1886.65	1467.51	1645.71	1133.84	1101.15	906.625
Aebp2	ENSMUST00000162100.6	0.995851	0.986588	0.953318	0.932321	0.679936	0.806128	41.4743	14.3482	19.011	33.0335	37.9557	0
Aebp2	ENSMUST00000032359.14	0.808671	0.855691	0.576712	1.02929	0.760141	0.894716	634.046	554.491	801.222	422.127	467.209	436.247
Aebp2	ENSMUST00000160836.7	0.832036	0.752473	0.579644	1.27261	1.03895	1.15578	75.9325	70.0216	126.796	58.9469	84.0743	67.5652
AEKR01077154.1	ENSMUST00000214778.1	0.980849	1	0.937906	0.891026	0.597436	0.744231	203.5	186.5	181.5	166	116.5	116.5
AEKR01077154.1	ENSMUST00000230176.1	0.980849	1	0.937906	0.891026	0.597436	0.744231	203.5	186.5	181.5	166	116.5	116.5
Aen	ENSMUST00000138167.1	1	1	0.751146	0.262866	0.259777	0.261321	8.87706	5.49333	3.77748	0	3.73309	0
Aen	ENSMUST00000107421.7	0.366841	0.776188	0.275057	1.13702	0.747628	0.942322	2866.25	3136.25	4075.2	2749.74	2265.2	2222.44
Aen	ENSMUST00000107425.7	0.178337	0.917135	0.213464	1.45218	0.726009	1.0891	520.519	513.685	965.583	536.272	395.01	355.831
Aen	ENSMUST00000107423.1	0.0186576	0.288578	0.0186027	2.02898	1.15195	1.59047	269.647	239.45	431.962	600.988	231.722	354.733
Aen	ENSMUST00000123824.1	0.273299	0.932805	0.40994	4.24492	0.955543	2.60023	2.71061	7.06057	41.4779	0	9.33678	0
AF366264	ENSMUST00000071308.5	1	0.92212	0.95313	0.729167	0.89204	0.810603	25	23	29	6	18.8179	24
Afap1	ENSMUST00000064571.10	0.843078	0.914115	0.67829	0.93489	0.694533	0.814712	1486.67	1672	1534	1419.01	1181.83	1011.97
Afap1	ENSMUST00000201482.1	0.932804	0.968958	0.892144	1.54081	0.685569	1.11319	6.69701	5.01557	14.0411	4.00581	5.01616	3.01362
Afap1l1	ENSMUST00000147278.1	0.494963	0.760584	0.170246	0.164881	0.214308	0.189594	32.0192	84.5864	19.226	0	0	24.9895
Afap1l1	ENSMUST00000154876.7	1	0.980963	0.991404	0.711213	0.667905	0.689559	220.101	218.648	170.873	141.171	96.5607	196.482
Afap1l1	ENSMUST00000120472.1	5.7007e-05	0.00471332	2.92021e-05	7.35374	4.21346	5.7836	47.88	0.765979	168.901	188.829	157.439	47.5287
Afap1l2	ENSMUST00000118800.7	1	0.869328	0.929511	0.673793	0.957822	0.815808	36.5038	46.5159	0.938118	55	0	79.5181
Afap1l2	ENSMUST00000122359.7	0.138246	1	0.358297	5.99759	1.5259e-05	2.9988	0	8.11157	48.6499	0	0	0
Afdn	ENSMUST00000133422.7	0.981669	0.740574	0.537534	0.481538	0.247566	0.364552	145.616	87.7695	49.3458	63.0382	0	57.7782
Afdn	ENSMUST00000137784.7	0.603884	0.918812	0.360266	0.329331	0.399786	0.364558	282.794	255.309	101.147	76.0671	179.529	35.5968
Afdn	ENSMUST00000139666.7	0.806732	0.978769	0.568403	0.416374	0.47559	0.445982	255.901	458.468	134.243	163.202	149.928	189.819
Afdn	ENSMUST00000137495.7	1	1	0.946211	0.740667	0.370869	0.555768	25.718	14.4358	10.4979	19.2427	6.93538	7.95641
Afdn	ENSMUST00000137708.7	1	1	0.917065	0.598998	0.532787	0.565892	145.87	97.2262	114.331	31.2832	105.468	24.0504
Afdn	ENSMUST00000156591.7	1	1	0.976453	0.697932	0.527901	0.612916	46.4213	39.85	36.3255	23.886	13.8385	31.7042
Afdn	ENSMUST00000124922.1	1	0.996449	1	0.785572	0.53061	0.658091	866.848	984.922	775.867	678.832	358.439	624.128
Afdn	ENSMUST00000170827.8	1	0.932805	0.921378	0.746649	0.670097	0.708373	3369.35	3726.73	3500.27	1798.01	3134.48	1620.58
Afdn	ENSMUST00000139347.7	0.952387	0.99745	0.883071	1.02445	0.623347	0.823898	126.678	109.497	174.343	67.6065	125.064	22.1549
Afdn	ENSMUST00000124188.1	0.972578	0.932805	0.835833	0.911591	0.762968	0.837279	140.518	162.947	122.047	154.589	121.312	110.222
Afdn	ENSMUST00000150848.7	0.513439	1	0.593096	1.11888	0.589169	0.854026	1346.24	1055.52	1768.41	918.879	911.96	503.083
Afdn	ENSMUST00000137531.2	0.400512	0.983013	0.560846	2.61973	0.728629	1.67418	15.073	10.0113	37.1706	28.5436	8.18984	10.0873
Aff1	ENSMUST00000126335.1	0.995851	0.997757	0.829393	0.549844	0.493062	0.521453	225.094	161.783	123.857	88.8651	138.472	52.2824
Aff1	ENSMUST00000054979.9	1	0.910958	0.751075	0.644373	0.473472	0.558922	3137.72	2619.8	2229.34	1480.65	1863.38	862.643
Aff1	ENSMUST00000153165.7	0.498784	1	0.757836	3.42955	1.5259e-05	1.71477	3.96491	3.06187	16.3728	7.72589	0	0
Aff1	ENSMUST00000031256.5	8.44594e-08	1.53991e-09	4.34387e-11	19.6374	20.4627	20.0501	14.2149	0.358975	95.4315	190.762	2.14702	296.074
Aff3	ENSMUST00000095027.8	1	1	0.808659	0.226737	0.493079	0.359908	14.1965	0	0	3.21887	0	7
Aff3	ENSMUST00000039827.13	1	0.909528	0.906609	1.5259e-05	1.04955	0.524775	0	10	0	0	10.4955	0
Aff4	ENSMUST00000154499.1	1	0.99745	0.944071	0.482614	0.592081	0.537347	8.31839	6.68212	7.23946	0	8.88151	0
Aff4	ENSMUST00000152616.2	1	1	1	0.807368	0.609578	0.708473	19.4631	10.1162	20.3032	3.57817	11.3929	6.638
Aff4	ENSMUST00000060945.11	0.91943	0.937662	0.7072	0.90662	0.666665	0.786642	4383.69	3993.88	5683.87	1911.4	3955.76	1629.27
Aff4	ENSMUST00000139054.1	0.957672	0.98461	0.932003	1.2428	0.666696	0.954747	12.2038	3.59086	17.333	2.29658	8.93128	1.59895
Aff4	ENSMUST00000129019.1	0.964623	0.846223	0.826904	1.25528	1.35571	1.3055	3.16105	7.51111	4.8565	8.5401	9.57464	4.89373
Aff4	ENSMUST00000153821.1	0.45669	0.974118	0.63718	3.42738	0.580127	2.00375	1.73724	6.85884	19.2411	10.2209	4.98682	0
Afg1l	ENSMUST00000151747.7	0.966865	0.752473	0.479285	0.455117	0.271549	0.363333	109.105	170.65	12.1862	115.135	16.6212	59.346
Afg1l	ENSMUST00000041024.14	1	1	0.995303	0.735035	0.56348	0.649258	292.895	392.35	269.814	233.865	178.468	207.654
Afg3l1	ENSMUST00000150872.1	1	0.918246	0.850264	0.818012	1.5259e-05	0.409006	0	16.0137	7.97915	5.12025	0	0
Afg3l1	ENSMUST00000001520.12	0.572317	0.440147	0.126734	0.474501	0.385047	0.429774	5506.63	5706.95	3556.46	1764.4	2964.43	1353.33
Afg3l1	ENSMUST00000098320.5	0.00338623	0.289352	0.00746068	5.32388	1.9152	3.61954	9.86644	41.732	199.177	75.527	53.926	44.8953
Afg3l2	ENSMUST00000237178.1	0.989149	1	0.863269	0.399927	0.553405	0.476666	39.6286	4.95921	12.9858	4.84605	14.5886	10.0865
Afg3l2	ENSMUST00000025408.9	1	1	0.977165	0.765791	0.598159	0.681975	3472.28	4074.88	3500.08	2279.47	2597.53	1916.87
Afg3l2	ENSMUST00000236810.1	1	0.99442	0.93985	0.843783	0.638885	0.741334	255.976	172.306	250.394	110.983	147.501	126.122
Afmid	ENSMUST00000148016.7	0.347938	1	0.648736	1.93381e-09	0.581827	0.290913	7.25887	19.0325	0	5.08424e-08	7.55124	7.74578
Afmid	ENSMUST00000073388.12	0.777423	0.621006	0.259025	0.343824	0.251904	0.297864	125.648	222.807	64.9603	54.847	45.5412	42.236
Afmid	ENSMUST00000149668.1	0.995851	1	0.732626	0.734884	1.5259e-05	0.367442	7.26243	0.111151	0	5.41873	0	0
Aftph	ENSMUST00000176585.7	0.980225	0.967836	0.704202	0.380689	0.288065	0.334377	16.4144	18.8335	13.4185	0	0	10.1537
Aftph	ENSMUST00000146722.8	1	1	0.900342	0.414851	0.486578	0.450715	0	14.0996	5.84924	0	6.86055	0
Aftph	ENSMUST00000035350.11	1	1	1	0.760006	0.566872	0.663439	909.087	1044.62	842.962	641.868	615.599	491.902
Aftph	ENSMUST00000177014.7	0.45189	0.544668	0.37105	3.12941	2.23566	2.68254	8.92199	0	0	27.9206	15.2969	4.64961
Aga	ENSMUST00000033920.5	0.101233	0.0216124	0.00110705	0.207749	0.13565	0.1717	377.243	505.575	79.5292	103.875	60.7695	58.9852
Aga	ENSMUST00000209811.1	0.960014	0.758535	0.448775	0.330711	0.14438	0.237546	14.757	35.425	10.4708	6.12495	2.23049	5.01481
Agap1	ENSMUST00000074945.7	0.717221	0.297996	0.140577	0.418637	0.27025	0.344444	592.2	496.016	290.409	165.159	163.907	130.183
Agap1	ENSMUST00000027521.14	0.469955	0.682077	0.325939	1.18209	0.84634	1.01421	535.874	556.215	567.024	723.922	459.537	464.742
Agap1	ENSMUST00000190096.6	0.0701775	0.506331	0.0706902	1.81067	1.02398	1.41733	257.973	207.403	345.045	497.599	243.97	232.568
Agap2	ENSMUST00000217941.1	0.674164	0.647369	0.446014	1.59075	1.20292	1.39683	55.6101	51.0306	136.451	33.1877	111.258	17.0221
Agap2	ENSMUST00000239120.1	0.318046	0.113939	0.085191	2.68639	2.6692	2.6778	6.38987	30.9694	80.5494	19.8123	58.7416	40.9779
Agap3	ENSMUST00000199647.1	0.997821	0.991239	0.826746	0.567712	0.462589	0.51515	153.46	194.842	168.522	29.2132	99.4834	61.6371
Agap3	ENSMUST00000197513.1	0.978271	0.983221	0.771878	0.568394	0.496669	0.532532	392.333	787.26	367.409	303.065	307.422	278.445
Agap3	ENSMUST00000199250.1	1	1	1	0.783762	0.555325	0.669544	287.843	201.022	255.933	127.221	162.206	109.273
Agap3	ENSMUST00000212381.1	1	0.967902	0.917993	0.835017	0.685664	0.760341	260.824	197.636	236.737	146.085	234.599	79.7507
Agap3	ENSMUST00000024123.8	0.842761	0.825687	0.597822	0.970002	0.754214	0.862108	755.643	1082.54	1094.99	688.052	802.348	584.035
Agap3	ENSMUST00000199856.1	0.439488	0.55067	0.248328	1.3699	0.998319	1.18411	202.897	270.699	377.413	271.365	248.941	223.859
Agbl2	ENSMUST00000111481.1	0.463197	1	0.666495	1.5259e-05	0.536855	0.268428	4.36289	19.0239	0	0	4.47154	8.08378
Agbl2	ENSMUST00000170320.7	0.912229	0.66781	1	1.39746	1.5259e-05	0.69873	18.2637	4.64607	13.6033	18.4122	0	0
Agbl3	ENSMUST00000155726.7	1	1	0.930887	0.692408	0.376391	0.5344	15.3549	2.46174	4.46798	7.8684	5.59962	1.10641
Agbl3	ENSMUST00000115014.7	0.88865	0.883765	0.97636	0.162179	1.06285	0.612516	9.4839	11.9243	0	3.47195	6.4998	16.254
Agbl3	ENSMUST00000135304.7	1	0.7912	0.918663	0.713299	1.35405	1.03367	4.03306	9.22987	5.42779	4.03265	7.00364	10.955
Agbl3	ENSMUST00000143474.7	0.911828	0.99745	0.935993	1.59994	0.535594	1.06777	1.01673	7.24858	8.84303	4.38101	2.74232	1.68453
Agbl5	ENSMUST00000202757.3	0.811766	0.645202	0.252065	0.222694	0.126229	0.174462	42.8438	14.8465	12.8473	0	7.28218	0
Agbl5	ENSMUST00000114700.8	0.859882	0.281958	0.174386	0.331094	0.115623	0.223358	101.387	73.8383	0	58.016	0.00743091	20.2526
Agbl5	ENSMUST00000200850.1	0.762377	0.98461	0.527764	0.212801	0.375056	0.293929	56.6066	22.7535	8.26944	8.61847	13.8044	15.9601
Agbl5	ENSMUST00000201918.3	1	0.613747	0.776157	0.707948	0.10211	0.405029	30.1831	25.9237	21.0057	18.715	0.30041	5.42864
Agbl5	ENSMUST00000201917.3	1	0.965222	0.797198	0.546751	0.366788	0.45677	29.2366	86.33	30.0039	33.1823	42.3884	0
Agbl5	ENSMUST00000202565.1	1	1	0.92038	0.744832	0.208909	0.47687	5.82256	7.64681	9.39174	0.640676	0	2.81387
Agbl5	ENSMUST00000201014.1	1	1	0.93985	0.587072	0.497065	0.542068	10.1888	21.2624	5.48881	12.9753	3.49399	12.1393
Agbl5	ENSMUST00000069705.10	0.990377	0.943241	0.917699	0.942797	0.833187	0.887992	16.9167	29.3939	25.8017	17.8598	25.1601	13.4253
Agbl5	ENSMUST00000201167.3	0.990377	0.943241	0.917699	0.942797	0.833187	0.887992	16.9167	29.3939	25.8017	17.8598	25.1601	13.4253
Agbl5	ENSMUST00000201817.3	0.98946	0.911855	0.878157	0.950508	0.914499	0.932504	22.276	30.0986	31.3671	18.4154	27.9207	19.9758
Agbl5	ENSMUST00000202060.3	0.940953	0.633031	0.602138	1.00829	1.01651	1.0124	152.697	149.524	181.736	122.99	152.257	154.953
Agbl5	ENSMUST00000200990.3	0.870236	0.820734	0.669861	1.30718	1.0334	1.17029	29.6686	43.8263	63.008	33.0633	40.9549	34.9944
Agbl5	ENSMUST00000201168.3	0.406859	0.962374	0.4981	2.16085	0.757654	1.45925	41.9733	17.0353	84.4162	43.0923	28.0976	16.6105
Ager	ENSMUST00000015596.9	0.929391	1	0.978619	1.4337	0.267723	0.850711	3.2774	7.92823	9.06551	7	3	0
Agfg1	ENSMUST00000063380.10	0.920938	0.758584	0.433163	0.384564	0.234203	0.309383	43.9315	130.216	55.1123	11.8586	28.9818	11.804
Agfg1	ENSMUST00000189220.6	0.644674	0.903106	0.371763	0.47958	0.467002	0.473291	2232.45	2253.91	1533.62	617.947	1314.2	780.939
Agfg1	ENSMUST00000186302.6	0.997821	0.932805	0.772571	0.631121	0.469256	0.550189	1032.34	1180.71	967.267	429.436	719.94	318.547
Agfg1	ENSMUST00000190052.6	0.997821	0.920912	0.942995	0.914862	0.238914	0.576888	26.5359	16.0795	10.5248	28.4624	6.43938	3.74205
Agfg1	ENSMUST00000113444.7	0.940953	0.846932	0.692869	0.93173	0.769093	0.850412	570.026	530.098	670.818	354.201	502.563	343.535
Agfg1	ENSMUST00000186043.1	0.899687	0.952381	0.91339	1.82519	0.8856	1.3554	3.71445	2.91876	8.52501	3.58189	5.87437	0
Agfg1	ENSMUST00000190046.6	0.306662	0.837427	0.569918	5.55841	1.5259e-05	2.7792	0	4.06209	9.06896	13.5098	0	0
Agfg2	ENSMUST00000138604.1	0.494299	0.883613	0.235195	0.116448	0.213622	0.165035	42.3683	17.5576	3.52598	3.45229	7.17853	5.62297
Agfg2	ENSMUST00000147518.1	0.913064	0.645575	0.349306	0.337943	0.168805	0.253374	55.3077	50.2525	14.8829	20.7904	17.8191	0
Agfg2	ENSMUST00000031736.15	0.965262	0.894087	0.631091	0.570665	0.448978	0.509821	1015.62	1058.24	600.919	582.56	467.099	464.018
Agfg2	ENSMUST00000151839.1	1	0.987415	0.893484	0.656856	0.430493	0.543674	91.0178	88.5115	76.1182	41.8067	53.6659	23.6202
Agfg2	ENSMUST00000100544.10	1	0.909194	0.955225	0.68759	0.85722	0.772405	27.6851	85.443	71.5541	6.23162	52.2373	44.7384
Aggf1	ENSMUST00000161671.1	1	0.99874	0.857389	0.527667	0.383258	0.455462	21.1392	8.50014	15.6397	0	11.3595	0
Aggf1	ENSMUST00000022189.8	0.591504	0.588927	0.296106	1.06212	0.811001	0.93656	2224.86	2588.5	3651.36	1461	2388.64	1515
Agk	ENSMUST00000200715.1	0.834943	0.98402	0.447969	0.0506408	0.203476	0.127058	11.895	7.91434	1.00316	0	4.03072	0
Agk	ENSMUST00000201342.3	1	0.901363	0.757719	0.635091	1.5259e-05	0.317546	6.42506	11.058	6.47853	4.62481	0	0
Agk	ENSMUST00000031977.11	0.929576	0.922638	0.73567	0.936835	0.711472	0.824153	513.332	710.835	748.473	398.369	506.965	363.996
Agl	ENSMUST00000161336.7	0.278314	0.996418	0.678606	1.5259e-05	0.624243	0.312121	14.4056	14.3496	0	0	12.0024	5.94782
Agl	ENSMUST00000160484.5	1	0.838658	0.789827	0.651641	0.235325	0.443483	64.4611	36.1044	41.8374	23.6952	11.7594	11.9062
Agl	ENSMUST00000040603.13	1	0.978769	0.838415	0.605215	0.437797	0.521506	169.704	165.188	146.946	55.7357	90.6738	55.9408
Agl	ENSMUST00000162792.7	1	0.992969	0.980577	0.642983	0.634977	0.63898	375.367	540.298	290.613	298.144	273.047	308.379
Agl	ENSMUST00000159742.7	0.945383	1	0.914716	1.05447	0.576362	0.815417	117.435	36.6678	86.6804	75.8166	65.4201	23.3989
Agmat	ENSMUST00000038161.4	0.368869	0.838683	0.13152	0.0322581	0.129032	0.0806452	17	14	0	1	3	1
Agmo	ENSMUST00000160390.1	1	1	0.888299	0.605105	0.346192	0.475648	6.04044	5.5694	5.02517	2	1.01923	3
Ago1	ENSMUST00000149425.1	0.980147	1	0.697543	0.177854	0.352941	0.265397	7	10	1.02351	2	3	3
Ago1	ENSMUST00000127800.1	0.994167	0.794616	0.60198	0.49239	0.242343	0.367367	83.9155	61.0815	27.9407	43.4544	20.6761	14.4629
Ago1	ENSMUST00000097888.9	1	1	0.969903	0.692484	0.578479	0.635482	1707.62	1465.89	1468.06	729.546	1096.44	739.369
Ago1	ENSMUST00000176315.1	0.770271	0.931218	0.736348	2.14236	0.862261	1.50231	10.2293	0	21.9148	0	6.65206	2.16827
Ago2	ENSMUST00000044113.11	1	1	0.915758	0.668209	0.549321	0.608765	8943.32	5606.57	6606.56	3115.81	5566.72	2425.84
Ago3	ENSMUST00000069097.12	1	0.99442	0.953804	0.801806	0.63435	0.718078	411.643	263.59	369.111	172.295	260.977	167.357
Ago3	ENSMUST00000123233.1	0.897243	0.845649	0.748121	1.4403	1.13558	1.28794	7.36292	21.4167	24.1311	17.3203	17.4003	15.2813
Ago4	ENSMUST00000084289.4	1	0.977182	0.859868	0.623188	0.391304	0.507246	74	64	44	42	28	26
Agpat1	ENSMUST00000174595.1	0.660684	0.958767	0.435869	0.2483	0.381706	0.315003	127.981	47.3155	43.5262	6.66315e-08	66.9117	9.18899e-06
Agpat1	ENSMUST00000114140.9	0.720122	1	0.594386	0.239046	0.464547	0.351796	0	117.762	28.1505	0	16.5374	38.1686
Agpat1	ENSMUST00000173146.1	1	0.86508	0.73464	0.539544	0.205294	0.372419	31.8591	27.2087	23.4735	8.3962	8.39157	3.73472
Agpat1	ENSMUST00000174041.7	1	1	0.812179	0.629119	0.167167	0.398143	5.34481	5.22496	1.78183	4.86781	1.76692	0
Agpat1	ENSMUST00000173973.7	1	1	0.89275	0.563686	0.481456	0.522571	50.136	39.5739	38.5449	12.0233	28.9311	14.2603
Agpat1	ENSMUST00000037489.14	0.83049	0.664084	0.513774	0.949185	0.799674	0.87443	1569.86	1714.04	1749.3	1367.73	1361.21	1264.84
Agpat2	ENSMUST00000154753.1	1	1	0.891188	0.546273	0.410286	0.47828	12.8563	13.9113	5.54456	9.07786	3.86739	7.11498
Agpat2	ENSMUST00000131940.7	1	0.842363	0.931991	0.891278	0.221856	0.556567	45.2096	43.8997	79.4212	0	19.7694	0
Agpat2	ENSMUST00000140386.7	0.953296	0.996851	0.92361	1.10239	0.633136	0.867761	27.4829	18.9078	18.8942	32.2463	20.3078	9.06381
Agpat2	ENSMUST00000028286.11	0.762998	0.695391	0.449359	1.01822	0.801535	0.909879	759.904	1386.91	1425.88	760.054	928.194	792.552
Agpat2	ENSMUST00000140508.1	0.997821	0.909528	0.938186	0.89527	1.12168	1.00847	7.54723	2.37555	5.26138	3.62219	5.86101	5.26915
Agpat3	ENSMUST00000105390.7	1.80001e-05	0.778697	0.015935	5.13557e-11	0.268038	0.134019	209.061	44.7646	0	1.30354e-08	68.0349	1.91944e-08
Agpat3	ENSMUST00000219907.1	0.960059	0.996418	0.689985	0.262431	0.345605	0.304018	18.1495	7.77973	1.61255	5.19209	0	8.96127
Agpat3	ENSMUST00000105387.7	1	1	1	0.754157	0.570872	0.662515	380.727	450.142	270.006	356.6	204.892	269.428
Agpat3	ENSMUST00000001240.11	1	0.986588	0.960045	0.773027	0.646354	0.70969	345.605	504.098	375.498	281.345	291.243	257.966
Agpat3	ENSMUST00000138035.7	1	0.977504	0.971904	0.784687	0.701226	0.742956	42.127	82.8453	50.6788	47.3853	39.8687	47.7651
Agpat3	ENSMUST00000166360.7	0.914025	0.996418	0.812335	0.942632	0.622485	0.782559	531.698	839.478	809.965	482.55	404.808	448.728
Agpat3	ENSMUST00000105388.7	0.298035	0.901363	0.44572	2.85762	1.00125	1.92944	0	20.1907	0	57.6974	20.216	0
Agpat4	ENSMUST00000024594.8	0.937446	1	0.93239	0.848104	0.563183	0.705643	1393.21	1772.64	847.989	1836.98	646.123	1136.83
Agpat4	ENSMUST00000164143.7	0.977111	0.890021	0.864573	1.0856	1.14063	1.11312	6.42347	9.45071	2.90637	14.3266	14.987	3.11963
Agpat4	ENSMUST00000170858.7	0.90507	0.590849	0.609405	1.51952	1.83858	1.67905	18.7426	0	11.4185	17.0613	19.6179	14.8419
Agpat4	ENSMUST00000167905.1	0.501037	0.799942	0.489964	2.22116	1.23541	1.72828	23.3049	0	4.68996	47.074	8.27241	20.5186
Agpat5	ENSMUST00000149565.7	1	1	1	0.740552	0.578576	0.659564	488.278	501.982	462.502	270.837	267.05	305.891
Agpat5	ENSMUST00000033847.4	1	0.932805	0.875457	0.78888	0.681322	0.735101	1340.32	1704.02	1393.5	1008.12	1101.95	972.225
Agps	ENSMUST00000047232.13	1	1	0.912766	0.662355	0.560923	0.611639	3368.8	3866.43	2959.09	1833.2	2272.82	1785.59
Agps	ENSMUST00000175646.1	0.968839	0.980151	0.994799	1.04195	0.381893	0.711921	110.403	0.000409812	101.34	13.6948	42.1623	0
Agps	ENSMUST00000111952.8	0.614753	0.980963	0.664112	2.34633	0.735727	1.54103	2.76175	16.127	35.2104	9.10878	7.48468	6.41228
Agps	ENSMUST00000176973.1	0.54167	0.23298	0.240862	3.23902	3.25719	3.24811	2.4332e-08	8.44684	27.3594	5.3315e-05	27.513	0
Agrn	ENSMUST00000181062.7	0.0794041	0.022416	0.00113176	0.245827	0.185062	0.215445	973.567	535.451	227.865	143.093	191.249	88.0133
Agrn	ENSMUST00000144749.1	1	0.975408	0.845386	0.578736	0.331546	0.455141	24.8522	35.6289	21.9563	13.0463	15.5254	4.52686
Agrn	ENSMUST00000154494.7	0.969875	0.986121	0.746587	0.56883	0.504622	0.536726	679.396	911.508	496.582	408.372	391.814	410.991
Agrn	ENSMUST00000105574.8	0.998688	0.986588	0.825805	0.633599	0.522566	0.578082	2226.02	2221.46	1661.72	1156.2	1199.2	1124.9
Agrn	ENSMUST00000180572.1	1	1	0.943265	0.685091	0.564419	0.624755	4724.17	4344.95	3718.88	2494.29	3200.21	1918.57
Agtpbp1	ENSMUST00000224397.1	0.78847	0.988255	0.572933	0.318939	0.431751	0.375345	109.798	109.688	54.5789	15.4238	70.0896	24.6737
Agtpbp1	ENSMUST00000163284.1	1	1	0.874671	0.486486	0.459459	0.472973	30	7	14	4	10	7
Agtpbp1	ENSMUST00000225133.1	1	1	0.931362	0.459948	0.559411	0.509679	2.09653	9.49688	1.81963	3.51273	0	6.48548
Agtpbp1	ENSMUST00000169745.7	1	0.954973	0.925604	0.761022	0.387202	0.574112	98.521	155.974	146.425	47.2513	49.7784	48.7627
Agtpbp1	ENSMUST00000171606.8	1	1	0.948049	0.61469	0.541483	0.578086	0	16.7343	0	10.2864	0	9.06134
Agtpbp1	ENSMUST00000022040.13	1	1	0.947164	0.611541	0.594846	0.603193	178.506	196.431	158.389	70.9002	147.506	75.5239
Agtpbp1	ENSMUST00000164215.7	1	1	1	0.737773	0.599551	0.668662	106.658	91.1079	131.037	14.8693	93.8265	24.7443
Agtpbp1	ENSMUST00000167096.7	0.997288	0.992112	0.994799	0.986695	0.521687	0.754191	5.23743	4.35737	4.9445	4.52264	5.00548	0
Agtpbp1	ENSMUST00000170555.7	1	0.894087	0.957648	0.655402	0.885313	0.770358	65.6968	47.0879	54.7406	19.1787	56.9732	42.8766
Agtpbp1	ENSMUST00000151827.2	0.952387	1	0.994928	1.32485	0.271767	0.798311	6.98601	5.13196	11.3087	4.74585	2.0063	1.28697
Agtpbp1	ENSMUST00000168141.1	0.963771	0.610077	0.695955	1.16108	1.67805	1.41957	14.3043	6.90428	18.3171	6.30777	18.7454	16.8437
Agtpbp1	ENSMUST00000109830.8	1	0.44021	0.660904	0.84656	2.19156	1.51906	17.2999	0	14.645	0.000404628	28.4168	9.49699
Agtpbp1	ENSMUST00000165477.8	0.758335	0.674593	0.663201	4.20995	3.55677	3.88336	2.34662	0	8.69213	1.18702	5.95515	2.39123
Agtrap	ENSMUST00000152323.1	1	0.992112	0.979852	0.756161	0.641304	0.698732	319.07	232.826	288.794	128.528	197.218	156.715
Agtrap	ENSMUST00000030865.8	0.704459	0.379324	0.292676	1.00478	0.862821	0.933801	3056	3776.01	4681.39	2183.28	3626.51	2268.29
Ahctf1	ENSMUST00000192645.1	0.964197	0.959365	0.650256	0.340183	0.287604	0.313894	34.5299	14.1516	13.5203	3.04033	7.21192	6.78908
Ahctf1	ENSMUST00000194536.1	1	1	0.915243	0.663963	0.334426	0.499195	11.6823	6.57007	12.1189	0	6.10407	0
Ahctf1	ENSMUST00000151734.1	0.998572	0.986588	0.954704	0.547731	0.655471	0.601601	193.093	167.871	70.7122	126.999	51.5504	185.051
Ahctf1	ENSMUST00000140489.1	0.956071	0.957438	1	1.26366	0.137407	0.700534	4.91433	16.0417	19.7288	6.75251	2.87951	0
Ahctf1	ENSMUST00000027768.13	0.781927	0.835954	0.521473	0.98091	0.719579	0.850245	4248.28	4465.31	6062.28	2484.97	4165.28	2104.84
Ahctf1	ENSMUST00000125816.1	0.951306	0.99745	0.920896	1.25398	0.633	0.943492	8.44032	15.6639	19.9502	10.2761	6.1901	9.06786
Ahcy	ENSMUST00000054607.15	1	0.950114	0.838706	0.659016	0.445234	0.552125	296.869	454.925	370.911	124.533	198.361	136.363
Ahcy	ENSMUST00000146367.1	1	0.996418	1	0.790805	0.676148	0.733477	8.17331	11.7871	14.5591	1.2257	8.44558	5.05061
Ahcyl1	ENSMUST00000138116.1	0.963771	0.901363	0.574431	0.370251	0.231544	0.300897	41.5756	18.9717	16.0938	6.32392	12.7549	1.26444
Ahcyl1	ENSMUST00000151935.1	1	0.909528	0.694294	0.477257	0.179052	0.328154	19.8039	9.88638	5.39727	8.77261	4.21873	1.09738
Ahcyl1	ENSMUST00000029490.14	0.94363	0.992112	0.730004	0.580836	0.5347	0.557768	3967.55	4468.65	2817.51	2082.54	2453.06	2057.78
Ahcyl1	ENSMUST00000138091.7	0.970998	0.955377	0.888299	1.12655	0.793209	0.95988	28.7108	14.8017	49.0191	0	22.641	11.8735
Ahcyl1	ENSMUST00000153623.1	0.950455	0.890101	0.806593	1.34436	1.09665	1.2205	5.32727	10.661	19.1542	2.33975	12.5576	4.97589
Ahcyl2	ENSMUST00000143707.1	1	0.983013	0.758781	1.5259e-05	0.600504	0.300252	7.8933	3.35065	0	0	1.14305	5.60899
Ahcyl2	ENSMUST00000102995.8	0.97682	0.473527	0.461162	0.589673	0.337522	0.463598	1019.69	714.67	703.202	319.504	401.718	183.667
Ahcyl2	ENSMUST00000115242.8	0.965841	0.939837	0.962373	0.462321	0.764335	0.613328	30.5595	233.38	57.6566	64.3683	96.9453	104.793
Ahcyl2	ENSMUST00000176693.7	0.996992	0.954973	0.975348	0.52762	0.787914	0.657767	7.41252	0.735061	0	4.29883	6.41959	0
Ahcyl2	ENSMUST00000150365.7	0.6419	0.628967	0.510099	2.99271	1.93186	2.46229	4.81695	2.86411	22.9872	0	11.5162	3.32253
Ahdc1	ENSMUST00000105916.7	1	1	0.92076	0.494033	0.529541	0.511787	16.2737	13.7812	0	14.8481	15.9153	0
Ahdc1	ENSMUST00000105915.7	1	0.874413	0.862338	0.72701	0.428851	0.577931	682.769	812.812	738.472	348.83	395.216	246.166
Ahdc1	ENSMUST00000156677.7	1	0.932805	0.944297	0.844722	0.950456	0.897589	18.8785	5.77443	14.7716	6.05327	15.9949	7.43663
Ahdc1	ENSMUST00000142524.7	0.963771	0.909528	0.807827	1.00744	0.833618	0.920528	107.238	70.3788	118.148	60.7898	99.5416	48.5229
Ahdc1	ENSMUST00000145682.1	0.981057	0.941519	0.885009	1.02943	0.826078	0.927755	26	23.1105	36.4604	14.0955	25.4114	15.1577
Ahdc1	ENSMUST00000044521.13	0.605357	0.317608	0.202067	1.11142	0.947222	1.02932	1057.85	915.111	1571.97	620.821	920.221	948.612
Ahdc1	ENSMUST00000105914.1	0.397039	0.304964	0.127314	1.17736	0.931798	1.05458	1692.02	1574.14	2633.7	1211.76	1967.77	1075.63
Ahdc1	ENSMUST00000148518.1	0.917122	0.678251	0.642782	1.19512	1.20732	1.20122	62	20	61	37	51	48
Ahi1	ENSMUST00000105525.11	1	0.99464	0.918542	0.684095	0.512633	0.598364	588.495	553.855	359.987	421.489	260.795	324.811
Ahi1	ENSMUST00000214745.1	0.898808	0.946061	0.843172	1.46667	0.866667	1.16667	6	9	10	12	3	10
Ahi1	ENSMUST00000214893.1	0.703194	0.78593	0.645151	3.5729	2.39442	2.98366	3.50544	0	5.01319	7.51139	7.20453	1.18898
Ahnak	ENSMUST00000237033.1	1	0.99874	0.866402	0.542233	0.437134	0.489683	26.1966	55.0033	30.8897	13.1396	13.7626	21.7326
Ahnak	ENSMUST00000092955.10	1	0.921225	0.860562	0.704881	0.340258	0.522569	55.1698	159.557	58.2795	93.0773	41.0094	32.0531
Ahnak	ENSMUST00000092956.3	0.556841	0.996418	0.569595	1.08961	0.615936	0.852771	1945.03	1621.12	2545.47	1340.23	1150.31	1046.21
Ahnak2	ENSMUST00000124526.1	0.587653	0.835954	0.515758	1.79003	1.02063	1.40533	27.0242	42.6527	66.0841	58.6397	30.7438	40.3708
Ahnak2	ENSMUST00000128258.1	0.0758765	0.181601	0.0351723	2.21559	1.56484	1.89022	81.3001	98.3102	186.809	211.134	65.3027	215.759
Ahnak2	ENSMUST00000137195.1	0.315383	0.312156	0.174235	2.50079	1.97559	2.23819	13.164	26.0371	47.807	50.2266	29.5931	47.8522
Ahr	ENSMUST00000116436.8	1	1	0.932003	0.528119	0.602055	0.565087	41.6757	53	19	31	26	31
Ahrr	ENSMUST00000148438.7	1	0.901363	0.79856	0.601505	0.155687	0.378596	15.4026	10.6829	10.6649	5.02565	0	4.06117
Ahrr	ENSMUST00000222649.1	0.933648	0.685412	0.744721	1.4876	2.08685	1.78723	5.34072	0	1.36884	6.57602	0	11.1453
Ahsa1	ENSMUST00000223239.1	1	0.996624	0.949261	0.718618	0.497169	0.607894	195.579	287.323	254.936	92.086	144.906	95.1781
Ahsa1	ENSMUST00000222728.1	1	0.996418	1	0.703414	0.63808	0.670747	47.8521	14.2459	26.4045	17.2761	26.4218	13.2017
Ahsa1	ENSMUST00000021425.7	1	0.9907	0.949034	0.763834	0.62054	0.692187	5621.22	7555.51	6992.06	3072.78	4944.83	3231.86
Ahsa1	ENSMUST00000223002.1	0.984627	0.845649	0.937283	0.319234	1.37359	0.84641	5.10343	0	0	1.62919	0	7.01
Ahsa1	ENSMUST00000223352.1	0.981669	0.886136	0.834922	0.982966	0.928692	0.955829	29.2439	48.9171	53.5967	23.2329	38.8391	33.7484
Ahsa2	ENSMUST00000124801.7	1	1	0.954088	0.694168	0.426041	0.560104	13.3427	10.9314	16.8503	0	7.58228	2.75947
Ahsa2	ENSMUST00000147157.7	1	1	0.964607	0.829576	0.370025	0.599801	8.23431	22.8825	23.0613	2.75246	11.514	0
Ahsa2	ENSMUST00000128559.1	1	0.986588	0.972747	0.781222	0.664536	0.722879	136.065	127.382	167.296	38.5147	134.05	41.02
Ahsa2	ENSMUST00000020529.12	0.836436	0.992112	0.745444	0.969612	0.624275	0.796944	1027.73	1392.46	1566.12	780.525	923.124	587.741
Ahsa2	ENSMUST00000122864.1	1	0.932805	0.978388	0.691546	0.91766	0.804603	9.26464	11.7964	7.27975	7.28493	6.75668	12.5702
Ahsa2	ENSMUST00000128372.7	1	0.958112	0.933888	0.853863	0.767986	0.810925	43.6401	48.1579	52.4492	25.9337	27.5991	42.9005
Ahsa2	ENSMUST00000109539.7	1	0.897521	0.867534	0.886141	0.874612	0.880377	54.2429	65.5888	81.8918	24.296	67.8751	36.9312
Ahsa2	ENSMUST00000153409.1	0.919651	0.996418	0.978388	1.70944	0.437254	1.07335	2.03205	5.06156	12.1261	0	1.02478	2.07693
Ahsg	ENSMUST00000232098.1	0.816823	0.897678	0.682257	1.37955	0.891046	1.1353	19.8081	69.5554	81.209	42.0723	36.2987	43.3283
Ahsg	ENSMUST00000231328.1	0.500423	0.963095	0.613032	3.60033	0.872039	2.23619	6.28639	0	22.6331	0	5.48198	0
AI182371	ENSMUST00000134940.8	0.983775	1	0.798596	0.26324	0.468402	0.365821	19.0602	0	0	5.0174	6.1558	2.77203
AI182371	ENSMUST00000226972.1	0.928521	0.962383	0.860117	1.55884	1.5259e-05	0.779419	0	5.0468	7.86714	0	0	0
AI413582	ENSMUST00000231365.1	0.751473	0.735117	0.251739	0.175362	0.133868	0.154615	26.2658	13.916	2.34799	4.69838	3.17852	2.20053
AI413582	ENSMUST00000145183.2	0.914272	0.954973	0.544711	0.27841	0.283831	0.28112	35.7087	14.1491	4.60884	9.27208	4.399	9.75217
AI413582	ENSMUST00000154473.8	0.963235	0.957117	0.670413	0.445574	0.380239	0.412906	75.318	150.068	42.0599	58.3662	54.0956	31.6049
AI413582	ENSMUST00000138728.1	1	0.943077	0.904538	0.793071	0.265918	0.529494	40.1389	8.39789	21.8174	16.6757	0	12.9068
AI467606	ENSMUST00000056288.6	1	0.860408	0.86883	0.767528	0.783552	0.77554	330	483	340	284	286.028	351
AI597479	ENSMUST00000010434.7	1	1	0.928649	0.675214	0.549573	0.612393	1086	1254	997	583	738	548
AI661453	ENSMUST00000037701.12	1	1	0.99393	0.898736	0.414985	0.65686	10.6764	32.1758	19.6393	18.8735	11.887	5.89601
AI661453	ENSMUST00000150819.2	0.772986	0.838683	0.58677	1.15804	0.853199	1.00562	185.324	164.824	192.361	213.126	163.642	135.104
AI837181	ENSMUST00000159759.2	1	0.963569	0.937906	0.761603	0.661926	0.711765	808.554	982.775	734.86	629.422	593.41	592.318
AI837181	ENSMUST00000054477.7	0.967994	0.94875	0.843519	1.0185	0.772887	0.895694	49.4462	115.225	126.14	41.5776	107.59	19.6823
AI854703	ENSMUST00000203088.2	1	0.978769	0.729143	0.410027	0.24696	0.328493	15.7858	8	4.75281	5	1.87413	4
AI854703	ENSMUST00000154570.1	0.952127	1	0.931362	1.12017	0.507713	0.813942	62.756	40.9671	100.991	15.1965	17.4708	35.1908
AI854703	ENSMUST00000095938.9	0.982434	0.773865	0.76958	0.95572	1.10289	1.02931	13.4582	64.0329	34.2563	39.8035	56.655	28.8092
AI987944	ENSMUST00000206801.1	0.994167	0.967836	0.746472	0.465899	0.35635	0.411124	47.511	50.9754	20.5747	25.31	10.0416	25.054
AI987944	ENSMUST00000205338.1	0.944223	1	0.762072	0.400646	0.495623	0.448134	87.3902	75.3532	48.8194	16.3831	40.0152	40.6441
AI987944	ENSMUST00000071804.9	1	0.989583	0.90492	0.669588	0.471098	0.570343	156.641	238.941	167.946	96.9309	105.607	80.7507
Aicda	ENSMUST00000043301.13	0.524736	0.363542	0.301496	4.77034	3.92341	4.34687	3.78671	0	17.0639	1	10.8997	3.95711
Aida	ENSMUST00000192293.1	0.914025	0.766337	0.347499	0.283456	0.149944	0.2167	36.3714	21.7987	2.24785	14.2408	2.40057	6.32168
Aida	ENSMUST00000192252.1	1	0.523719	0.831483	0.793294	0.0771397	0.435217	20.0872	20.7819	25.7407	6.68052	3.15263	0
Aida	ENSMUST00000195268.1	1	1	0.875533	0.569165	0.419196	0.494181	32.7091	28.1421	6.63327	28.0011	6.59971	18.9089
Aida	ENSMUST00000194652.5	1	1	0.940155	0.550543	0.569666	0.560105	19.7702	41.6533	17.5609	16.2554	22.0139	12.977
Aida	ENSMUST00000109166.7	1	0.992112	0.894031	0.657112	0.489842	0.573477	283.697	305.203	256.835	130.138	159.208	129.26
Aida	ENSMUST00000193625.1	1	0.973202	0.952323	0.799868	0.684741	0.742304	186.537	128.955	192.986	59.3659	117.496	98.5342
Aida	ENSMUST00000193359.5	0.972639	0.765878	0.707301	0.932264	0.881568	0.906916	214.706	270.678	336.058	116.448	273.332	154.567
Aif1l	ENSMUST00000138833.7	0.981669	0.819615	0.542942	0.373065	0.152765	0.262915	18.928	24.2465	15.7038	0.40309	4.17683	2.41874
[truncated: 49,252 more rows]
