# Supplementary material for: ZFP207 sustains pluripotency by coordinating OCT4 stability, alternative splicing and RNA export
Source: EMBO Rep. 2022 Jan 17;23(3):e53191. doi: 10.15252/embr.202153191 (PMC8892232; doi:10.15252/embr.202153191)
Supplement: Supplementary file 4 — Dataset EV2 [file EMBR-23-e53191-s002.xlsx]

## Sheet: Legend
Dataset EV2: AS analysis upon Zfp207 knockdown in mouse ESCs
Guide to information displayed in "AS events SIG" tab:
Column A: Ensembl identification number
Column B: gene symbol
Column C: Alternative splicing event; coordinates are relative to Figure EV5
Column D: Delta Percent-Spliced-In shRNA1
Column E: p value of shRNA1
Column F: Delta Percent-Spliced-In shRNA2
Column G: p value of shRNA2
Column H: Delta Percent-Spliced-In of both shRNA1 and shRNA2 combined
Column I: p value of shRNA1 and shRNA2 combined

## Sheet: AS events SIG
ENSEMBL ID	Gene Name	Alternative Splicing Event	dPSI sh1	P-value sh1	dPSI sh2	P-value sh2	dPSI sh1/sh2	P-value sh1/sh2
ENSMUSG00000000028	Cdc45	ENSMUSG00000000028;SE:16:18807423-18808732:18808869-18810389:-	-0.0680507993	0.0689310689	-0.0941714726	0.03996004	-0.081111136	0.0509490509
ENSMUSG00000000325	Arvcf	ENSMUSG00000000325;A3:16:18404545-18405102:18404545-18405607:+	0.4179437017	0.023976024	0.3142852744	0.0404595405	0.3661144881	0.0344655345
ENSMUSG00000000325	Arvcf	ENSMUSG00000000325;SE:16:18404545-18405102:18405221-18405607:+	0.1982396596	0.0314685315	0.1485573347	0.0434565435	0.1733984972	0.0412087912
ENSMUSG00000000365	Rnf17	ENSMUSG00000000365;SE:14:56460124-56461881:56462070-56463024:+	0.1163499454	0.0614385614	0.1470758614	0.026973027	0.1317129034	0.0464535465
ENSMUSG00000000439	Mkrn2	ENSMUSG00000000439;SE:6:115610700-115611635:115611939-115613327:+	0.1574208459	0.02997003	0.1416068629	0.032967033	0.1495138544	0.0334665335
ENSMUSG00000000568	Hnrnpd	ENSMUSG00000000568;SE:5:99962612-99963731:99963877-99963984:-	0.1555709314	0.025974026	0.1673831677	0.013986014	0.1614770496	0.013986014
ENSMUSG00000000568	Hnrnpd	ENSMUSG00000000568;SE:5:99967387-99976534:99976590-99978392:-	-0.1393799908	0.025974026	-0.195215735	0.011988012	-0.1672978629	0.013986014
ENSMUSG00000000826	Dnajc5	ENSMUSG00000000826;AF:2:181520485:181520697-181546371:181520947:181521058-181546371:+	0.1887573809	0.0839160839	0.2690129627	0.0494505495	0.2288851718	0.0649350649
ENSMUSG00000000826	Dnajc5	ENSMUSG00000000826;AF:2:181520526:181520697-181546371:181520947:181521058-181546371:+	0.2006897634	0.0839160839	0.2543576971	0.0494505495	0.2275237303	0.0649350649
ENSMUSG00000000903	Vpreb3	ENSMUSG00000000903;AF:10:75943057:75943290-75949143:75948300:75948409-75949143:+	-0.0153490198	0.3361638362	-0.1552610038	0.0394605395	-0.0853050118	0.1148851149
ENSMUSG00000000934	Top1mt	ENSMUSG00000000934;A3:15:75666380-75667420:75666321-75667420:-	0.185015519	0.0539460539	0.1873275595	0.041958042	0.1861715393	0.0544455544
ENSMUSG00000000958	Slc7a7	ENSMUSG00000000958;AF:14:54379121-54384126:54384167:54379121-54397885:54397954:-	0.1799897748	0.22999223	0.5091522524	0.045954046	0.3445710136	0.1158841159
ENSMUSG00000000958	Slc7a7	ENSMUSG00000000958;AF:14:54409048-54409250:54409460:54409048-54410540:54410600:-	-0.3697932272	0.0799200799	-0.4600062981	0.03996004	-0.4148997627	0.0586080586
ENSMUSG00000000958	Slc7a7	ENSMUSG00000000958;AF:14:54409048-54410078:54410216:54409048-54410540:54410600:-	-0.2969939639	0.0799200799	-0.3435521945	0.045954046	-0.3202730792	0.0586080586
ENSMUSG00000000958	Slc7a7	ENSMUSG00000000958;AF:14:54409048-54410153:54410202:54409048-54410540:54410600:-	-0.5220437869	0.0799200799	-0.7388617816	0.03996004	-0.6304527843	0.0586080586
ENSMUSG00000001021	S100a3	ENSMUSG00000001021;AF:3:90586952:90586980-90601780:90600215:90600268-90601780:+	-0.8441776876	0.0284715285	-0.3441776876	0.1308691309	-0.5941776876	0.0729270729
ENSMUSG00000001025	S100a6	ENSMUSG00000001025;AF:3:90612882:90613226-90613743:90613305:90613382-90613743:+	0.0339200616	0.1208791209	0.0791793715	0.042957043	0.0565497166	0.0849150849
ENSMUSG00000001128	Cfp	ENSMUSG00000001128;A5:X:20925759-20927181:20925759-20927281:-	-0.2729225275	0.046953047	-0.248644391	0.048951049	-0.2607834593	0.0599400599
ENSMUSG00000001131	Timp1	ENSMUSG00000001131;A3:X:20870324-20871031:20870324-20871034:+	-0.0951309704	0.034965035	-0.0534092634	0.0659340659	-0.0742701169	0.0504495504
ENSMUSG00000001280	Sp1	ENSMUSG00000001280;AF:15:102406333:102406422-102407772:102407269:102407415-102407772:+	0.0440080392	0.3636363636	0.5109588513	0.0202297702	0.2774834452	0.1663336663
ENSMUSG00000001280	Sp1	ENSMUSG00000001280;AF:15:102406380:102406422-102407772:102407269:102407415-102407772:+	0.1485063009	0.2022977023	0.2576844631	0.0202297702	0.203095382	0.0494505495
ENSMUSG00000001280	Sp1	ENSMUSG00000001280;AF:15:102406755:102406843-102407772:102407269:102407415-102407772:+	-0.000892678	0.3636363636	0.5073662946	0.020979021	0.2532368083	0.1663336663
ENSMUSG00000001349	Cnn1	ENSMUSG00000001349;AF:9:22099268:22099418-22101141:22100192:22100228-22101141:+	0.751980841	0.0454545455	0.2341878415	0.1608391608	0.4930843412	0.1018981019
ENSMUSG00000001366	Fbxo9	ENSMUSG00000001366;AF:9:78104354-78108291:78108604:78104354-78109002:78109065:-	-0.288790184	0.0636863137	-0.4191256815	0.0487012987	-0.3539579328	0.0487012987
ENSMUSG00000001366	Fbxo9	ENSMUSG00000001366;AF:9:78104354-78108291:78108656:78104354-78109002:78109065:-	-0.2368198026	0.0636863137	-0.4615320526	0.011988012	-0.3491759276	0.0374625375
ENSMUSG00000001420	Tmem79	ENSMUSG00000001420;AF:3:88333682-88334108:88334268:88333682-88335903:88336148:-	-0.467634008	0.02997003	-0.2565269451	0.1278721279	-0.3620804765	0.0859140859
ENSMUSG00000001552	Jup	ENSMUSG00000001552;AF:11:100386388-100386496:100386770:100386388-100397636:100397763:-	-0.1351886633	0.1998001998	-0.315020341	0.014985015	-0.2251045021	0.0599400599
ENSMUSG00000001794	Capns1	ENSMUSG00000001794;AF:7:30192900-30193030:30193106:30192900-30193247:30193781:-	0.2010414908	0.0184815185	0.1347238486	0.035964036	0.1678826697	0.0274725275
ENSMUSG00000001964	Emd	ENSMUSG00000001964;AL:X:74256924-74257007:74257323:74256924-74260782:74261548:+	0.4472513086	0.041958042	0.02828743	0.4323176823	0.2377693693	0.2337662338
ENSMUSG00000002010	Idh3g	ENSMUSG00000002010;AF:X:73782716-73786528:73786622:73782716-73786775:73786897:-	-0.1277727414	0.0253080253	-0.1714112422	0.003996004	-0.1495919918	0.010989011
ENSMUSG00000002010	Idh3g	ENSMUSG00000002010;RI:X:73780574:73780707-73780898:73781030:-	0.0887210939	0.0264735265	0.0948483496	0.014985015	0.0917847218	0.020979021
ENSMUSG00000002010	Idh3g	ENSMUSG00000002010;RI:X:73782006:73782103-73782675:73782716:-	0.2871940622	0.011988012	0.3106261254	0.001998002	0.2989100938	0.010989011
ENSMUSG00000002010	Idh3g	ENSMUSG00000002010;SE:X:73782103-73782298:73782309-73782675:-	0.1107794231	0.0253080253	0.1534366024	0.0066600067	0.1321080128	0.0113220113
ENSMUSG00000002100	Mybpc3	ENSMUSG00000002100;A3:2:91118217-91119163:91118217-91119183:+	0.0008844669	0.2352647353	-0.9953596782	0.0284715285	-0.4972376056	0.1203796204
ENSMUSG00000002100	Mybpc3	ENSMUSG00000002100;SE:2:91121955-91122340:91122342-91122636:+	0.0001151605	0.2352647353	-0.999630803	0.0284715285	-0.4997578213	0.1203796204
ENSMUSG00000002205	Vrk3	ENSMUSG00000002205;AF:7:44748584:44748651-44753816:44752115:44752176-44753816:+	-0.6559480884	0.03996004	-0.6279897157	0.0466200466	-0.641968902	0.048951049
ENSMUSG00000002205	Vrk3	ENSMUSG00000002205;AL:7:44757895-44759025:44759407:44757895-44759700:44759769:+	0.7059874864	0.03996004	0.7397805924	0.0466200466	0.7228840394	0.048951049
ENSMUSG00000002205	Vrk3	ENSMUSG00000002205;SE:7:44748651-44752115:44752176-44753816:+	0.2013106196	0.03996004	0.1857623072	0.0466200466	0.1935364634	0.048951049
ENSMUSG00000002274	Metrn	ENSMUSG00000002274;A3:17:25796641-25796865:25796349-25796865:-	0.0552183317	0.1266233766	0.175139125	0.0134865135	0.1151787283	0.0659340659
ENSMUSG00000002274	Metrn	ENSMUSG00000002274;RI:17:25794867:25795291-25795374:25795433:-	-0.2518799149	0.1183816184	0.2134050009	0.0352147852	-0.019237457	0.3041958042
ENSMUSG00000002343	Armc6	ENSMUSG00000002343;A5:8:70231406-70233946:70231406-70234110:-	-0.1901283	0.040959041	-0.2052219263	0.02997003	-0.1976751132	0.0424575425
ENSMUSG00000002661	Alkbh7	ENSMUSG00000002661;SE:17:56997567-56998389:56998562-56998671:+	0.1353422054	0.014985015	0.1010962461	0.034965035	0.1182192258	0.0264735265
ENSMUSG00000002728	Naa20	ENSMUSG00000002728;A5:2:145911793-145912393:145911763-145912393:+	-0.1603199052	0.0804195804	-0.2063069675	0.017982018	-0.1833134363	0.026973027
ENSMUSG00000002831	Plin4	ENSMUSG00000002831;RI:17:56103417:56105501-56106096:56107374:-	0.5	0.0894105894	1	0	0.75	0.0574425574
ENSMUSG00000002831	Plin4	ENSMUSG00000002831;RI:17:56103417:56105522-56106117:56107374:-	0.5	0.0894105894	1	0	0.75	0.0574425574
ENSMUSG00000003344	Btbd2	ENSMUSG00000003344;A3:10:80644813-80645340:80644795-80645340:-	0.0809477122	0.0484515485	0.1113976531	0.0264735265	0.0961726827	0.0354645355
ENSMUSG00000003363	Pld3	ENSMUSG00000003363;MX:7:27542904-27545188:27545285-27552998:27542904-27549010:27549093-27552998:-	1	0	NaN	1	NaN	1
ENSMUSG00000003778	Brd8	ENSMUSG00000003778;A5:18:34608055-34608418:34608055-34609805:-	0.4492156194	0.032967033	0.5235409787	0.020979021	0.4863782991	0.02997003
ENSMUSG00000004069	Dnaja3	ENSMUSG00000004069;SE:16:4702308-4705844:4705960-4706568:+	0.0938157809	0.0609390609	0.1142985477	0.037962038	0.1040571643	0.0519480519
ENSMUSG00000004771	Rab11a	ENSMUSG00000004771;AF:9:64725582-64726357:64726453:64725582-64737584:64737742:-	0.5617722585	0.0382117882	0.3671907022	0.0696803197	0.4644814804	0.0404595405
ENSMUSG00000004771	Rab11a	ENSMUSG00000004771;SE:9:64725582-64726624:64726817-64737584:-	0.4590084463	0.0382117882	0.6143942028	0.0629370629	0.5367013246	0.0404595405
ENSMUSG00000004865	Srpk1	ENSMUSG00000004865;A3:17:28600456-28600869:28599869-28600869:-	0.4626055579	0.008991009	0.461461749	0.0067432567	0.4620336535	0.0074925075
ENSMUSG00000004865	Srpk1	ENSMUSG00000004865;RI:17:28599471:28599869-28600243:28600456:-	0.1805231019	0.015984016	0.2320424335	0.0067432567	0.2062827677	0.011988012
ENSMUSG00000004865	Srpk1	ENSMUSG00000004865;SE:17:28599869-28600243:28600456-28600869:-	0.201407061	0.0157342657	0.1392460038	0.030969031	0.1703265324	0.0174825175
ENSMUSG00000004880	Lbr	ENSMUSG00000004880;SE:1:181839802-181840500:181840610-181842288:-	-0.5150880627	0.033966034	-0.3182328915	0.1523476523	-0.4166604771	0.043956044
ENSMUSG00000004891	Nes	ENSMUSG00000004891;RI:3:87975421:87976580-87976713:87980451:+	0.4124575821	0.031968032	-0.0875424179	0.2122877123	0.1624575821	0.1348651349
ENSMUSG00000004897	Hdgf	ENSMUSG00000004897;AF:3:87906850:87907165-87913091:87907534:87907567-87913091:+	0.6158181063	0.0382950383	0.1474994098	0.3107517483	0.381658758	0.1427322677
ENSMUSG00000004897	Hdgf	ENSMUSG00000004897;AF:3:87907052:87907165-87913091:87907534:87907567-87913091:+	0.5462988103	0.0324675325	0.20891005	0.2937062937	0.3776044302	0.1427322677
ENSMUSG00000004897	Hdgf	ENSMUSG00000004897;AF:3:87907534:87907567-87913091:87910034:87910063-87913091:+	-0.6467601205	0.0324675325	NaN	1	NaN	1
ENSMUSG00000004980	Hnrnpa2b1	ENSMUSG00000004980;AL:6:51460932:51461433-51463411:51462760:51463254-51463411:-	-0.1385277767	0.0106560107	-0.1505242715	0.0033300033	-0.1445260241	0.005994006
ENSMUSG00000004980	Hnrnpa2b1	ENSMUSG00000004980;SE:6:51461433-51461920:51462055-51463411:-	0.1761884059	0.0106560107	0.202434505	0.0033300033	0.1893114555	0.005994006
ENSMUSG00000004980	Hnrnpa2b1	ENSMUSG00000004980;SE:6:51464211-51464428:51464547-51465179:-	0.1369419502	0.0106560107	0.140722929	0.0033300033	0.1388324396	0.005994006
ENSMUSG00000005069	Pex5	ENSMUSG00000005069;SE:6:124403907-124404133:124404243-124404630:-	0.2840591789	0.023976024	0.2766295852	0.01998002	0.280344382	0.015984016
ENSMUSG00000005225	Plekha8	ENSMUSG00000005225;AF:6:54595111:54595471-54613092:54603147:54603412-54613092:+	-0.1185330091	0.0694305694	-0.185367533	0.0274725275	-0.151950271	0.0414585415
ENSMUSG00000005312	Ubqln1	ENSMUSG00000005312;SE:13:58179668-58180822:58180905-58183182:-	0.0628068356	0.1308691309	0.1058841197	0.047952048	0.0843454777	0.0869130869
ENSMUSG00000005410	Mcm5	ENSMUSG00000005410;A5:8:75109621-75109700:75109597-75109700:+	-0.0812428119	0.027972028	-0.0306981402	0.0804195804	-0.055970476	0.03996004
ENSMUSG00000005873	Reep5	ENSMUSG00000005873;SE:18:34349803-34357092:34357230-34372405:-	-0.073403607	0.4215784216	-0.2181863719	0.047952048	-0.1457949895	0.1278721279
ENSMUSG00000006154	Eps8l1	ENSMUSG00000006154;AF:7:4460715:4461024-4465359:4464493:4464656-4465359:+	-1	0	NaN	1	NaN	1
ENSMUSG00000006169	Clint1	ENSMUSG00000006169;A3:11:45906467-45907840:45906467-45907894:+	0.1114932756	0.0709290709	0.115754537	0.04995005	0.1136239063	0.0699300699
ENSMUSG00000006276	Eps15l1	ENSMUSG00000006276;AL:8:72341001:72341524-72367904:72345967:72346171-72367904:-	-0.2750631773	0.0474525475	-0.2270618431	0.0561938062	-0.2510625102	0.0624375624
ENSMUSG00000006276	Eps15l1	ENSMUSG00000006276;AL:8:72345967:72346171-72367904:72358068:72358445-72367904:-	0.4796916551	0.0474525475	0.3759023256	0.0561938062	0.4277969904	0.0624375624
ENSMUSG00000006276	Eps15l1	ENSMUSG00000006276;SE:8:72346171-72358313:72358445-72367904:-	-0.1778449151	0.0474525475	-0.1074780721	0.103021978	-0.1426614936	0.0817932068
ENSMUSG00000006333	Rps9	ENSMUSG00000006333;AL:7:3705919-3706008:3706228:3705919-3706651:3706857:+	0.3186921894	0.0594405594	0.4408101355	0.006993007	0.3797511624	0.027972028
ENSMUSG00000006378	Gcat	ENSMUSG00000006378;AF:15:79030874:79031120-79033931:79033498:79033511-79033931:+	0.1116145732	0.0384615385	0.093288347	0.0464535465	0.1024514601	0.041958042
ENSMUSG00000006464	Bbs1	ENSMUSG00000006464;AF:19:4906218-4906354:4906369:4906218-4906556:4906618:-	-0.5161759904	0.037962038	-0.1605909426	0.2164502165	-0.3383834665	0.1072261072
ENSMUSG00000006464	Bbs1	ENSMUSG00000006464;AF:19:4906218-4906354:4906369:4906218-4906556:4906627:-	-0.6239182852	0.037962038	-0.4440299746	0.1518481518	-0.5339741299	0.1072261072
ENSMUSG00000006464	Bbs1	ENSMUSG00000006464;AF:19:4906218-4906354:4906369:4906218-4906556:4906628:-	-0.4602760737	0.037962038	-0.2612209422	0.1518481518	-0.360748508	0.1072261072
ENSMUSG00000006728	Cdk4	ENSMUSG00000006728;A5:10:127064720-127064835:127064453-127064835:+	-0.0380694311	0.2660196946	0.2134422348	0.0466200466	0.0876864018	0.1431901432
ENSMUSG00000006728	Cdk4	ENSMUSG00000006728;MX:10:127063759-127064220:127064453-127064835:127063759-127064585:127064720-127064835:+	0.1765914003	0.1358641359	-0.1741198456	0.0466200466	0.0012357773	0.4015984016
ENSMUSG00000006728	Cdk4	ENSMUSG00000006728;SE:10:127064453-127064585:127064720-127064835:+	-0.0001489859	0.4450549451	0.0888720165	0.0466200466	0.0443615153	0.1270729271
ENSMUSG00000007021	Syngr3	ENSMUSG00000007021;AF:17:24687740-24688094:24688199:24687740-24689721:24689955:-	-0.3405961169	0.0424575425	-0.0098614857	0.3436563437	-0.1752288013	0.1238761239
ENSMUSG00000007589	Tinf2	ENSMUSG00000007589;A3:14:55680902-55681000:55680707-55681000:-	-0.0394092067	0.3218781219	-0.3172982175	0.0382117882	-0.1783537121	0.1371128871
ENSMUSG00000007589	Tinf2	ENSMUSG00000007589;AL:14:55676618:55677281-55679514:55677812:55679409-55679514:-	-0.2945955217	0.1618381618	-0.3156660013	0.0382117882	-0.3051307615	0.1303696304
ENSMUSG00000007739	Cct4	ENSMUSG00000007739;MX:11:22993319-22994298:22994387-22996315:22993319-22995930:22996038-22996315:+	0.394417983	0.2037962038	0.8786064828	0.005994006	0.6365122329	0.035964036
ENSMUSG00000008153	Clstn3	ENSMUSG00000008153;AF:6:124462232-124462682:124462744:124462232-124464421:124464794:-	-0.4202616667	0.1438561439	-0.4899570919	0.038961039	-0.4551093793	0.0989010989
ENSMUSG00000008307	1700109H08Rik	ENSMUSG00000008307;A3:5:3577344-3580405:3577344-3580453:+	-0.5082974679	0.0869130869	-0.8948779389	0.040959041	-0.7015877034	0.0759240759
ENSMUSG00000008333	Snrpb2	ENSMUSG00000008333;AF:2:143063039:143063098-143064542:143063131:143063312-143064542:+	-0.0321547929	0.2567432567	-0.1711069743	0.0114885115	-0.1016308836	0.0334665335
ENSMUSG00000008333	Snrpb2	ENSMUSG00000008333;AF:2:143063061:143063098-143064542:143063131:143063312-143064542:+	-0.004924319	0.3851148851	-0.5449112843	0.007992008	-0.2749178016	0.0334665335
ENSMUSG00000008384	Sertad1	ENSMUSG00000008384;AF:7:27486910:27487078-27489253:27487375:27487485-27489253:+	-0.0366217881	0.1468531469	-0.1155601945	0.044955045	-0.0760909913	0.0864135864
ENSMUSG00000008683	Rps15a	ENSMUSG00000008683;AF:7:118115246-118115472:118115677:118115246-118116097:118116128:-	0.079687773	0.1108891109	0.1771738762	0.008991009	0.1284308246	0.038961039
ENSMUSG00000009079	Ewsr1	ENSMUSG00000009079;AF:11:5078952-5079485:5079899:5078952-5082253:5082340:-	0.1848197495	0.0464535465	0.0863801647	0.2052947053	0.1355999571	0.0869130869
ENSMUSG00000009291	Pttg1ip	ENSMUSG00000009291;AF:10:77581756:77581927-77587251:77583945:77584023-77587251:+	0.8211899857	0.0224775225	-0.1788100143	0.2933316683	0.3211899857	0.1638361638
ENSMUSG00000009291	Pttg1ip	ENSMUSG00000009291;AF:10:77581803:77581927-77592846:77589394:77589742-77592846:+	-0.6203614369	0.0689310689	-0.7709443167	0.044955045	-0.6956528768	0.0999000999
ENSMUSG00000009687	Fxyd5	ENSMUSG00000009687;A3:7:31041469-31042047:31041457-31042047:-	-1	0	NaN	1	NaN	1
ENSMUSG00000009741	Ubp1	ENSMUSG00000009741;RI:9:113955963:113956068-113956707:113956813:+	0.227157683	0.033966034	0.2122424813	0.017982018	0.2197000821	0.027972028
ENSMUSG00000009927	Rps25	ENSMUSG00000009927;A5:9:44408083-44408686:44407757-44408686:+	0.0135714855	0.1648351648	0.0769580165	0.02997003	0.045264751	0.0989010989
ENSMUSG00000009995	Taz	ENSMUSG00000009995;A5:X:74288339-74288451:74288219-74288451:+	0.406844197	0.02997003	0.4451076744	0.0063270063	0.4259759357	0.018981019
ENSMUSG00000009995	Taz	ENSMUSG00000009995;A5:X:74289019-74289105:74288513-74289105:+	0.4832493224	0.01998002	0.5133215842	0.0063270063	0.4982854533	0.018981019
ENSMUSG00000009995	Taz	ENSMUSG00000009995;A5:X:74289019-74289105:74288714-74289105:+	0.2570455101	0.0719280719	0.453544938	0.0063270063	0.3552952241	0.0403346653
ENSMUSG00000009995	Taz	ENSMUSG00000009995;RI:X:74288178:74288219-74288451:74288513:+	0.3225547337	0.0366300366	0.2850125249	0.0427072927	0.3037836293	0.0316350316
ENSMUSG00000010044	Zmynd10	ENSMUSG00000010044;A5:9:107547644-107547800:107547548-107547800:+	0.2102329196	0.0829170829	0.412460685	0.0304695305	0.3113468023	0.047952048
ENSMUSG00000010067	Rassf1	ENSMUSG00000010067;AF:9:107551590:107551846-107557453:107556611:107556751-107557453:+	1	0	1	0	1	0
ENSMUSG00000010392	Gosr1	ENSMUSG00000010392;SE:11:76754800-76761235:76761355-76763520:-	-0.1526438372	0.044955045	-0.0733132003	0.1218781219	-0.1129785188	0.0749250749
ENSMUSG00000010453	Kansl3	ENSMUSG00000010453;AF:1:36368034-36369005:36369102:36368034-36369105:36369181:-	-0.2580857677	0.0324675325	-0.1180585679	0.3181818182	-0.1880721678	0.2445887446
ENSMUSG00000010608	Rbm25	ENSMUSG00000010608;MX:12:83632417-83639128:83639191-83642629:83632417-83642402:83642519-83642629:+	0.3287378245	0.1798201798	0.5112211164	0.035964036	0.4199794704	0.0839160839
ENSMUSG00000010914	Pdhx	ENSMUSG00000010914;SE:2:103046821-103058497:103058577-103073290:-	0.0126969338	0.3056943057	0.1479291065	0.0234765235	0.0803130201	0.0819180819
ENSMUSG00000011589	Fsd1	ENSMUSG00000011589;SE:17:55996323-55996421:55996509-55996642:+	0.166032778	0.028971029	-0.1330245338	0.0384615385	0.0165041221	0.2832167832
ENSMUSG00000011877	Git1	ENSMUSG00000011877;SE:11:77501114-77502829:77502855-77503018:+	-0.0790619023	0.1498501499	-0.1725134021	0.032967033	-0.1257876522	0.0554445554
ENSMUSG00000012405	Rpl15	ENSMUSG00000012405;A5:14:18270460-18270823:18270460-18270845:-	-0.0751298922	0.0704295704	-0.0891327953	0.041958042	-0.0821313438	0.0554445554
ENSMUSG00000012405	Rpl15	ENSMUSG00000012405;A5:14:18270460-18270823:18270460-18270959:-	-0.0777018542	0.0704295704	-0.0985128325	0.041958042	-0.0881073434	0.0554445554
ENSMUSG00000012429	Mplkip	ENSMUSG00000012429;AF:13:17695192:17695358-17696842:17695413:17695820-17696842:+	0.181315298	0.0214785215	-0.0353574861	0.1763236763	0.072978906	0.0949050949
ENSMUSG00000012609	Ttll5	ENSMUSG00000012609;AF:12:85824659:85824731-85826453:85824968:85825086-85826453:+	-0.5006051396	0.2935279007	-1	0	-0.7503025698	0.31610697
ENSMUSG00000012819	Cdh23	ENSMUSG00000012819;SE:10:60379346-60382496:60382498-60382654:-	-1	0	-0.5844825344	0.1638361638	-0.7922412672	0.1528471528
ENSMUSG00000013415	Igf2bp1	ENSMUSG00000013415;SE:11:95979669-95981049:95981130-95982502:-	-0.1140997522	0.0694305694	-0.1565431705	0.040959041	-0.1353214614	0.0544455544
ENSMUSG00000014226	Cacybp	ENSMUSG00000014226;A5:1:160206709-160208379:160206709-160208388:-	0.0360699594	0.0579420579	0.0645141318	0.021978022	0.0502920456	0.0364635365
ENSMUSG00000014245	Pigl	ENSMUSG00000014245;SE:11:62507794-62509279:62509372-62509820:+	0.0786470966	0.0644355644	0.1044024404	0.043956044	0.0915247685	0.0574425574
ENSMUSG00000014470	Rnf166	ENSMUSG00000014470;AF:8:122470356-122475645:122475688:122470356-122475863:122476064:-	0.1248227775	0.0414585415	0.0769362672	0.0734265734	0.1008795224	0.0519480519
ENSMUSG00000014856	Tmem208	ENSMUSG00000014856;RI:8:105328322:105328458-105328608:105328692:+	0.1282408482	0.1048951049	0.1411662618	0.0424575425	0.134703555	0.0774225774
ENSMUSG00000015120	Ube2i	ENSMUSG00000015120;AF:17:25269479-25272538:25273155:25269479-25274162:25274302:-	-0.6548931807	0	-0.5846537823	0.03996004	-0.6197734815	0.02997003
ENSMUSG00000015120	Ube2i	ENSMUSG00000015120;AF:17:25269479-25273321:25273867:25269479-25274162:25274310:-	0.1875673262	0.0877455877	0.2297415947	0.03996004	0.2086544605	0.0549450549
ENSMUSG00000015120	Ube2i	ENSMUSG00000015120;SE:17:25269479-25272538:25272765-25273321:-	-0.156201055	0.0877455877	-0.1664428123	0.03996004	-0.1613219337	0.0549450549
ENSMUSG00000015165	Hnrnpl	ENSMUSG00000015165;AF:7:28808806:28808859-28813279:28809518:28809549-28813279:+	0.1019480521	0.2186147186	-0.2041745717	0.0311688312	-0.0511132598	0.1897546898
ENSMUSG00000015165	Hnrnpl	ENSMUSG00000015165;AF:7:28808806:28808859-28813279:28810937:28811168-28813279:+	0.1192383316	0.2186147186	0.2242473932	0.0097402597	0.1717428624	0.0535714286
ENSMUSG00000015165	Hnrnpl	ENSMUSG00000015165;AF:7:28808808:28808859-28813279:28809518:28809549-28813279:+	-0.0132250042	0.4058441558	-0.5	0.0211038961	-0.2566125021	0.0535714286
ENSMUSG00000015165	Hnrnpl	ENSMUSG00000015165;AF:7:28809518:28809549-28813279:28810937:28811168-28813279:+	0.0416639217	0.2424242424	0.2878569422	0.012987013	0.164760432	0.0535714286
ENSMUSG00000015165	Hnrnpl	ENSMUSG00000015165;AF:7:28809518:28809549-28813279:28810940:28811168-28813279:+	0	0.4245754246	0.5	0.0064935065	0.25	0.0535714286
ENSMUSG00000015165	Hnrnpl	ENSMUSG00000015165;SE:7:28808859-28810672:28811168-28813279:+	-0.1635422636	0.2186147186	-0.2306379692	0.0346320346	-0.1970901164	0.0714285714
ENSMUSG00000015672	Mrpl32	ENSMUSG00000015672;A5:13:14611604-14612862:14611604-14612892:-	-0.0428836006	0.2767232767	0.2087414758	0.0487012987	0.0829289376	0.1775724276
ENSMUSG00000015672	Mrpl32	ENSMUSG00000015672;A5:13:14611604-14612862:14611604-14612908:-	-0.0150645659	0.2767232767	0.1362767307	0.0487012987	0.0606060824	0.1775724276
ENSMUSG00000016018	Skiv2l2	ENSMUSG00000016018;SE:13:112869115-112869337:112869467-112872899:-	0.0815624336	0.0484515485	0.0975501266	0.0374625375	0.0895562801	0.0354645355
ENSMUSG00000016619	Nup50	ENSMUSG00000016619;SE:15:84923650-84924769:84924896-84927368:+	-0.1125872566	0.0344655345	0.019449183	0.2242757243	-0.0465690368	0.1183816184
ENSMUSG00000016833	Mrps18c	ENSMUSG00000016833;SE:5:100801991-100803053:100803110-100803970:+	0.1968784683	0.008991009	0.2017775506	0.002997003	0.1993280094	0.0074925075
ENSMUSG00000016921	Srsf6	ENSMUSG00000016921;RI:2:162931994:162932142-162933426:162933550:+	0.1306708547	0.037962038	0.1403104651	0.023976024	0.1354906599	0.037962038
ENSMUSG00000016940	Kctd2	ENSMUSG00000016940;RI:11:115429280:115429405-115430313:115431274:+	0.1696821901	0.0704295704	0.1921729557	0.017982018	0.1809275729	0.0322177822
ENSMUSG00000016940	Kctd2	ENSMUSG00000016940;SE:11:115429405-115429635:115429782-115429886:+	0.4399051551	0.0726773227	0.8088607933	0.0164835165	0.6243829742	0.0322177822
ENSMUSG00000017119	Nbr1	ENSMUSG00000017119;MX:11:101576409-101577194:101577251-101580585:101576409-101577932:101578037-101580585:+	-0.1842379693	0.1078921079	-0.2656973675	0.032967033	-0.2249676684	0.0719280719
ENSMUSG00000017119	Nbr1	ENSMUSG00000017119;SE:11:101577251-101577932:101578037-101580585:+	0.1609918966	0.1078921079	0.2124282476	0.032967033	0.1867100721	0.0719280719
ENSMUSG00000017428	Psmd11	ENSMUSG00000017428;AF:11:80428686:80428755-80431705:80429887:80429941-80431705:+	1	0	NaN	1	NaN	1
ENSMUSG00000017677	Wsb1	ENSMUSG00000017677;SE:11:79242156-79243400:79243575-79244463:-	0.0904917357	0.1258741259	0.1537569888	0.032967033	0.1221243623	0.0659340659
ENSMUSG00000017677	Wsb1	ENSMUSG00000017677;SE:11:79246301-79248391:79248659-79250981:-	-0.1849967304	0.01998002	-0.1915713795	0.005994006	-0.188284055	0.015984016
ENSMUSG00000017765	Slc12a4	ENSMUSG00000017765;A5:8:105960770-105965919:105960770-105965925:-	0.1039623485	0.0899100899	0.156487146	0.035964036	0.1302247473	0.0819180819
ENSMUSG00000017801	Mlx	ENSMUSG00000017801;SE:11:101087790-101088236:101088325-101088598:+	0.2456153521	0.0274725275	0.1700135334	0.04995005	0.2078144427	0.0374625375
ENSMUSG00000017858	Ift52	ENSMUSG00000017858;A5:2:163017656-163022375:163017533-163022375:+	-0.1628084079	0.0084915085	-0.1179334177	0.022977023	-0.1403709128	0.014985015
ENSMUSG00000018239	Zcchc10	ENSMUSG00000018239;SE:11:53330731-53331648:53331771-53332302:+	0.012656349	0.2547452547	-0.1004596822	0.030969031	-0.0439016666	0.1033966034
ENSMUSG00000018287	Spag7	ENSMUSG00000018287;RI:11:70664988:70665046-70665297:70665364:-	0.3400352986	0.2877122877	0.7063978626	0.03996004	0.5232165806	0.1178821179
ENSMUSG00000018372	Cep95	ENSMUSG00000018372;SE:11:106801578-106804993:106805121-106806236:+	0.1092569676	0.1003996004	0.2096161141	0.035964036	0.1594365408	0.0589410589
ENSMUSG00000018379	Srsf1	ENSMUSG00000018379;A3:11:88049215-88049412:88049215-88049977:+	-0.2618906377	0.005994006	-0.3214932385	0	-0.2916919381	0.005994006
ENSMUSG00000018379	Srsf1	ENSMUSG00000018379;SE:11:88049215-88049412:88049598-88049977:+	-0.4363184416	0.005994006	-0.5347572201	0.0007492507	-0.4855378309	0.002997003
ENSMUSG00000018449	Rpain	ENSMUSG00000018449;AL:11:70973075-70974069:70974162:70973075-70977658:70977687:+	-0.2891309814	0.0333000333	-0.1393773365	0.1098901099	-0.2142541589	0.0624375624
ENSMUSG00000018449	Rpain	ENSMUSG00000018449;SE:11:70974132-70974900:70975040-70977658:+	-0.2873975348	0.024975025	-0.1841440993	0.0849150849	-0.235770817	0.044955045
ENSMUSG00000018449	Rpain	ENSMUSG00000018449;SE:11:70974132-70974994:70975040-70977658:+	-0.6813877344	0.004995005	0.0104807722	0.3807303807	-0.3354534811	0.04995005
ENSMUSG00000018554	Ybx2	ENSMUSG00000018554;AF:11:69935796:69936248-69936897:69936327:69936465-69936897:+	-0.2635277819	0.0374625375	-0.3893599863	0.002997003	-0.3264438841	0.0194805195
ENSMUSG00000018565	Elp5	ENSMUSG00000018565;AF:11:69980562-69981207:69981252:69980562-69981562:69981639:-	0.1983372188	0.0254745255	0.1821568257	0.023976024	0.1902470222	0.0194805195
ENSMUSG00000018604	Tbx3	ENSMUSG00000018604;SE:5:119674293-119675243:119675302-119675558:+	0.109227083	0.0254745255	0.1039253808	0.031968032	0.1065762319	0.0254745255
ENSMUSG00000018770	Atp5g3	ENSMUSG00000018770;A5:2:73911060-73911242:73911060-73911252:-	-0.0511545542	0.035964036	-0.0262581557	0.0559440559	-0.0387063549	0.040959041
ENSMUSG00000018899	Irf1	ENSMUSG00000018899;AF:11:53770105:53770278-53771284:53770487:53770757-53771284:+	NaN	1	-1	0	NaN	1
ENSMUSG00000019080	Mfsd3	ENSMUSG00000019080;A3:15:76703183-76703263:76703183-76703277:+	0.2209395951	0.0454545455	0.0675486523	0.1858141858	0.1442441237	0.0964035964
ENSMUSG00000019082	Slc25a22	ENSMUSG00000019082;AF:7:141434329-141434587:141434600:141434329-141437555:141437637:-	NaN	1	1	0	NaN	1
ENSMUSG00000019178	Styxl1	ENSMUSG00000019178;A3:5:135770362-135778251:135770359-135778251:-	NaN	1	1	0	NaN	1
ENSMUSG00000019178	Styxl1	ENSMUSG00000019178;AF:5:135770362-135778174:135778238:135770362-135778251:135778385:-	NaN	1	-1	0	NaN	1
ENSMUSG00000019461	Plscr3	ENSMUSG00000019461;AF:11:69846376:69846522-69846908:69846617:69846691-69846908:+	-0.1596835435	0.0524475524	-0.1673971197	0.045954046	-0.1635403316	0.0524475524
ENSMUSG00000019710	Mrpl24	ENSMUSG00000019710;A5:3:87919828-87921817:87919651-87921817:+	-0.1507875728	0.024975025	-0.1660267755	0.0112387612	-0.1584071741	0.0174825175
ENSMUSG00000019710	Mrpl24	ENSMUSG00000019710;A5:3:87919828-87921817:87919705-87921817:+	-0.1761609797	0.024975025	-0.174185823	0.0112387612	-0.1751734014	0.0174825175
ENSMUSG00000019761	Krt10	ENSMUSG00000019761;A5:11:99385636-99385911:99385636-99385931:-	0.3677894734	0.025974026	0.243137426	0.0589410589	0.3054634497	0.0424575425
ENSMUSG00000019792	Trmt11	ENSMUSG00000019792;SE:10:30566506-30587439:30587595-30590025:-	-0.1599000326	0.1136363636	-0.2333453351	0.034965035	-0.1966226839	0.0674325674
ENSMUSG00000019792	Trmt11	ENSMUSG00000019792;SE:10:30590935-30591021:30591102-30594115:-	-0.1658686202	0.1136363636	-0.2495819676	0.034965035	-0.2077252939	0.0674325674
ENSMUSG00000019814	Ltv1	ENSMUSG00000019814;AF:10:13192239-13192409:13192428:13192239-13193028:13193168:-	0.0383958819	0.1193806194	0.0891265338	0.0384615385	0.0637612079	0.0694305694
ENSMUSG00000019970	Sgk1	ENSMUSG00000019970;AF:10:21978672:21978982-21994966:21992223:21992407-21994966:+	-0.2112183236	0.0254745255	-0.204707582	0.0629370629	-0.2079629528	0.032967033
ENSMUSG00000019970	Sgk1	ENSMUSG00000019970;AF:10:21978672:21978982-21994966:21994683:21994825-21994966:+	-0.3619987479	0.005994006	-0.1898786962	0.0629370629	-0.275938722	0.032967033
ENSMUSG00000019970	Sgk1	ENSMUSG00000019970;AF:10:21992223:21992407-21994966:21994683:21994825-21994966:+	-0.2852336966	0.021978022	0.0171818374	0.3266733267	-0.1340259296	0.1078921079
ENSMUSG00000019970	Sgk1	ENSMUSG00000019970;AF:10:21993890:21994181-21994966:21994683:21994825-21994966:+	-0.6123291415	0.020979021	-0.1802542923	0.1058941059	-0.3962917169	0.037962038
ENSMUSG00000020024	Cep83	ENSMUSG00000020024;A3:10:94749055-94750230:94749055-94750259:+	0.233679773	0.021978022	0.0956363703	0.0859140859	0.1646580716	0.0424575425
ENSMUSG00000020069	Hnrnph3	ENSMUSG00000020069;SE:10:63018225-63018760:63018898-63019393:-	0.1146928034	0.045954046	0.1055122848	0.046953047	0.1101025441	0.0519480519
ENSMUSG00000020128	Vps54	ENSMUSG00000020128;A3:11:21263354-21264630:21263354-21264666:+	-0.0323437847	0.2067932068	-0.1334834362	0.044955045	-0.0829136104	0.1468531469
ENSMUSG00000020130	Tbc1d15	ENSMUSG00000020130;AF:10:115240947-115251211:115251253:115240947-115251382:115251467:-	0.1389486776	0.0204795205	0.1211368748	0.0224775225	0.1300427762	0.026973027
ENSMUSG00000020171	Yeats4	ENSMUSG00000020171;A3:10:117220455-117220532:117220427-117220532:-	0.0619858154	0.0494505495	0.0659958555	0.0414585415	0.0639908354	0.0514485514
ENSMUSG00000020180	Snrpd3	ENSMUSG00000020180;A5:10:75532369-75535261:75532230-75535261:+	-0.0076130829	0.2017982018	0.0613162523	0.021978022	0.0268515847	0.0749250749
ENSMUSG00000020184	Mdm2	ENSMUSG00000020184;RI:10:117694905:117695068-117696381:117696439:-	0.4949934731	0.0312187812	0.4543276587	0.04995005	0.4746605659	0.044955045
ENSMUSG00000020184	Mdm2	ENSMUSG00000020184;SE:10:117705229-117709700:117709784-117709946:-	0.1258346338	0.0312187812	0.1250877169	0.04995005	0.1254611753	0.02997003
ENSMUSG00000020198	Ap3d1	ENSMUSG00000020198;SE:10:80709956-80710089:80710292-80710420:-	0.0966493848	0.1178821179	0.1454261947	0.046953047	0.1210377898	0.0899100899
ENSMUSG00000020205	Phlda1	ENSMUSG00000020205;AF:10:111506286:111507648-111508060:111507696:111507951-111508060:+	-0.1082351874	0.0474525475	-0.1193593598	0.0324675325	-0.1137972736	0.045954046
ENSMUSG00000020211	Sf3a2	ENSMUSG00000020211;A3:10:80803723-80803801:80803723-80803820:+	-0.0698552405	0.0734265734	-0.0813541855	0.0472027972	-0.075604713	0.0636863137
ENSMUSG00000020211	Sf3a2	ENSMUSG00000020211;AF:10:80798732:80798805-80801196:80798969:80799102-80801196:+	-0.2550284311	0.0194805195	-0.3642504535	0.005994006	-0.3096394423	0.008991009
ENSMUSG00000020308	Tpgs1	ENSMUSG00000020308;AF:10:79669369:79669783-79675400:79669883:79670051-79675400:+	-0.2697891418	0.0112387612	-0.2835540707	0.004995005	-0.2766716062	0.0112387612
ENSMUSG00000020308	Tpgs1	ENSMUSG00000020308;AF:10:79669410:79669783-79675400:79669883:79670051-79675400:+	-0.354954526	0.004995005	-0.2463621323	0.0087412587	-0.3006583292	0.0074925075
ENSMUSG00000020328	Nudcd2	ENSMUSG00000020328;AF:11:40733946:40734154-40736018:40734205:40734255-40736018:+	-0.122139923	0.0769230769	-0.1955692458	0.047952048	-0.1588545844	0.0709290709
ENSMUSG00000020358	Hnrnpab	ENSMUSG00000020358;SE:11:51601478-51601750:51601890-51602593:-	0.0851092951	0.036963037	0.0937012815	0.014985015	0.0894052883	0.028971029
ENSMUSG00000020375	Rufy1	ENSMUSG00000020375;AF:11:50421803-50421916:50421991:50421803-50430784:50431125:-	0.122874805	0.0734265734	0.1432530262	0.0474525475	0.1330639156	0.0604395604
ENSMUSG00000020415	Pttg1	ENSMUSG00000020415;A5:11:43425681-43426174:43425681-43426201:-	0.0717171038	0.1073926074	0.1371620412	0.0224775225	0.1044395725	0.0362137862
ENSMUSG00000020415	Pttg1	ENSMUSG00000020415;A5:11:43425681-43426189:43425681-43426201:-	0.1253990336	0.0824175824	0.1822287242	0.0074925075	0.1538138789	0.0362137862
ENSMUSG00000020422	Tns3	ENSMUSG00000020422;AF:11:8615851-8624417:8624887:8615851-8664479:8664535:-	0.1169266459	0.040959041	0.074593194	0.1098901099	0.09575992	0.0594405594
ENSMUSG00000020422	Tns3	ENSMUSG00000020422;AF:11:8615851-8624417:8624887:8615851-8664479:8664681:-	-0.1188390408	0.040959041	-0.0568441796	0.1098901099	-0.0878416102	0.0594405594
ENSMUSG00000020448	Rnf185	ENSMUSG00000020448;SE:11:3428902-3432400:3432620-3452209:-	0.0974515933	0.1558441558	0.1652238028	0.04995005	0.1313376981	0.1018981019
ENSMUSG00000020454	Eif4enif1	ENSMUSG00000020454;A5:11:3202992-3203630:3202797-3203630:+	-0.1347093058	0.1971361971	-0.2494890092	0.047952048	-0.1920991575	0.0959040959
ENSMUSG00000020454	Eif4enif1	ENSMUSG00000020454;AF:11:3202663:3202797-3203630:3203021:3203326-3203630:+	0.1510768935	0.1971361971	0.2800974593	0.047952048	0.2155871764	0.0959040959
ENSMUSG00000020454	Eif4enif1	ENSMUSG00000020454;SE:11:3230101-3233988:3234059-3234462:+	0.1308678353	0.1971361971	0.2001180587	0.047952048	0.165492947	0.0959040959
ENSMUSG00000020528	Prpsap2	ENSMUSG00000020528;SE:11:61756345-61756582:61756677-61761954:-	0.2442221318	0.0194805195	0.2330754837	0.011988012	0.2386488078	0.020979021
ENSMUSG00000020530	Ggnbp2	ENSMUSG00000020530;AF:11:84870072-84870463:84870491:84870072-84870638:84870738:-	-0.0279899248	0.4470529471	-0.3067420881	0.027972028	-0.1673660064	0.2391608392
ENSMUSG00000020534	Shmt1	ENSMUSG00000020534;AL:11:60789144:60789316-60790146:60789596:60789706-60790146:-	-0.1442663586	0.3877372627	-0.574990209	0.02997003	-0.3596282838	0.1523476523
ENSMUSG00000020538	Srebf1	ENSMUSG00000020538;AF:11:60207257-60210336:60210465:60207257-60222523:60222581:-	-0.0941785773	0.2037962038	-0.2888054767	0.032967033	-0.191492027	0.0674325674
ENSMUSG00000020538	Srebf1	ENSMUSG00000020538;AF:11:60207257-60220453:60220604:60207257-60222523:60222581:-	-0.1311581285	0.1648351648	-0.2057284342	0.032967033	-0.1684432814	0.0674325674
ENSMUSG00000020561	Twistnb	ENSMUSG00000020561;SE:12:33429908-33433505:33433646-33436936:+	0.1888989983	0.034965035	0.1581419999	0.0579420579	0.1735204991	0.041958042
ENSMUSG00000020628	Trappc12	ENSMUSG00000020628;A5:12:28747536-28750162:28747536-28750329:-	-0.2015125413	0.042957043	-0.0650929949	0.1918081918	-0.1333027681	0.1118881119
ENSMUSG00000020709	Adap2	ENSMUSG00000020709;SE:11:80160242-80162148:80162260-80165673:+	0.0500143439	0.2627372627	0.5598401629	0.0294705295	0.3049272534	0.1073926074
ENSMUSG00000020717	Pecam1	ENSMUSG00000020717;SE:11:106655162-106662002:106662024-106671742:-	0.1065087261	0.2797202797	-0.4146697603	0.024975025	-0.1540805171	0.1551781552
ENSMUSG00000020717	Pecam1	ENSMUSG00000020717;SE:11:106655162-106671742:106671798-106679549:-	0.1126867597	0.2797202797	0.2367216831	0.024975025	0.1747042214	0.1358641359
ENSMUSG00000020719	Ddx5	ENSMUSG00000020719;AF:11:106788459-106788699:106788883:106788459-106789016:106789185:-	-0.0133726266	0.2502497502	-0.0937487844	0.036963037	-0.0535607055	0.0769230769
ENSMUSG00000020719	Ddx5	ENSMUSG00000020719;RI:11:106782469:106782693-106783959:106784018:-	0.1442698706	0.00999001	0.1591850614	0.004995005	0.151727466	0.005994006
ENSMUSG00000020721	Helz	ENSMUSG00000020721;A3:11:107626714-107627350:107626714-107627353:+	0.1801234529	0.0729270729	0.2525228435	0.035964036	0.2163231482	0.0619380619
ENSMUSG00000020721	Helz	ENSMUSG00000020721;SE:11:107549401-107555519:107555575-107574938:+	-0.1430643229	0.0729270729	-0.1741907323	0.041958042	-0.1586275276	0.0619380619
ENSMUSG00000020745	Pafah1b1	ENSMUSG00000020745;AF:11:74699520-74723116:74723171:74699520-74723200:74723858:-	0.0903059687	0.3116883117	0.4930347497	0.034965035	0.2916703592	0.1361138861
ENSMUSG00000020745	Pafah1b1	ENSMUSG00000020745;AF:11:74699520-74723116:74723171:74699520-74723999:74724318:-	0.0071713942	0.3801198801	0.4501963328	0.0374625375	0.2286838635	0.1361138861
ENSMUSG00000020745	Pafah1b1	ENSMUSG00000020745;AF:11:74699520-74723116:74723171:74699520-74723999:74724335:-	-0.022136003	0.367965368	0.4682642673	0.0437062937	0.2230641322	0.1361138861
ENSMUSG00000020745	Pafah1b1	ENSMUSG00000020745;AF:11:74699520-74723116:74723171:74699520-74723999:74724670:-	0.0468696632	0.3116883117	0.1208306689	0.0437062937	0.083850166	0.1361138861
ENSMUSG00000020777	Acox1	ENSMUSG00000020777;MX:11:116182020-116183464:116183624-116198222:116182020-116189415:116189575-116198222:-	-0.1950063798	0.0989010989	-0.269079075	0.0434565435	-0.2320427274	0.0659340659
ENSMUSG00000020863	Luc7l3	ENSMUSG00000020863;SE:11:94291578-94292407:94292472-94292927:-	0.3541759096	0.1153846154	0.3867493257	0.0474525475	0.3704626177	0.0599400599
ENSMUSG00000020873	Slc35b1	ENSMUSG00000020873;A3:11:95385904-95386486:95385904-95386511:+	0.1339420323	0.0629370629	0.1216144567	0.047952048	0.1277782445	0.04995005
ENSMUSG00000020914	Top2a	ENSMUSG00000020914;A3:11:98993413-98993764:98993325-98993764:-	-0.1109293359	0.006993007	-0.0824207878	0.0134865135	-0.0966750618	0.0084915085
ENSMUSG00000020914	Top2a	ENSMUSG00000020914;A3:11:98995378-98995681:98995375-98995681:-	-0.1109293359	0.006993007	-0.0824207878	0.0134865135	-0.0966750618	0.0084915085
ENSMUSG00000020917	Acly	ENSMUSG00000020917;SE:11:100498762-100503160:100503189-100504203:-	0.1591291593	0.0084915085	0.17831638	0.001998002	0.1687227697	0.005994006
ENSMUSG00000020918	Kat2a	ENSMUSG00000020918;A3:11:100708985-100709076:100708982-100709076:-	-0.058367112	0.0569430569	-0.0596139066	0.0484515485	-0.0589905093	0.0454545455
ENSMUSG00000020918	Kat2a	ENSMUSG00000020918;A5:11:100709489-100710250:100709489-100710445:-	0.0655500486	0.0569430569	0.0730779733	0.0484515485	0.0693140109	0.0454545455
ENSMUSG00000020923	Ubtf	ENSMUSG00000020923;AF:11:102316473-102317174:102317287:102316473-102317582:102317635:-	0.6789872117	0.005994006	0.3579571207	0.021978022	0.5184721662	0.0095904096
ENSMUSG00000020923	Ubtf	ENSMUSG00000020923;AF:11:102316473-102317174:102317287:102316473-102317582:102317871:-	0.3173565605	0.0083916084	0.3132045629	0.005994006	0.3152805617	0.014985015
ENSMUSG00000020923	Ubtf	ENSMUSG00000020923;AF:11:102316473-102317582:102317635:102316473-102318848:102319096:-	-0.3777053102	0.005994006	-0.2440378255	0.0143856144	-0.3108715678	0.0095904096
ENSMUSG00000020923	Ubtf	ENSMUSG00000020923;AF:11:102316473-102317582:102317635:102316473-102319324:102319742:-	-0.5668564798	0.005994006	-0.3182292952	0.0143856144	-0.4425428875	0.0095904096
ENSMUSG00000020923	Ubtf	ENSMUSG00000020923;AF:11:102316473-102317582:102317871:102316473-102318848:102319096:-	-0.2871740918	0.0083916084	-0.3537534726	0.005994006	-0.3204637822	0.0095904096
ENSMUSG00000020923	Ubtf	ENSMUSG00000020923;AF:11:102316473-102317582:102317871:102316473-102319324:102319742:-	-0.2886619762	0.008991009	-0.2882179394	0.011988012	-0.2884399578	0.0095904096
ENSMUSG00000020923	Ubtf	ENSMUSG00000020923;SE:11:102310576-102310926:102311036-102311380:-	0.0738326892	0.0702154988	0.081228057	0.0453831882	0.0775303731	0.0513771942
ENSMUSG00000020925	Ccdc43	ENSMUSG00000020925;AL:11:102686340:102686496-102690201:102688319:102688859-102690201:-	0.2645208566	0.04995005	0.1872174816	0.0899100899	0.2258691691	0.0739260739
ENSMUSG00000020993	Trappc6b	ENSMUSG00000020993;AL:12:59044252:59044346-59048123:59047071:59047199-59048123:-	-0.2039847391	0.2547452547	-0.5367357571	0.035964036	-0.3703602481	0.0734265734
ENSMUSG00000021033	Gstz1	ENSMUSG00000021033;AF:12:87147772:87147844-87157893:87157608:87157660-87157893:+	-0.4240257863	0.0764235764	-0.600812271	0.023976024	-0.5124190287	0.0509490509
ENSMUSG00000021076	Actr10	ENSMUSG00000021076;AF:12:70937943:70938031-70940798:70939942:70940103-70940798:+	-0.1192042041	0.1638361638	-0.2511423302	0.025974026	-0.1851732672	0.0599400599
ENSMUSG00000021115	Vrk1	ENSMUSG00000021115;AF:12:106010283:106010358-106036540:106030717:106030794-106036540:+	0.427957604	0.0681818182	0.5222588349	0.025974026	0.4751082195	0.0487012987
ENSMUSG00000021115	Vrk1	ENSMUSG00000021115;AF:12:106010316:106010358-106036540:106030717:106030794-106036540:+	0.3435761336	0.0681818182	0.5137736098	0.0064935065	0.4286748717	0.025974026
ENSMUSG00000021116	Eif2s1	ENSMUSG00000021116;SE:12:78862180-78866526:78866767-78874564:+	-0.0015503404	0.4020979021	0.0733180468	0.0304695305	0.0358838532	0.1098901099
ENSMUSG00000021131	Erh	ENSMUSG00000021131;SE:12:80641044-80642789:80642845-80643764:-	-0.113497602	0.02997003	-0.128312007	0.0134865135	-0.1209048045	0.020979021
ENSMUSG00000021134	Srsf5	ENSMUSG00000021134;A5:12:80945672-80946576:80945668-80946576:+	-0.0924662312	0.0547785548	-0.101175912	0.027972028	-0.0968210716	0.0431235431
ENSMUSG00000021134	Srsf5	ENSMUSG00000021134;A5:12:80945798-80946576:80945672-80946576:+	0.0960954397	0.034965035	0.0933433108	0.027972028	0.0947193752	0.0244755245
ENSMUSG00000021134	Srsf5	ENSMUSG00000021134;RI:12:80947796:80947865-80949095:80949168:+	0.1902169146	0.020979021	0.19439905	0.013986014	0.1923079823	0.0174825175
ENSMUSG00000021144	Mta1	ENSMUSG00000021144;SE:12:113117081-113120211:113120261-113120827:+	0.2320913542	0.0052447552	0.262144461	0.0044955045	0.2471179076	0.002997003
ENSMUSG00000021144	Mta1	ENSMUSG00000021144;SE:12:113133337-113133541:113133576-113135797:+	-0.2145322762	0.0052447552	-0.2174017543	0.0044955045	-0.2159670153	0.002997003
ENSMUSG00000021241	Isca2	ENSMUSG00000021241;A3:12:84773371-84773575:84773371-84773596:+	0.1011349681	0.0434565435	0.0504283338	0.1108891109	0.075781651	0.0629370629
ENSMUSG00000021241	Isca2	ENSMUSG00000021241;SE:12:84773677-84773793:84773908-84774543:+	0.2535190844	0.007992008	0.2015283826	0.012987013	0.2275237335	0.012987013
ENSMUSG00000021288	Klc1	ENSMUSG00000021288;A5:12:111789486-111794337:111789459-111794337:+	0.0541474418	0.2027972028	0.4887713251	0.0034965035	0.2714593834	0.0472027972
ENSMUSG00000021288	Klc1	ENSMUSG00000021288;SE:12:111789486-111793649:111793699-111794337:+	-0.2267175146	0.0979020979	-0.4759626163	0.0034965035	-0.3513400654	0.041958042
ENSMUSG00000021359	Tfap2a	ENSMUSG00000021359;AF:13:40728776-40733670:40733975:40728776-40738119:40738376:-	-1	0	NaN	1	NaN	1
ENSMUSG00000021368	Tbc1d7	ENSMUSG00000021368;AL:13:43151740:43151980-43154689:43153137:43153199-43154689:-	0.3270782971	0.0659340659	0.4008264894	0.02997003	0.3639523932	0.044955045
ENSMUSG00000021368	Tbc1d7	ENSMUSG00000021368;SE:13:43151980-43153070:43153199-43154689:-	-0.1761707204	0.1153846154	-0.2944970426	0.0424575425	-0.2353338815	0.0584415584
ENSMUSG00000021376	Tpmt	ENSMUSG00000021376;A3:13:47025477-47027252:47025372-47027252:-	0.0598393461	0.2688311688	0.276389842	0.0333951763	0.168114594	0.1030844156
ENSMUSG00000021376	Tpmt	ENSMUSG00000021376;A3:13:47041595-47043104:47041579-47043104:-	0.4217219255	0.0714285714	0.2950146051	0.0324675325	0.3583682653	0.0519480519
ENSMUSG00000021376	Tpmt	ENSMUSG00000021376;A5:13:47041579-47043104:47041579-47043127:-	-0.3004930807	0.0757575758	-0.271296263	0.0333951763	-0.2858946719	0.0746753247
ENSMUSG00000021376	Tpmt	ENSMUSG00000021376;AF:13:47041579-47043104:47043124:47041579-47043127:47043343:-	-0.4953968548	0.0757575758	-0.6197774599	0.0194805195	-0.5575871573	0.0519480519
ENSMUSG00000021376	Tpmt	ENSMUSG00000021376;AF:13:47041579-47043104:47043124:47041579-47044561:47044737:-	-0.4286392003	0.1660482375	-0.5	0.0430194805	-0.4643196002	0.0930735931
ENSMUSG00000021376	Tpmt	ENSMUSG00000021376;AL:13:47022482:47022723-47027252:47025179:47025372-47027252:-	0.0660747466	0.2809917355	0.6243879619	0.0324675325	0.3452313543	0.0930735931
ENSMUSG00000021376	Tpmt	ENSMUSG00000021376;AL:13:47022482:47022723-47027252:47025451:47025477-47027252:-	-0.1941895521	0.1660482375	0.4948981197	0.0333951763	0.1503542838	0.1798701299
ENSMUSG00000021376	Tpmt	ENSMUSG00000021376;AL:13:47025179:47025372-47027252:47025451:47025477-47027252:-	-0.3884572723	0.1185064935	-0.4853619653	0.0333951763	-0.4369096188	0.0746753247
ENSMUSG00000021495	Fam193b	ENSMUSG00000021495;A5:13:55543789-55549118:55543789-55550224:-	0.2682616985	0.0474525475	0.2955699172	0.0404595405	0.2819158079	0.0487012987
ENSMUSG00000021495	Fam193b	ENSMUSG00000021495;SE:13:55543789-55549118:55549357-55550224:-	0.2478984425	0.0474525475	0.3014668663	0.02997003	0.2746826544	0.044955045
ENSMUSG00000021514	Zfp369	ENSMUSG00000021514;AL:13:65295726-65296063:65297795:65295726-65303818:65304221:+	-0.2580719552	0.0509490509	-0.387726651	0.017982018	-0.3228993031	0.047952048
ENSMUSG00000021556	Golm1	ENSMUSG00000021556;A3:13:59649665-59650696:59649660-59650696:-	-0.1205008857	0.021978022	-0.0313923468	0.1618381618	-0.0759466162	0.0414585415
ENSMUSG00000021556	Golm1	ENSMUSG00000021556;SE:13:59665676-59674961:59675096-59675727:-	0.1338036426	0.021978022	0.0198960204	0.1618381618	0.0768498315	0.0414585415
ENSMUSG00000021615	Xrcc4	ENSMUSG00000021615;AF:13:90071689-90089010:90089082:90071689-90089497:90089523:-	-0.4641945649	0.0591908092	-0.4968812989	0.0344655345	-0.4805379319	0.047952048
ENSMUSG00000021615	Xrcc4	ENSMUSG00000021615;AF:13:90071689-90089010:90089082:90071689-90089497:90089608:-	-0.2109113433	0.0591908092	-0.4192839374	0.0164835165	-0.3150976404	0.047952048
ENSMUSG00000021639	Gtf2h2	ENSMUSG00000021639;AF:13:100490164-100492243:100492338:100490164-100492457:100492553:-	-0.3378858544	0.0497835498	-0.1012952768	0.3951048951	-0.2195905656	0.2077922078
ENSMUSG00000021639	Gtf2h2	ENSMUSG00000021639;AF:13:100490164-100492243:100492367:100490164-100492457:100492553:-	-0.4848225706	0.0422077922	-0.0251593713	0.3951048951	-0.254990971	0.2077922078
ENSMUSG00000021639	Gtf2h2	ENSMUSG00000021639;AF:13:100490164-100492243:100492374:100490164-100492457:100492553:-	-0.4589086883	0.0422077922	0.0200997575	0.3951048951	-0.2194044654	0.2077922078
ENSMUSG00000021745	Ptprg	ENSMUSG00000021745;AF:14:12153983:12154426-12166745:12164890:12164981-12166745:+	0.2280042828	0.1068931069	0.4048976199	0.022977023	0.3164509514	0.048951049
ENSMUSG00000021748	Pdhb	ENSMUSG00000021748;SE:14:8169819-8170161:8170446-8171140:-	0.127889959	0.011988012	0.1292844465	0.010989011	0.1285872028	0.013986014
ENSMUSG00000021759	Plpp1	ENSMUSG00000021759;MX:13:112801266-112834859:112835013-112856746:112801266-112851403:112851554-112856746:+	0.268985583	0.0134865135	0.2789316265	0.0084915085	0.2739586047	0.012987013
ENSMUSG00000021764	Ndufs4	ENSMUSG00000021764;SE:13:114351526-114387408:114387457-114387959:-	-0.1567005577	0.015984016	-0.039968862	0.1658341658	-0.0983347099	0.0749250749
ENSMUSG00000021794	Glud1	ENSMUSG00000021794;AL:14:34336576-34338760:34338880:34336576-34342119:34342167:+	0.1306107638	0.027972028	0.1068502604	0.023976024	0.1187305121	0.022977023
ENSMUSG00000021831	Ero1l	ENSMUSG00000021831;AF:14:45306631-45306892:45307251:45306631-45318703:45318771:-	0.9303680753	0.005994006	0.4563436904	0.1918081918	0.6933558829	0.04995005
ENSMUSG00000021843	Ktn1	ENSMUSG00000021843;SE:14:47724970-47725929:47726000-47726226:+	0.2910944618	0.0454545455	0.3561739342	0.0194805195	0.323634198	0.0324675325
ENSMUSG00000021905	Dph3	ENSMUSG00000021905;AF:14:32083246-32084907:32085286:32083246-32085410:32085729:-	0.2665819278	0.0884115884	0.4081504432	0.020979021	0.3373661855	0.0344655345
ENSMUSG00000021905	Dph3	ENSMUSG00000021905;AL:14:32082758:32083246-32085410:32084696:32084981-32085410:-	-0.2036614769	0.1078921079	-0.308533706	0.028971029	-0.2560975915	0.0669330669
ENSMUSG00000021905	Dph3	ENSMUSG00000021905;SE:14:32083246-32084907:32084981-32085410:-	0.174439106	0.0884115884	0.2248918461	0.028971029	0.1996654761	0.0344655345
ENSMUSG00000021969	Zdhhc20	ENSMUSG00000021969;SE:14:57836646-57837591:57837667-57839090:-	-0.0856497005	0.1408591409	-0.1751390722	0.0434565435	-0.1303943864	0.0786713287
ENSMUSG00000021969	Zdhhc20	ENSMUSG00000021969;SE:14:57839205-57839551:57839595-57840829:-	0.2085102252	0.0434565435	0.2287945265	0.02997003	0.2186523759	0.0404595405
ENSMUSG00000022101	Fgf17	ENSMUSG00000022101;A3:14:70638979-70641532:70638946-70641532:-	-0.2458199076	0.03996004	-0.1589498656	0.0814185814	-0.2023848866	0.0579420579
ENSMUSG00000022125	Cln5	ENSMUSG00000022125;SE:14:103071799-103071998:103072115-103073187:+	0.0939437181	0.033966034	0.0413125521	0.1028971029	0.0676281351	0.0584415584
ENSMUSG00000022179	4931414P19Rik	ENSMUSG00000022179;A3:14:54584706-54584979:54584686-54584979:-	0.0004549957	0.3951048951	0.1829004263	0.0494505495	0.091677711	0.1378621379
ENSMUSG00000022269	March11	ENSMUSG00000022269;SE:15:26311126-26387748:26387940-26409097:+	-0.2053417286	0.1773226773	-0.6331198358	0.04995005	-0.4192307822	0.1088911089
ENSMUSG00000022370	Mrpl13	ENSMUSG00000022370;SE:15:55543384-55548142:55548235-55555320:-	-0.0811193717	0.036963037	-0.1733939293	0.0084915085	-0.1272566505	0.00999001
ENSMUSG00000022403	St13	ENSMUSG00000022403;SE:15:81392322-81399485:81399687-81399789:-	0.7285065243	0.017982018	0.286610227	0.2917082917	0.5075583757	0.1558441558
ENSMUSG00000022422	Dscc1	ENSMUSG00000022422;SE:15:55083098-55083405:55083593-55084049:-	0.1328441393	0.0744255744	0.2055547712	0.034965035	0.1691994552	0.0534465534
ENSMUSG00000022427	Tomm22	ENSMUSG00000022427;AF:15:79670881:79671008-79671897:79671091:79671291-79671897:+	-0.1690509796	0.0589410589	-0.2227997063	0.026973027	-0.1959253429	0.045954046
ENSMUSG00000022450	Ndufa6	ENSMUSG00000022450;AF:15:82350371-82350979:82351207:82350371-82354081:82354254:-	0.3710596417	0.044955045	0.2452299003	0.1318681319	0.308144771	0.1048951049
ENSMUSG00000022451	Twf1	ENSMUSG00000022451;SE:15:94586536-94588228:94588305-94589752:-	0.1294324823	0.026973027	0.1131804281	0.027972028	0.1213064552	0.030969031
ENSMUSG00000022536	Glyr1	ENSMUSG00000022536;A3:16:5021448-5026508:5021430-5026508:-	0.1573838803	0.037962038	0.2245446272	0.015984016	0.1909642537	0.015984016
ENSMUSG00000022602	Arc	ENSMUSG00000022602;A3:15:74670319-74670565:74670316-74670565:-	-0.0788727954	0.0614385614	-0.0944105468	0.034965035	-0.0866416711	0.0594405594
ENSMUSG00000022604	Cep97	ENSMUSG00000022604;AF:16:55930608-55934065:55934233:55930608-55934753:55934833:-	-0.1615215309	0.2082917083	-0.4635182837	0.044955045	-0.3125199073	0.1798201798
ENSMUSG00000022610	Mapk12	ENSMUSG00000022610;SE:15:89134726-89135123:89135170-89135427:-	0.2532866861	0.038961039	-0.0500509706	0.2567432567	0.1016178578	0.1748251748
ENSMUSG00000022668	Gtpbp8	ENSMUSG00000022668;SE:16:44743868-44745283:44745493-44745999:-	0.3460519497	0.2897102897	1	0	0.6730259749	0.1358641359
ENSMUSG00000022722	Arl6	ENSMUSG00000022722;SE:16:59613844-59618666:59618678-59618795:-	-0.144255393	0.04995005	-0.1359077017	0.04995005	-0.1400815474	0.0549450549
ENSMUSG00000022791	Tnk2	ENSMUSG00000022791;AF:16:32643874:32643942-32663739:32644643:32645108-32663739:+	0.5415166112	0.045954046	0.4314938746	0.0497835498	0.4865052429	0.0727605728
ENSMUSG00000022791	Tnk2	ENSMUSG00000022791;AF:16:32643874:32643942-32663739:32644826:32645108-32663739:+	-0.048733714	0.3356643357	-0.2798268638	0.0497835498	-0.1642802889	0.1250971251
ENSMUSG00000022791	Tnk2	ENSMUSG00000022791;AF:16:32643874:32643942-32663739:32657023:32657127-32663739:+	0.4042095677	0.045954046	0.0983655191	0.2157842158	0.2512875434	0.0947802198
ENSMUSG00000022791	Tnk2	ENSMUSG00000022791;AF:16:32644643:32645108-32663739:32657023:32657127-32663739:+	-0.3863892666	0.1033966034	-0.5777526091	0.0497835498	-0.4820709378	0.0727605728
ENSMUSG00000022791	Tnk2	ENSMUSG00000022791;AF:16:32644643:32645108-32663739:32658925:32659082-32663739:+	-0.8351524314	0.045954046	-0.8842450191	0.0497835498	-0.8596987252	0.0727605728
ENSMUSG00000022791	Tnk2	ENSMUSG00000022791;AF:16:32644643:32645108-32663739:32661234:32661575-32663739:+	-0.8896252046	0.045954046	-0.9315449516	0.0497835498	-0.9105850781	0.0727605728
ENSMUSG00000022791	Tnk2	ENSMUSG00000022791;AF:16:32644826:32645108-32663739:32657023:32657127-32663739:+	0.397792951	0.045954046	0.3017342829	0.0497835498	0.349763617	0.0727605728
ENSMUSG00000022791	Tnk2	ENSMUSG00000022791;SE:16:32680807-32680900:32680995-32681152:+	0.2019160193	0.045954046	0.1989443628	0.0558013415	0.200430191	0.0727605728
ENSMUSG00000022856	Tmem41a	ENSMUSG00000022856;SE:16:21938094-21946001:21946154-21947368:-	0.1901924948	0.041958042	0.1832471819	0.043956044	0.1867198383	0.045954046
ENSMUSG00000022884	Eif4a2	ENSMUSG00000022884;A3:16:23111896-23112351:23111896-23113167:+	-0.1115685268	0.041958042	-0.1150617998	0.0454545455	-0.1133151633	0.0314685315
ENSMUSG00000022884	Eif4a2	ENSMUSG00000022884;AF:16:23107444:23107820-23108588:23107917:23107970-23108588:+	0.2474818928	0.0314685315	0.0995392498	0.0629370629	0.1735105713	0.0314685315
ENSMUSG00000022884	Eif4a2	ENSMUSG00000022884;AF:16:23107758:23107820-23108588:23107917:23107970-23108588:+	0.1424701646	0.041958042	0.0222096844	0.221028971	0.0823399245	0.1063936064
ENSMUSG00000022884	Eif4a2	ENSMUSG00000022884;SE:16:23108851-23109120:23109259-23109985:+	0.1179688791	0.041958042	0.1172147029	0.0454545455	0.117591791	0.0314685315
ENSMUSG00000022884	Eif4a2	ENSMUSG00000022884;SE:16:23111896-23112351:23112457-23113167:+	-0.126952582	0.041958042	-0.1310386849	0.0454545455	-0.1289956335	0.0314685315
ENSMUSG00000022974	Paxbp1	ENSMUSG00000022974;A5:16:91027329-91030416:91027329-91030433:-	0.2839247038	0.011988012	0.300280471	0.00999001	0.2921025874	0.007992008
ENSMUSG00000022996	Wnt10b	ENSMUSG00000022996;SE:15:98774497-98776518:98776780-98776890:-	NaN	1	1	0	NaN	1
ENSMUSG00000023072	Cep89	ENSMUSG00000023072;SE:7:35429298-35429915:35430111-35432518:+	0.4047023595	0.023976024	0.4686217446	0.002997003	0.436662052	0.011988012
ENSMUSG00000023087	Noct	ENSMUSG00000023087;AF:3:51224447:51225287-51247805:51243408:51243852-51247805:+	-0.0122079391	0.2947052947	-0.1701420116	0.022977023	-0.0911749754	0.0704295704
ENSMUSG00000023087	Noct	ENSMUSG00000023087;AF:3:51224470:51225287-51247805:51243408:51243852-51247805:+	-0.2131250493	0.035964036	0.0106583265	0.3261738262	-0.1012333614	0.0704295704
ENSMUSG00000023089	Ndufa5	ENSMUSG00000023089;SE:6:24519257-24522659:24522775-24527273:-	-0.0226746201	0.1133866134	-0.0541723687	0.0394605395	-0.0384234944	0.0744255744
ENSMUSG00000023106	Denr	ENSMUSG00000023106;AF:5:123907269:123907366-123908100:123907489:123907702-123908100:+	0.0726507801	0.2937062937	0.4042992935	0.001998002	0.2384750368	0.0529470529
ENSMUSG00000023169	Slc38a1	ENSMUSG00000023169;AF:15:96624169-96641054:96641962:96624169-96642128:96642250:-	0.2280657968	0.0594405594	0.2961117321	0.0174825175	0.2620887644	0.0314685315
ENSMUSG00000023169	Slc38a1	ENSMUSG00000023169;AF:15:96624169-96641054:96641962:96624169-96642491:96642913:-	0.1923954028	0.0594405594	0.2871806157	0.0192307692	0.2397880093	0.0384615385
ENSMUSG00000023235	Ccl25	ENSMUSG00000023235;AL:8:4327893-4333123:4333299:4327893-4348503:4348788:+	-0.5455448313	0.0274725275	-0.5455448313	0.0484515485	-0.5455448313	0.033966034
ENSMUSG00000023286	Ube2j2	ENSMUSG00000023286;A5:4:155944150-155949007:155944013-155949007:+	-0.158048948	0.0629370629	-0.1462258685	0.0494505495	-0.1521374082	0.026973027
ENSMUSG00000023505	Cdca3	ENSMUSG00000023505;AF:6:124829547:124829639-124830503:124830235:124830273-124830503:+	-0.2448079107	0.0424575425	-0.2110273512	0.04995005	-0.227917631	0.0424575425
ENSMUSG00000023505	Cdca3	ENSMUSG00000023505;AF:6:124829547:124829639-124830503:124830375:124830417-124830503:+	-0.2665294576	0.0424575425	-0.2521172275	0.04995005	-0.2593233426	0.0424575425
ENSMUSG00000023800	Tiam2	ENSMUSG00000023800;AF:17:3326573:3326726-3412632:3397207:3397344-3412632:+	-1	0	-0.5	0.3156843157	-0.75	0.2177822178
ENSMUSG00000023906	Cldn6	ENSMUSG00000023906;AF:17:23679372:23679407-23681048:23679659:23679821-23681048:+	0.1642339712	0.044955045	0.2415703339	0.0204795205	0.2029021526	0.0364635365
ENSMUSG00000023906	Cldn6	ENSMUSG00000023906;SE:17:23679407-23679758:23679821-23681048:+	-0.1739040776	0.044955045	-0.2708599175	0.011988012	-0.2223819976	0.0364635365
ENSMUSG00000023951	Vegfa	ENSMUSG00000023951;SE:17:46018879-46020991:46021122-46024065:-	0.1922288575	0.0594405594	0.2385785899	0.0122377622	0.2154037237	0.034965035
ENSMUSG00000023951	Vegfa	ENSMUSG00000023951;SE:17:46018879-46022277:46022348-46024065:-	0.2026810748	0.0699300699	0.3002310762	0.0122377622	0.2514560755	0.0384615385
ENSMUSG00000024097	Srsf7	ENSMUSG00000024097;A5:17:80202744-80204122:80202744-80204155:-	0.1497417807	0.0749250749	0.1733754774	0.024975025	0.1615586291	0.0599400599
ENSMUSG00000024098	Twsg1	ENSMUSG00000024098;AL:17:65921972:65923038-65926257:65925906:65926158-65926257:-	-0.5367675714	0.0704295704	-0.9865713987	0.02997003	-0.761669485	0.043956044
ENSMUSG00000024098	Twsg1	ENSMUSG00000024098;SE:17:65929813-65937801:65937900-65948658:-	0.1602853175	0.0559440559	0.1465911701	0.02997003	0.1534382438	0.043956044
ENSMUSG00000024150	Mcfd2	ENSMUSG00000024150;SE:17:87258089-87258750:87258881-87265792:-	0.9232676898	0.0314685315	0.8433285734	0.0664335664	0.8832981316	0.0769230769
ENSMUSG00000024187	Fam234a	ENSMUSG00000024187;A5:17:26220580-26243990:26220580-26244006:-	-0.1947794275	0.0792540793	-0.4230043505	0.03996004	-0.308891889	0.0666000666
ENSMUSG00000024187	Fam234a	ENSMUSG00000024187;SE:17:26220580-26225912:26226023-26243990:-	0.1724959425	0.0792540793	0.2579145865	0.03996004	0.2152052645	0.0666000666
ENSMUSG00000024188	Luc7l	ENSMUSG00000024188;A3:17:26253091-26253974:26253091-26255031:+	0.1792574901	0.0699300699	0.1800568484	0.044955045	0.1796571692	0.0549450549
ENSMUSG00000024188	Luc7l	ENSMUSG00000024188;SE:17:26267358-26275674:26275850-26277546:+	0.0554080038	0.1560939061	0.1346331849	0.044955045	0.0950205944	0.0982350982
ENSMUSG00000024242	Map4k3	ENSMUSG00000024242;SE:17:80624114-80629286:80629348-80630415:-	-0.0932195259	0.1063936064	-0.2694496087	0.014985015	-0.1813345673	0.042957043
ENSMUSG00000024258	Polr2d	ENSMUSG00000024258;SE:18:31792020-31795288:31795383-31796050:+	0.0777727603	0.031968032	0.0831827458	0.030969031	0.0804777531	0.0364635365
ENSMUSG00000024286	Ccny	ENSMUSG00000024286;SE:18:9377828-9386735:9386809-9449518:-	0.2031508305	0.0154845155	0.0620028059	0.2527472527	0.1325768182	0.0444555445
ENSMUSG00000024317	Rnf138	ENSMUSG00000024317;SE:18:21020999-21024409:21024516-21026086:+	-0.1287126403	0.047952048	-0.1473878408	0.028971029	-0.1380502405	0.030969031
ENSMUSG00000024335	Brd2	ENSMUSG00000024335;A5:17:34119900-34120195:34119900-34121483:-	0.3271953843	0.2883991009	0.7028650109	0.024975025	0.5150301976	0.1398601399
ENSMUSG00000024335	Brd2	ENSMUSG00000024335;AF:17:34119900-34120195:34120411:34119900-34121483:34121747:-	0.135324389	0.2601398601	0.3085333778	0.024975025	0.2219288834	0.0749250749
ENSMUSG00000024335	Brd2	ENSMUSG00000024335;AF:17:34119900-34120195:34120411:34119900-34122162:34122600:-	-0.1641046192	0.2477522478	-0.3001684215	0.004995005	-0.2321365204	0.0749250749
ENSMUSG00000024335	Brd2	ENSMUSG00000024335;AF:17:34119900-34120843:34120911:34119900-34121483:34121747:-	0.469813033	0.2601398601	0.8404570897	0.014985015	0.6551350613	0.0749250749
ENSMUSG00000024335	Brd2	ENSMUSG00000024335;AF:17:34119900-34121483:34121747:34119900-34121861:34121950:-	-0.4664965636	0.2477522478	-0.735166018	0.004995005	-0.6008312908	0.0779220779
ENSMUSG00000024335	Brd2	ENSMUSG00000024335;AF:17:34119900-34121483:34121747:34119900-34122162:34122600:-	-0.1676696582	0.2477522478	-0.4766675694	0	-0.3221686138	0.0749250749
ENSMUSG00000024369	Nelfe	ENSMUSG00000024369;A5:17:34850674-34850911:34850462-34850911:+	-0.1034951059	0.0561938062	-0.1464439239	0.017982018	-0.1249695149	0.0322177822
ENSMUSG00000024369	Nelfe	ENSMUSG00000024369;A5:17:34850674-34850911:34850588-34850911:+	-0.1383750425	0.0374625375	-0.1678202307	0.017982018	-0.1530976366	0.0322177822
ENSMUSG00000024376	Epb41l4a	ENSMUSG00000024376;A3:18:33828217-33828727:33828156-33828727:-	0.037928833	0.1408591409	0.0859598916	0.0474525475	0.0619443623	0.0864135864
ENSMUSG00000024459	H2-M5	ENSMUSG00000024459;A3:17:36987182-36987416:36987155-36987416:-	0	0.4020979021	-0.4999999997	0.0346320346	-0.2499999998	0.1332001332
ENSMUSG00000024459	H2-M5	ENSMUSG00000024459;AL:17:36984061:36985102-36987416:36987115:36987155-36987416:-	-0.1115718577	0.3996003996	-0.2725001234	0.031968032	-0.1920359905	0.1332001332
ENSMUSG00000024459	H2-M5	ENSMUSG00000024459;AL:17:36986855:36987018-36987416:36987115:36987155-36987416:-	-0.09812411	0.3996003996	-0.4559328319	0.0346320346	-0.2770284709	0.1332001332
ENSMUSG00000024525	Impa2	ENSMUSG00000024525;AF:18:67308321:67308408-67309052:67308589:67308733-67309052:+	NaN	1	0.6545804791	0.0114885115	NaN	1
ENSMUSG00000024579	Pcyox1l	ENSMUSG00000024579;SE:18:61702370-61703346:61703394-61703512:-	0.182794175	0.015984016	0.1829800992	0.0204795205	0.1828871371	0.015984016
ENSMUSG00000024594	Prrc1	ENSMUSG00000024594;A5:18:57374083-57374527:57374027-57374527:+	0.1714921025	0.017982018	-0.0697572447	0.0879120879	0.0508674289	0.1423576424
ENSMUSG00000024608	Rps14	ENSMUSG00000024608;AF:18:60747098:60747221-60776401:60774666:60774686-60776401:+	0.0361364481	0.4293206793	0.3510154621	0.0324675325	0.1935759551	0.132992008
ENSMUSG00000024608	Rps14	ENSMUSG00000024608;AF:18:60747098:60747221-60776401:60775229:60775317-60776401:+	0.0223153362	0.4293206793	0.4513055263	0.0324675325	0.2368104313	0.132992008
ENSMUSG00000024608	Rps14	ENSMUSG00000024608;SE:18:60747221-60774510:60774686-60776401:+	-0.0285250819	0.4293206793	-0.4639736093	0.0324675325	-0.2462493456	0.132992008
ENSMUSG00000024613	Tcof1	ENSMUSG00000024613;SE:18:60822990-60827340:60827447-60828365:-	0.1375367681	0.041958042	0.1365552349	0.0524475524	0.1370460015	0.0699300699
ENSMUSG00000024640	Psat1	ENSMUSG00000024640;AF:19:15920996-15924304:15924622:15920996-15924864:15924930:-	-0.8017313829	0.0739260739	-0.9208863241	0.021978022	-0.8613088535	0.041958042
ENSMUSG00000024644	Cndp2	ENSMUSG00000024644;AF:18:84678870-84680569:84680740:84678870-84680790:84680840:-	0	0.4440559441	1	0	0.5	0.2847152847
ENSMUSG00000024750	Zfand5	ENSMUSG00000024750;AF:19:21272687:21272742-21276426:21273246:21273342-21276426:+	-0.1998700472	0.0247252747	-0.1693533564	0.0337162837	-0.1846117018	0.0277222777
ENSMUSG00000024750	Zfand5	ENSMUSG00000024750;SE:19:21277089-21277655:21277758-21279625:+	0.1483731907	0.0247252747	0.1363063686	0.0337162837	0.1423397797	0.0277222777
ENSMUSG00000024778	Fas	ENSMUSG00000024778;SE:19:34318651-34318783:34318836-34319310:+	-1	0	NaN	1	NaN	1
ENSMUSG00000024847	Aip	ENSMUSG00000024847;AF:19:4121545-4124439:4124564:4121545-4125778:4125848:-	0	0.3936063936	-0.5	0.0404595405	-0.25	0.1678321678
ENSMUSG00000024911	Fibp	ENSMUSG00000024911;A5:19:5463325-5463604:5463304-5463604:+	-0.2291027721	0.0194805195	-0.2004801721	0.0194805195	-0.2147914721	0.017982018
ENSMUSG00000024982	Zdhhc6	ENSMUSG00000024982;A5:19:55314772-55315680:55314772-55315796:-	-0.0906295656	0.2877122877	-0.2188673781	0.047952048	-0.1547484718	0.2077922078
ENSMUSG00000024989	Cep55	ENSMUSG00000024989;A5:19:38055317-38057410:38055081-38057410:+	-0.1585289253	0.035964036	-0.1844974589	0.0247252747	-0.1715131921	0.044955045
ENSMUSG00000024989	Cep55	ENSMUSG00000024989;A5:19:38057566-38057789:38057480-38057789:+	-0.2308132464	0.035964036	-0.2127339726	0.0247252747	-0.2217736095	0.044955045
ENSMUSG00000024989	Cep55	ENSMUSG00000024989;A5:19:38057566-38057789:38057542-38057789:+	-0.1016887855	0.0944055944	-0.1522035941	0.044955045	-0.1269461898	0.0786713287
ENSMUSG00000024989	Cep55	ENSMUSG00000024989;SE:19:38055081-38057410:38057480-38057789:+	0.1788433746	0.035964036	0.1181990736	0.0741758242	0.1485212241	0.0524475524
ENSMUSG00000024993	Fam45a	ENSMUSG00000024993;A3:19:60811673-60814592:60811673-60814612:+	0.0406714382	0.2907092907	0.1446769473	0.045954046	0.0926741928	0.1258741259
ENSMUSG00000024993	Fam45a	ENSMUSG00000024993;SE:19:60814808-60817531:60817610-60821207:+	-0.0642958029	0.2907092907	-0.1449532642	0.045954046	-0.1046245335	0.1258741259
ENSMUSG00000025001	Hells	ENSMUSG00000025001;AF:19:38930915:38931075-38931391:38931174:38931218-38931391:+	-0.0082081248	0.2582417582	-0.0871624264	0.032967033	-0.0476852756	0.0764235764
ENSMUSG00000025064	Col17a1	ENSMUSG00000025064;SE:19:47649472-47650048:47650158-47650257:-	0.3485609687	0.1258741259	0.8485609684	0.03996004	0.5985609685	0.0794205794
ENSMUSG00000025137	Pcyt2	ENSMUSG00000025137;A3:11:120613083-120613379:120612601-120613379:-	0.3538683243	0.032967033	0.4030319744	0.011988012	0.3784501494	0.014985015
ENSMUSG00000025137	Pcyt2	ENSMUSG00000025137;SE:11:120612601-120612846:120613083-120613379:-	0.2823075227	0.036963037	0.2973203678	0.030969031	0.2898139453	0.025974026
ENSMUSG00000025137	Pcyt2	ENSMUSG00000025137;SE:11:120612601-120613030:120613083-120613379:-	0.1950692109	0.032967033	0.1937752727	0.0224775225	0.1944222418	0.025974026
ENSMUSG00000025141	Myadml2	ENSMUSG00000025141;AF:11:120646441-120647022:120647082:120646441-120647639:120648158:-	0.6981277224	0.0519480519	0.6981277224	0.0574425574	0.6981277224	0.0494505495
ENSMUSG00000025156	Gps1	ENSMUSG00000025156;AF:11:120784275:120784342-120785121:120784515:120784725-120785121:+	0.1814105757	0.044955045	0.2149413399	0.0254745255	0.1981759578	0.0284715285
ENSMUSG00000025156	Gps1	ENSMUSG00000025156;AF:11:120784285:120784342-120785121:120784515:120784725-120785121:+	0.1540305564	0.044955045	0.155020246	0.035964036	0.1545254012	0.0529470529
ENSMUSG00000025156	Gps1	ENSMUSG00000025156;AF:11:120784305:120784342-120785121:120784515:120784725-120785121:+	0.1696523876	0.044955045	0.1508538701	0.0254745255	0.1602531289	0.0284715285
ENSMUSG00000025162	Csnk1d	ENSMUSG00000025162;AF:11:120983343-120990782:120990871:120983343-120990935:120990987:-	-0.5	0.1942057942	-0.9407067179	0.0494505495	-0.7203533589	0.1537462537
ENSMUSG00000025199	Chuk	ENSMUSG00000025199;AF:19:44103752-44107217:44107282:44103752-44107288:44107469:-	-0.6366515626	0.0474525475	-0.6799944741	0.034965035	-0.6583230184	0.03996004
ENSMUSG00000025219	Fgf8	ENSMUSG00000025219;A3:19:45741679-45742516:45741646-45742516:-	-1	0	NaN	1	NaN	1
ENSMUSG00000025223	Ldb1	ENSMUSG00000025223;AF:19:46036365-46039055:46039481:46036365-46044830:46045211:-	0.1561861549	0.1528471528	0.2391794355	0.0337162837	0.1976827952	0.1213786214
ENSMUSG00000025223	Ldb1	ENSMUSG00000025223;AF:19:46036365-46039055:46039621:46036365-46044830:46045211:-	0.0399862327	0.2127872128	0.1969782668	0.0337162837	0.1184822498	0.1288711289
ENSMUSG00000025290	Rps24	ENSMUSG00000025290;AF:14:24490729:24490758-24491750:24490767:24491024-24491750:+	0.3178810302	0.031968032	0.2967005446	0.015984016	0.3072907874	0.015984016
ENSMUSG00000025375	Aatk	ENSMUSG00000025375;AF:11:120021535-120041733:120041782:120021535-120046869:120047070:-	NaN	1	-1	0	NaN	1
ENSMUSG00000025393	Atp5b	ENSMUSG00000025393;AF:10:128087681:128088533-128088957:128088552:128088572-128088957:+	-0.0326697318	0.1670829171	-0.1269425164	0.0277222777	-0.0798061241	0.0584415584
ENSMUSG00000025393	Atp5b	ENSMUSG00000025393;AF:10:128088491:128088533-128088957:128088552:128088572-128088957:+	-0.072574773	0.1498501499	-0.1446834176	0.0277222777	-0.1086290953	0.0584415584
ENSMUSG00000025403	Shmt2	ENSMUSG00000025403;A3:10:127521115-127522288:127521106-127522288:-	-0.0726615905	0.024975025	-0.0614136244	0.021978022	-0.0670376074	0.0214785215
ENSMUSG00000025487	Psmd13	ENSMUSG00000025487;A3:7:140883578-140886388:140883578-140886511:+	0.6550501783	0.04995005	0.6020569542	0.1038961039	0.6285535662	0.0739260739
ENSMUSG00000025572	Tmc6	ENSMUSG00000025572;AF:11:117779291-117779544:117779650:117779291-117780910:117780944:-	0.9154440464	0.0454545455	0	0.3313353313	0.4577220232	0.3305028305
ENSMUSG00000025656	Arhgef9	ENSMUSG00000025656;AF:X:95131015-95166424:95166474:95131015-95196410:95196502:-	1	0	1	0	1	0
ENSMUSG00000025731	Mettl26	ENSMUSG00000025731;RI:17:25876661:25876739-25876950:25877169:+	-0.1336319831	0.0434565435	-0.1618179241	0.0314685315	-0.1477249536	0.0292207792
ENSMUSG00000025731	Mettl26	ENSMUSG00000025731;SE:17:25875726-25875960:25876122-25876220:+	0.1344497701	0.0434565435	0.1146145267	0.0314685315	0.1245321484	0.0292207792
ENSMUSG00000025739	Gng13	ENSMUSG00000025739;AF:17:25717171:25717277-25718667:25717528:25717581-25718667:+	0.1998358497	0.0394605395	0.1475627158	0.0629370629	0.1736992827	0.0549450549
ENSMUSG00000025747	Tyms	ENSMUSG00000025747;SE:5:30064186-30068466:30068538-30071634:-	0.5579376887	0.1448551449	0.8937409281	0.01998002	0.7258393084	0.0699300699
ENSMUSG00000025764	Jade1	ENSMUSG00000025764;AF:3:41563369:41563566-41581195:41563607:41563916-41581195:+	0.5132645182	0.3832985197	1	0	0.7566322591	0.4289827819
ENSMUSG00000025764	Jade1	ENSMUSG00000025764;AF:3:41563607:41563916-41581195:41564898:41565003-41581195:+	-0.7269207102	0.3832985197	-1	0	-0.8634603551	0.4289827819
ENSMUSG00000025817	Nudt5	ENSMUSG00000025817;AF:2:5845019:5845385-5854816:5848135:5848190-5854816:+	-0.3382089268	0.014985015	-0.3470512576	0.0164835165	-0.3426300922	0.014985015
ENSMUSG00000025817	Nudt5	ENSMUSG00000025817;AF:2:5845034:5845385-5854816:5848135:5848190-5854816:+	-0.2558517258	0.002997003	-0.250565433	0.0164835165	-0.2532085794	0.014985015
ENSMUSG00000025839	Pramel7	ENSMUSG00000025839;SE:2:87491405-87492135:87492193-87496847:-	NaN	1	-1	0	NaN	1
ENSMUSG00000025858	Get4	ENSMUSG00000025858;AF:5:139252324:139252619-139262481:139253511:139253601-139262481:+	-0.0948692949	0.0661838162	-0.1382540836	0.044955045	-0.1165616892	0.0736763237
ENSMUSG00000025930	Msc	ENSMUSG00000025930;SE:1:14754325-14754506:14754542-14755230:-	0.1283421211	0.0344655345	0.116205304	0.038961039	0.1222737125	0.0334665335
ENSMUSG00000025956	Mettl21a	ENSMUSG00000025956;AL:1:64606473:64608137-64615098:64614204:64614268-64615098:-	-0.2611704106	0.0366300366	-0.2964066811	0.035964036	-0.2787885458	0.0799200799
ENSMUSG00000025956	Mettl21a	ENSMUSG00000025956;AL:1:64606480:64608137-64615098:64614204:64614268-64615098:-	-0.3755593524	0.0366300366	-0.1281201514	0.2987012987	-0.2518397519	0.1145521146
ENSMUSG00000025956	Mettl21a	ENSMUSG00000025956;AL:1:64607956:64608137-64615098:64614204:64614268-64615098:-	-0.5	0.0366300366	0	0.3526473526	-0.25	0.1145521146
ENSMUSG00000025969	Nrp2	ENSMUSG00000025969;AL:1:62786316-62795709:62796981:62786316-62815333:62818695:+	NaN	1	-1	0	NaN	1
ENSMUSG00000025979	Mob4	ENSMUSG00000025979;MX:1:55131359-55136677:55136739-55148319:55131359-55145124:55145224-55148319:+	-0.6441783554	0.0314685315	-0.7643148084	0.0134865135	-0.7042465819	0.026973027
ENSMUSG00000025979	Mob4	ENSMUSG00000025979;SE:1:55136739-55145124:55145224-55148319:+	0.1291777361	0.0749250749	0.1407703758	0.045954046	0.1349740559	0.0659340659
ENSMUSG00000025979	Mob4	ENSMUSG00000025979;SE:1:55136739-55148319:55148361-55148548:+	-0.3241147765	0.0314685315	-0.5531408144	0.008991009	-0.4386277954	0.026973027
ENSMUSG00000025980	Hspd1	ENSMUSG00000025980;A5:1:55086941-55087989:55086941-55088145:-	-0.2160641027	0.020979021	-0.0939132649	0.1508491508	-0.1549886838	0.0824175824
ENSMUSG00000026034	Clk1	ENSMUSG00000026034;SE:1:58414684-58417013:58417179-58417267:-	0.0913822325	0.0709290709	0.1368009261	0.045954046	0.1140915793	0.0739260739
ENSMUSG00000026072	Il1r1	ENSMUSG00000026072;AF:1:40225080:40225306-40282233:40266586:40266881-40282233:+	-0.8498844565	0.0434565435	0	0.1538461538	-0.4249422282	0.0839160839
ENSMUSG00000026204	Ptprn	ENSMUSG00000026204;AF:1:75262373-75263858:75263907:75262373-75264004:75264208:-	0.8091204145	0.0494505495	NaN	1	NaN	1
ENSMUSG00000026204	Ptprn	ENSMUSG00000026204;AF:1:75262373-75264004:75264208:75262373-75264434:75264502:-	-0.6803413021	0.0494505495	NaN	1	NaN	1
ENSMUSG00000026254	Eif4e2	ENSMUSG00000026254;A5:1:87214495-87219581:87214019-87219581:+	-0.1773773623	0.044955045	-0.2468145712	0.026973027	-0.2120959667	0.0561938062
ENSMUSG00000026254	Eif4e2	ENSMUSG00000026254;SE:1:87214019-87214346:87214495-87219581:+	-0.2617675942	0.0404595405	-0.1594335702	0.0584415584	-0.2106005822	0.0561938062
ENSMUSG00000026288	Inpp5d	ENSMUSG00000026288;RI:1:87715038:87715093-87715277:87715313:+	0.1317350728	0.1198801199	0.2041281567	0.0124875125	0.1679316147	0.0524475524
ENSMUSG00000026342	Slc35f5	ENSMUSG00000026342;AF:1:125560595:125560817-125562275:125561016:125561284-125562275:+	-0.1340947199	0.1088911089	-0.1955408066	0.040959041	-0.1648177632	0.0779220779
ENSMUSG00000026393	Nek7	ENSMUSG00000026393;AF:1:138561785-138619552:138619674:138561785-138619904:138620141:-	0.1611142409	0.1228771229	0.3223766779	0.032967033	0.2417454594	0.0614385614
ENSMUSG00000026393	Nek7	ENSMUSG00000026393;AF:1:138561785-138619552:138619749:138561785-138619904:138620141:-	0.1450236311	0.1228771229	0.3061631096	0.032967033	0.2255933703	0.0614385614
ENSMUSG00000026426	Arl8a	ENSMUSG00000026426;AF:1:135146824:135147100-135152471:135147669:135147727-135152471:+	-0.1094943871	0.035964036	-0.0492479895	0.1018981019	-0.0793711883	0.0684315684
ENSMUSG00000026436	Elk4	ENSMUSG00000026436;AL:1:132019466-132023553:132026448:132019466-132031564:132031694:+	0.0280795444	0.3171828172	-0.790887276	0.0164835165	-0.3814038658	0.0799200799
ENSMUSG00000026436	Elk4	ENSMUSG00000026436;SE:1:132019466-132023553:132023838-132031564:+	0.0356102408	0.3171828172	-0.6390190286	0.0164835165	-0.3017043939	0.0799200799
ENSMUSG00000026456	Cyb5r1	ENSMUSG00000026456;A3:1:134407703-134407817:134407703-134408404:+	0.4241491347	0	0.4539295133	0	0.439039324	0
ENSMUSG00000026492	Tfb2m	ENSMUSG00000026492;SE:1:179532127-179532670:179532724-179533633:-	0.1654414704	0.1038961039	0.2017930319	0.047952048	0.1836172512	0.0659340659
ENSMUSG00000026511	Srp9	ENSMUSG00000026511;SE:1:182124975-182128684:182128752-182131336:+	-0.1166475994	0.0204795205	-0.1541313887	0.0104895105	-0.1353894941	0.008991009
ENSMUSG00000026526	Fh1	ENSMUSG00000026526;SE:1:175606182-175607817:175608020-175609637:-	-0.0357320827	0.0869130869	-0.1740427322	0.0024975025	-0.1048874075	0.018981019
ENSMUSG00000026558	Uck2	ENSMUSG00000026558;AF:1:167237648-167243093:167243158:167237648-167284776:167285320:-	0.1311941002	0.0821678322	0.1654674435	0.0314685315	0.1483307718	0.041958042
ENSMUSG00000026558	Uck2	ENSMUSG00000026558;AF:1:167237648-167284540:167284601:167237648-167284776:167284884:-	-0.2699875035	0.0821678322	-0.4478806611	0.013986014	-0.3589340823	0.027972028
ENSMUSG00000026565	Pou2f1	ENSMUSG00000026565;AF:1:165931727-165934804:165934939:165931727-166002562:166002618:-	0	0.4000999001	-1	0	-0.5	0.3578088578
ENSMUSG00000026576	Atp1b1	ENSMUSG00000026576;AF:1:164443350-164443606:164443719:164443350-164453489:164453777:-	0.1675663242	0.0839160839	0.2403159122	0.0494505495	0.2039411182	0.0674325674
ENSMUSG00000026662	Sephs1	ENSMUSG00000026662;SE:2:4884605-4889183:4889286-4891587:+	-0.1438903002	0.044955045	-0.1255132102	0.042957043	-0.1347017552	0.047952048
ENSMUSG00000026670	Uap1	ENSMUSG00000026670;SE:1:170143463-170147996:170148043-170149271:-	-0.1071123873	0.1628371628	-0.3161146483	0.015984016	-0.2116135178	0.0639360639
ENSMUSG00000026670	Uap1	ENSMUSG00000026670;SE:1:170143463-170147996:170148046-170149271:-	-0.1435134219	0.1518481518	-0.199502597	0.037962038	-0.1715080094	0.0639360639
ENSMUSG00000026743	Mllt10	ENSMUSG00000026743;AF:2:18055237:18055371-18065035:18064841:18064864-18065035:+	0.0993879664	0.3356643357	0.323095511	0.0472027972	0.2112417387	0.1520979021
ENSMUSG00000026743	Mllt10	ENSMUSG00000026743;AF:2:18064805:18064838-18065035:18064841:18064864-18065035:+	0.2858898113	0.3356643357	0.4477237512	0.020979021	0.3668067812	0.1520979021
ENSMUSG00000026860	Sh3glb2	ENSMUSG00000026860;RI:2:30345699:30345939-30346353:30346453:-	0.2179580946	0.0291375291	0.2055703498	0.0384615385	0.2117642222	0.0297202797
ENSMUSG00000026860	Sh3glb2	ENSMUSG00000026860;SE:2:30345939-30346059:30346073-30346353:-	0.2907441489	0.0244755245	0.2801832722	0.0174825175	0.2854637105	0.0297202797
ENSMUSG00000026860	Sh3glb2	ENSMUSG00000026860;SE:2:30347104-30348555:30348617-30350288:-	-0.1945467618	0.0291375291	-0.167007025	0.0477855478	-0.1807768934	0.0337995338
ENSMUSG00000026921	Egfl7	ENSMUSG00000026921;A5:2:26586820-26589045:26586717-26589045:+	-0.6272411282	0.023976024	-0.5264191039	0.0509490509	-0.576830116	0.007992008
ENSMUSG00000026926	Pmpca	ENSMUSG00000026926;SE:2:26390577-26391084:26391178-26391866:+	0.0675913367	0.1058941059	0.098182621	0.038961039	0.0828869789	0.0549450549
ENSMUSG00000026927	Sdccag3	ENSMUSG00000026927;SE:2:26387671-26388492:26388560-26389149:-	0.3144242101	0.0454545455	0.2695317943	0.0454545455	0.2919780022	0.0324675325
ENSMUSG00000026955	Sapcd2	ENSMUSG00000026955;SE:2:25372998-25373416:25373517-25374952:+	0.1397466789	0.0794205794	0.1978325598	0.0344655345	0.1687896193	0.0569430569
ENSMUSG00000026956	Uap1l1	ENSMUSG00000026956;A5:2:25362137-25362650:25362137-25362663:-	0.0597650261	0.1822177822	0.239177241	0.038961039	0.1494711336	0.1588411588
ENSMUSG00000026960	Arl6ip6	ENSMUSG00000026960;AF:2:53191726:53191880-53194284:53192088:53192522-53194284:+	-0.0269946263	0.1648351648	-0.0724914769	0.0474525475	-0.0497430516	0.0874125874
ENSMUSG00000026974	Zmynd19	ENSMUSG00000026974;AF:2:24949792:24950047-24951473:24950210:24950474-24951473:+	-0.0863147153	0.046953047	-0.0924875099	0.034965035	-0.0894011126	0.041958042
ENSMUSG00000027102	Hoxd8	ENSMUSG00000027102;A3:2:74706118-74706514:74706118-74706517:+	NaN	1	0.9186437992	0.0364635365	NaN	1
ENSMUSG00000027111	Itga6	ENSMUSG00000027111;SE:2:71849506-71853534:71853663-71855854:+	-0.1323985896	0.0944055944	-0.170470932	0.026973027	-0.1514347608	0.0674325674
ENSMUSG00000027201	Myef2	ENSMUSG00000027201;SE:2:125096120-125097563:125097634-125097977:-	0.1974818928	0.012987013	0.2009346695	0.00999001	0.1992082812	0.012987013
ENSMUSG00000027201	Myef2	ENSMUSG00000027201;SE:2:125098518-125098797:125098847-125100319:-	-0.2776115804	0.012987013	-0.2228528162	0.00999001	-0.2502321983	0.012987013
ENSMUSG00000027315	Spint1	ENSMUSG00000027315;AF:2:119237362:119237472-119237701:119237477:119237546-119237701:+	-0.0079721443	0.2997002997	-0.0869353196	0.035964036	-0.047453732	0.0979020979
ENSMUSG00000027332	Ivd	ENSMUSG00000027332;AF:2:118874307:118874761-118876316:118875707:118875799-118876316:+	0.0543783331	0.2242757243	0.1901270919	0.0454545455	0.1222527125	0.0994005994
ENSMUSG00000027338	Prnd	ENSMUSG00000027338;RI:2:131953009:131953582-131954791:131956130:+	0	0.2122877123	1	0	0.5	0.1388611389
ENSMUSG00000027371	Fahd2a	ENSMUSG00000027371;RI:2:127438113:127438272-127438510:127438569:-	0.2742770612	0.0254745255	0.2769919568	0.0254745255	0.275634509	0.0344655345
ENSMUSG00000027374	Mrps5	ENSMUSG00000027374;AF:2:127587222:127587485-127590695:127590441:127590481-127590695:+	-0.1326610053	0.0412087912	-0.1311596274	0.0434565435	-0.1319103164	0.0487012987
ENSMUSG00000027374	Mrps5	ENSMUSG00000027374;AF:2:127587419:127587485-127590695:127590441:127590481-127590695:+	-0.1372632832	0.0412087912	-0.1512292036	0.0434565435	-0.1442462434	0.0487012987
ENSMUSG00000027397	Slc20a1	ENSMUSG00000027397;A3:2:129207876-129207981:129207876-129207992:+	-0.0886007054	0.1138861139	-0.1082507477	0.025974026	-0.0984257266	0.0639360639
ENSMUSG00000027397	Slc20a1	ENSMUSG00000027397;AF:2:129198801:129198992-129199449:129199144:129199225-129199449:+	0.0768623162	0.3243423243	0.5293741416	0.025974026	0.3031182289	0.0765900766
ENSMUSG00000027397	Slc20a1	ENSMUSG00000027397;AF:2:129198803:129198992-129199449:129199144:129199225-129199449:+	0.0848006214	0.3166833167	0.4445472806	0.021978022	0.264673951	0.0639360639
ENSMUSG00000027405	Nop56	ENSMUSG00000027405;A3:2:130278290-130278413:130278290-130278897:+	0.1129120197	0.0919080919	0.1189980006	0.02997003	0.1159550102	0.0719280719
ENSMUSG00000027405	Nop56	ENSMUSG00000027405;A5:2:130276858-130277032:130276653-130277032:+	0.1542342138	0.2077922078	0.4340558115	0.023976024	0.2941450126	0.0719280719
ENSMUSG00000027405	Nop56	ENSMUSG00000027405;AF:2:130276597:130276653-130277032:130276717:130276858-130277032:+	-0.2583155438	0.0879120879	-0.3015094879	0.0266400266	-0.2799125158	0.0719280719
ENSMUSG00000027405	Nop56	ENSMUSG00000027405;SE:2:130276653-130277032:130277314-130277476:+	-0.0216057573	0.4515484515	-0.3297134178	0.0266400266	-0.1756595876	0.1398601399
ENSMUSG00000027429	Sec23b	ENSMUSG00000027429;A5:2:144556342-144559207:144556324-144559207:+	-0.2234704105	0.027972028	-0.2319141573	0.007992008	-0.2276922839	0.01998002
ENSMUSG00000027454	Gins1	ENSMUSG00000027454;AF:2:150905400:150905461-150912781:150909617:150909793-150912781:+	NaN	1	-0.4011487389	0.048951049	NaN	1
ENSMUSG00000027455	Nsfl1c	ENSMUSG00000027455;SE:2:151500789-151502455:151502460-151503014:+	-0.0914536478	0.046953047	-0.1347431572	0.011988012	-0.1130984025	0.026973027
ENSMUSG00000027469	Tpx2	ENSMUSG00000027469;A5:2:152848297-152854921:152848109-152854921:+	-0.1729307572	0.037962038	-0.2131826298	0.007992008	-0.1930566935	0.015984016
ENSMUSG00000027469	Tpx2	ENSMUSG00000027469;A5:2:152855015-152867184:152855002-152867184:+	-0.0588124492	0.0979020979	-0.095703958	0.042957043	-0.0772582036	0.0649350649
ENSMUSG00000027478	Dnmt3b	ENSMUSG00000027478;SE:2:153670447-153670849:153670908-153672216:+	0.2191681635	0.0404595405	0.0900306093	0.1453546454	0.1545993864	0.0869130869
ENSMUSG00000027522	Stx16	ENSMUSG00000027522;A5:2:174076382-174077124:174076372-174077124:+	-0.3785240021	0.04995005	-0.2932963358	0.2016733267	-0.335910169	0.1898101898
ENSMUSG00000027522	Stx16	ENSMUSG00000027522;SE:2:174077189-174077338:174077352-174090621:+	-0.2888198353	0.04995005	-0.3239404933	0.0524475524	-0.3063801643	0.0711788212
ENSMUSG00000027522	Stx16	ENSMUSG00000027522;SE:2:174077189-174084646:174084657-174090621:+	-0.155517306	0.04995005	-0.1685268918	0.0886613387	-0.1620220989	0.0711788212
ENSMUSG00000027611	Procr	ENSMUSG00000027611;A3:2:155751159-155751345:155751159-155751348:+	0.1953260634	0.1543456543	0.6775025909	0.0434565435	0.4364143272	0.0694305694
ENSMUSG00000027624	Epb41l1	ENSMUSG00000027624;A3:2:156509307-156510733:156509307-156510736:+	-0.1964887222	0.0641025641	-0.2435437628	0.0332167832	-0.2200162425	0.0681818182
ENSMUSG00000027624	Epb41l1	ENSMUSG00000027624;SE:2:156514210-156524881:156525288-156526889:+	-0.2012628998	0.0641025641	-0.250637672	0.0332167832	-0.2259502859	0.0681818182
ENSMUSG00000027677	Ttc14	ENSMUSG00000027677;A5:3:33807425-33807839:33806933-33807839:+	0.2394569778	0.1031468531	0.3522135443	0.048951049	0.2958352611	0.0734265734
ENSMUSG00000027677	Ttc14	ENSMUSG00000027677;SE:3:33803204-33803450:33803605-33804000:+	0.1971836244	0.1031468531	0.2621233609	0.048951049	0.2296534926	0.0734265734
ENSMUSG00000027680	Fxr1	ENSMUSG00000027680;RI:3:34058024:34058081-34058169:34058231:+	-0.0878561506	0.0659340659	-0.0955753446	0.034965035	-0.0917157476	0.0362137862
ENSMUSG00000027680	Fxr1	ENSMUSG00000027680;SE:3:34064319-34068161:34068252-34068917:+	0.1793839168	0.01998002	0.158391785	0.0174825175	0.1688878509	0.01998002
ENSMUSG00000027699	Ect2	ENSMUSG00000027699;SE:3:27147019-27148795:27148887-27148993:-	0.1824478577	0.027972028	0.1598541893	0.0314685315	0.1711510235	0.0244755245
ENSMUSG00000027860	Vangl1	ENSMUSG00000027860;A3:3:102163404-102165375:102163403-102165375:-	0.3140328339	0.0314685315	0.077905062	0.2594548309	0.195968948	0.1048951049
ENSMUSG00000027860	Vangl1	ENSMUSG00000027860;AF:3:102196976-102197841:102197905:102196976-102203823:102203963:-	0.255641922	0.0314685315	0.1081822946	0.2427572428	0.1819121083	0.1048951049
ENSMUSG00000027879	Sec22b	ENSMUSG00000027879;A3:3:97901420-97907221:97901420-97907225:+	0.068203564	0.0619380619	0.0912602509	0.03996004	0.0797319075	0.0424575425
ENSMUSG00000027942	4933434E20Rik	ENSMUSG00000027942;AL:3:90058800-90060362:90060994:90058800-90061638:90063341:+	-0.2974949343	0.1258741259	-0.3715479923	0.0314685315	-0.3345214633	0.1213786214
ENSMUSG00000027942	4933434E20Rik	ENSMUSG00000027942;SE:3:90053609-90056207:90056324-90056529:+	0.03025451	0.2557442557	0.2506078947	0.0314685315	0.1404312024	0.1555444555
ENSMUSG00000027942	4933434E20Rik	ENSMUSG00000027942;SE:3:90053609-90056529:90056582-90058485:+	-0.1142825647	0.2557442557	-0.8557946362	0.0314685315	-0.4850386004	0.1555444555
ENSMUSG00000028017	Egf	ENSMUSG00000028017;SE:3:129690915-129692918:129693040-129696791:-	0.5000000052	0.2037962038	1	0	0.7500000026	0.1028971029
ENSMUSG00000028039	Efna3	ENSMUSG00000028039;AF:3:89316752-89321561:89321631:89316752-89322706:89322887:-	0.3727232994	0.0492840493	0.4446489921	0.0246420246	0.4086861458	0.0346320346
ENSMUSG00000028039	Efna3	ENSMUSG00000028039;AL:3:89315364:89315567-89316070:89315859:89315885-89316070:-	-0.3727232994	0.0492840493	-0.4446489921	0.0246420246	-0.4086861458	0.0346320346
ENSMUSG00000028039	Efna3	ENSMUSG00000028039;SE:3:89315567-89315808:89315885-89316070:-	0.1900036539	0.0492840493	0.2425071072	0.0246420246	0.2162553805	0.0346320346
ENSMUSG00000028048	Gba	ENSMUSG00000028048;SE:3:89203086-89203192:89203360-89203472:+	0.1981111225	0.047952048	0.2873959474	0.014985015	0.2427535349	0.020979021
ENSMUSG00000028060	2810403A07Rik	ENSMUSG00000028060;A3:3:88708941-88709830:88708941-88709858:+	0.0947524241	0.1828171828	0.161723151	0.03996004	0.1282377875	0.0959040959
ENSMUSG00000028107	Tars2	ENSMUSG00000028107;AF:3:95753130-95754319:95754355:95753130-95754758:95754849:-	0.4713043279	0.2690166976	1	0	0.735652164	0.215855573
ENSMUSG00000028121	Bcar3	ENSMUSG00000028121;AF:3:122511129:122511322-122512351:122512222:122512265-122512351:+	0.2161305686	0.0484515485	0.4829327617	0.004995005	0.3495316652	0.0144855145
ENSMUSG00000028127	Abcd3	ENSMUSG00000028127;AF:3:121796485-121814720:121814909:121796485-121815009:121815166:-	-0.9446594685	0.047952048	-0.5	0.2892107892	-0.7223297342	0.1633366633
ENSMUSG00000028132	Tmem56	ENSMUSG00000028132;A5:3:121235764-121262700:121235764-121263174:-	-1	0	NaN	1	NaN	1
ENSMUSG00000028167	Bdh2	ENSMUSG00000028167;A3:3:135281368-135285515:135281368-135285588:+	0.2363818692	0.025974026	0.0419986027	0.2122877123	0.1391902359	0.0764235764
ENSMUSG00000028175	Depdc1a	ENSMUSG00000028175;SE:3:159520970-159522526:159523356-159523777:+	0.1641200398	0.0579420579	0.2027724083	0.026973027	0.183446224	0.0539460539
ENSMUSG00000028211	Trp53inp1	ENSMUSG00000028211;SE:4:11165447-11167897:11167934-11169710:+	-0.0726219835	0.0879120879	-0.1994877465	0.013986014	-0.136054865	0.032967033
ENSMUSG00000028218	Fam92a	ENSMUSG00000028218;A5:4:12164192-12168179:12164192-12168229:-	0.9238972882	0.043956044	0.9220873854	0.047952048	0.9229923368	0.027972028
ENSMUSG00000028249	Sdcbp	ENSMUSG00000028249;AL:4:6381099-6384160:6384222:6381099-6385026:6385057:+	-0.5708418843	0.0404595405	-0.6124041631	0.0134865135	-0.5916230237	0.0314685315
ENSMUSG00000028409	Smu1	ENSMUSG00000028409;AF:4:40755837-40757277:40757398:40755837-40757777:40757831:-	-0.1675054177	0.0374625375	-0.2617637506	0.011988012	-0.2146345841	0.0254745255
ENSMUSG00000028426	Rad23b	ENSMUSG00000028426;AL:4:55350427-55350898:55351184:55350427-55366777:55368574:+	-0.5099989059	0.006993007	-0.5191026243	0.008991009	-0.5145507651	0.011988012
ENSMUSG00000028444	Cntfr	ENSMUSG00000028444;AF:4:41686886-41695311:41695442:41686886-41696978:41697040:-	0.1656512624	0.0719280719	0.2267405741	0.023976024	0.1961959182	0.0559440559
ENSMUSG00000028527	Ak4	ENSMUSG00000028527;A5:4:101419401-101419729:101419370-101419729:+	0.1661954107	0.0734265734	0.4966397406	0	0.3314175756	0.006993007
ENSMUSG00000028527	Ak4	ENSMUSG00000028527;A5:4:101419556-101419729:101419401-101419729:+	-0.1366339039	0.0734265734	-0.4881123488	0	-0.3123731264	0.006993007
ENSMUSG00000028550	Atg4c	ENSMUSG00000028550;A5:4:99194452-99212577:99194283-99212577:+	-0.1636407003	0.0484515485	-0.1134374558	0.0964035964	-0.138539078	0.0789210789
ENSMUSG00000028691	Prdx1	ENSMUSG00000028691;A3:4:116685660-116687378:116685660-116687407:+	-0.0467105299	0.2151848152	-0.0996797242	0.047952048	-0.0731951271	0.0989010989
ENSMUSG00000028693	Nasp	ENSMUSG00000028693;SE:4:116605763-116610403:116611377-116611972:-	0.1135962215	0.023976024	0.1088437069	0.0284715285	0.1112199642	0.0284715285
ENSMUSG00000028809	Srrm1	ENSMUSG00000028809;A3:4:135340607-135340847:135340604-135340847:-	0.1297396491	0.082042957	0.1722087605	0.0393356643	0.1509742048	0.0539460539
ENSMUSG00000028809	Srrm1	ENSMUSG00000028809;A3:4:135340622-135340847:135340607-135340847:-	-0.1387144166	0.0472027972	-0.1938736248	0.0067432567	-0.1662940207	0.0472027972
ENSMUSG00000028809	Srrm1	ENSMUSG00000028809;A3:4:135342573-135343864:135342483-135343864:-	0.0960150141	0.0689310689	0.1232254411	0.0393356643	0.1096202276	0.0539460539
ENSMUSG00000028809	Srrm1	ENSMUSG00000028809;SE:4:135327223-135329004:135329045-135329373:-	0.2257707611	0.0134865135	0.2784027242	0	0.2520867426	0.0044955045
ENSMUSG00000028830	AU040320	ENSMUSG00000028830;AF:4:126753553:126753767-126756899:126753814:126753995-126756899:+	0.8481072105	0.0470779221	0.4054104649	0.1964701965	0.6267588377	0.2097902098
ENSMUSG00000028830	AU040320	ENSMUSG00000028830;AF:4:126753555:126753662-126756899:126753814:126753995-126756899:+	0.9076246478	0.0470779221	0.4445478527	0.1964701965	0.6760862502	0.2097902098
ENSMUSG00000028830	AU040320	ENSMUSG00000028830;AL:4:126757068-126788281:126788334:126757068-126791775:126791908:+	-0.858299661	0.0470779221	NaN	1	NaN	1
ENSMUSG00000028830	AU040320	ENSMUSG00000028830;AL:4:126757068-126788281:126788334:126757068-126791775:126792005:+	-0.8481072105	0.0470779221	-0.4054104649	0.1964701965	-0.6267588377	0.2097902098
ENSMUSG00000028843	Sh3bgrl3	ENSMUSG00000028843;AL:4:134127413:134127806-134128616:134127840:134128085-134128616:-	0.4638826556	0.033966034	0.1687786486	0.1603396603	0.3163306521	0.1088911089
ENSMUSG00000028923	Necap2	ENSMUSG00000028923;SE:4:141070233-141070855:141070940-141071581:-	0.5417130432	0.035964036	0.5791318326	0.015984016	0.5604224379	0.007992008
ENSMUSG00000028933	Xrcc2	ENSMUSG00000028933;AL:5:25689812:25692828-25698251:25695922:25696207-25698251:-	-0.0426052779	0.2302697303	-0.1782438414	0.0464535465	-0.1104245597	0.0974025974
ENSMUSG00000028964	Park7	ENSMUSG00000028964;AF:4:150908423-150909192:150909483:150908423-150909783:150909828:-	-0.5118045671	0.044955045	-0.473142736	0.02997003	-0.4924736515	0.035964036
ENSMUSG00000028964	Park7	ENSMUSG00000028964;AF:4:150908423-150909192:150909483:150908423-150914320:150914437:-	-0.3459150967	0.0876623377	-0.3631756793	0.0427072927	-0.354545388	0.0539460539
ENSMUSG00000028964	Park7	ENSMUSG00000028964;AF:4:150908423-150909391:150909651:150908423-150909783:150909828:-	-0.4115699497	0.044955045	-0.3940957054	0.02997003	-0.4028328275	0.035964036
ENSMUSG00000028964	Park7	ENSMUSG00000028964;AF:4:150908423-150909391:150909651:150908423-150909783:150909868:-	-0.2135164782	0.0689310689	-0.2874147062	0.02997003	-0.2504655922	0.041958042
ENSMUSG00000029007	Agtrap	ENSMUSG00000029007;AF:4:148083993-148084581:148084776:148083993-148087917:148088031:-	0.0488371551	0.0809190809	0.0746505892	0.038961039	0.0617438722	0.0514485514
ENSMUSG00000029064	Gnb1	ENSMUSG00000029064;AF:4:155492909:155493044-155527413:155522462:155522658-155527413:+	0.3103028041	0.0891608392	0.5006976946	0.032967033	0.4055002494	0.0569430569
ENSMUSG00000029066	Mrpl20	ENSMUSG00000029066;AL:4:155806985-155807316:155807477:155806985-155808479:155808794:+	NaN	1	0.7495582915	0.025974026	NaN	1
ENSMUSG00000029066	Mrpl20	ENSMUSG00000029066;AL:4:155806985-155807316:155807477:155806985-155808479:155808798:+	0.770660122	0.0344655345	0.4494152818	0.1008991009	0.6100377019	0.0944055944
ENSMUSG00000029076	Sdf4	ENSMUSG00000029076;AF:4:155992911:155993334-155996189:155993377:155993569-155996189:+	0.1736955925	0.046953047	0.1237953929	0.1528471528	0.1487454927	0.0509490509
ENSMUSG00000029076	Sdf4	ENSMUSG00000029076;AF:4:155993170:155993334-155996189:155993377:155993569-155996189:+	0.3442869458	0.033966034	0.068495892	0.1723276723	0.2063914189	0.0509490509
ENSMUSG00000029154	Cwh43	ENSMUSG00000029154;SE:5:73416796-73417944:73418201-73421454:+	0.8306411686	0.043956044	0.8306411686	0.0584415584	0.8306411686	0.0554445554
ENSMUSG00000029178	Klf3	ENSMUSG00000029178;AF:5:64803388:64803791-64816735:64812384:64812507-64816735:+	-0.2701076782	0.03996004	-0.2287059762	0.02997003	-0.2494068272	0.024975025
ENSMUSG00000029208	Guf1	ENSMUSG00000029208;SE:5:69561857-69564524:69564647-69565430:+	0.3050244239	0.1061438561	0.5037017471	0.0124875125	0.4043630855	0.0574425574
ENSMUSG00000029213	Commd8	ENSMUSG00000029213;SE:5:72162874-72165351:72165506-72168079:-	0.2482162495	0.04995005	-0.026097025	0.3286713287	0.1110596123	0.2237762238
ENSMUSG00000029328	Hnrnpdl	ENSMUSG00000029328;A5:5:100037981-100038574:100037981-100038720:-	0.050339096	0.0524475524	0.0962146764	0.013986014	0.0732768862	0.0304695305
ENSMUSG00000029328	Hnrnpdl	ENSMUSG00000029328;AL:5:100033577:100034984-100036104:100035426:100035739-100036104:-	-0.1901933777	0.0052447552	-0.2718601979	0	-0.2310267878	0
ENSMUSG00000029328	Hnrnpdl	ENSMUSG00000029328;SE:5:100034984-100035635:100035739-100036104:-	0.1781969922	0.0052447552	0.1765296521	0.0022477522	0.1773633222	0.002997003
ENSMUSG00000029403	Cdkl2	ENSMUSG00000029403;AF:5:92039436-92042187:92042672:92039436-92042799:92043042:-	-0.9559706467	0.03996004	-0.504565015	0.1011488511	-0.7302678308	0.0961538462
ENSMUSG00000029454	Mapkapk5	ENSMUSG00000029454;SE:5:121534430-121535675:121535943-121537112:-	0.3480642278	0.2067932068	0.7753815478	0.044955045	0.5617228878	0.1138861139
ENSMUSG00000029461	Fam168a	ENSMUSG00000029461;AF:7:100706635:100706893-100786804:100786375:100786424-100786804:+	-0.2479954239	0.042957043	-0.4115461145	0.01998002	-0.3297707692	0.0306360306
ENSMUSG00000029461	Fam168a	ENSMUSG00000029461;AF:7:100706699:100706893-100786804:100786375:100786424-100786804:+	-0.2739907844	0.042957043	-0.4206851756	0.01998002	-0.34733798	0.0306360306
ENSMUSG00000029461	Fam168a	ENSMUSG00000029461;AF:7:100706711:100706893-100786804:100786375:100786424-100786804:+	-0.4089537933	0.042957043	-0.8556900399	0.011988012	-0.6323219166	0.0306360306
ENSMUSG00000029461	Fam168a	ENSMUSG00000029461;AF:7:100706720:100706893-100786804:100786375:100786424-100786804:+	-0.5223417643	0.042957043	NaN	1	NaN	1
ENSMUSG00000029461	Fam168a	ENSMUSG00000029461;AF:7:100706726:100706893-100786804:100786375:100786424-100786804:+	-0.4253604823	0.1040626041	-0.9253604823	0.026973027	-0.6753604823	0.0689310689
ENSMUSG00000029461	Fam168a	ENSMUSG00000029461;AF:7:100706859:100706893-100786804:100786375:100786424-100786804:+	-0.5	0.042957043	NaN	1	NaN	1
ENSMUSG00000029465	Arpc3	ENSMUSG00000029465;AF:5:122391966:122391997-122396817:122395814:122395886-122396817:+	0.5	0.0719280719	0.4448369396	0.0579420579	0.4724184698	0.03996004
ENSMUSG00000029474	Rnf34	ENSMUSG00000029474;SE:5:122850298-122861689:122861907-122863987:+	0.1373144231	0.022977023	0.0983887498	0.0534465534	0.1178515864	0.0424575425
ENSMUSG00000029504	Ddx51	ENSMUSG00000029504;RI:5:110655307:110655413-110655565:110655673:+	0.1045384218	0.1003996004	0.1675393093	0.037962038	0.1360388656	0.0614385614
ENSMUSG00000029504	Ddx51	ENSMUSG00000029504;SE:5:110656917-110657088:110657151-110657251:+	-0.1933038747	0.0789210789	-0.1644734578	0.037962038	-0.1788886663	0.0614385614
ENSMUSG00000029513	Prkab1	ENSMUSG00000029513;SE:5:116018081-116020004:116020118-116020374:-	0.1120114327	0.047952048	0.0457944822	0.1393606394	0.0789029575	0.0774225774
ENSMUSG00000029570	Lfng	ENSMUSG00000029570;AF:5:140607320:140607844-140611850:140611509:140611532-140611850:+	0.4680970053	0.0344655345	0.2656653773	0.1273726274	0.3668811913	0.0789210789
ENSMUSG00000029581	Fscn1	ENSMUSG00000029581;AF:5:142962953:142962982-142969905:142963250:142963310-142969905:+	0.1397196602	0.1528471528	0.2054045449	0.0437062937	0.1725621025	0.1073926074
ENSMUSG00000029581	Fscn1	ENSMUSG00000029581;AF:5:142963250:142963310-142969905:142964533:142964696-142969905:+	-0.118497907	0.1528471528	-0.178357806	0.0437062937	-0.1484278565	0.1073926074
ENSMUSG00000029600	Rita1	ENSMUSG00000029600;AL:5:120607042:120607243-120611378:120609058:120609962-120611378:-	-0.077485667	0.2016317016	-0.2005113627	0.027972028	-0.1389985149	0.0839160839
ENSMUSG00000029600	Rita1	ENSMUSG00000029600;AL:5:120607042:120607243-120611378:120609911:120609962-120611378:-	-0.2124527437	0.2016317016	-0.3788476509	0.0104895105	-0.2956501973	0.0839160839
ENSMUSG00000029610	Aimp2	ENSMUSG00000029610;A5:5:143906755-143909581:143906755-143909701:-	0.0888322393	0.0424575425	0.0673601794	0.0494505495	0.0780962094	0.0474525475
ENSMUSG00000029636	Wasf3	ENSMUSG00000029636;MX:5:146455661-146460965:146461140-146466798:146455661-146465850:146466019-146466798:+	0.1032530479	0.045954046	0.0464968088	0.1478521479	0.0748749284	0.0814185814
ENSMUSG00000029649	Pomp	ENSMUSG00000029649;SE:5:147869513-147872566:147872659-147875464:+	0.0672664041	0.0244755245	0.0364924328	0.04995005	0.0518794185	0.033966034
ENSMUSG00000029655	N4bp2l2	ENSMUSG00000029655;AF:5:150662513-150665151:150665346:150662513-150665501:150665577:-	-0.1315893011	0.0994005994	-0.2834206177	0.01998002	-0.2075049594	0.0464535465
ENSMUSG00000029655	N4bp2l2	ENSMUSG00000029655;AF:5:150662513-150665151:150665346:150662513-150665501:150665612:-	-0.1209188953	0.0994005994	-0.2627563217	0.01998002	-0.1918376085	0.0464535465
ENSMUSG00000029772	Ahcyl2	ENSMUSG00000029772;AF:6:29768443:29768906-29863143:29853891:29854139-29863143:+	1	0	0	0.3748394463	0.5	0.3976023976
ENSMUSG00000029772	Ahcyl2	ENSMUSG00000029772;RI:6:29863143:29863251-29864163:29867419:+	1	0	0	0.3748394463	0.5	0.3976023976
ENSMUSG00000029823	Luc7l2	ENSMUSG00000029823;AF:6:38551514:38551908-38559204:38557641:38558075-38559204:+	-0.3842844843	0.0569430569	-0.47420021	0.041958042	-0.4292423472	0.038961039
ENSMUSG00000029833	Trim24	ENSMUSG00000029833;A5:6:37945789-37949222:37945687-37949222:+	-0.1557473142	0.0599400599	-0.1906352567	0.023976024	-0.1731912854	0.031968032
ENSMUSG00000029836	Cbx3	ENSMUSG00000029836;AF:6:51470360:51470431-51471816:51470695:51470734-51471816:+	-0.2685209381	0.0494505495	-0.1311955627	0.0899100899	-0.1998582504	0.0699300699
ENSMUSG00000029862	Clcn1	ENSMUSG00000029862;MX:6:42293018-42293444:42293522-42298799:42293018-42294078:42294156-42298799:+	1	0	NaN	1	NaN	1
ENSMUSG00000029862	Clcn1	ENSMUSG00000029862;SE:6:42293018-42293444:42293522-42294078:+	1	0.0014985015	0	0.2877122877	0.5	0.2497502498
ENSMUSG00000029918	Mrps33	ENSMUSG00000029918;A5:6:39802544-39805371:39802544-39805487:-	-0.1280904671	0.0254745255	-0.1054976012	0.02997003	-0.1167940342	0.026973027
ENSMUSG00000029922	Mkrn1	ENSMUSG00000029922;AF:6:39410216-39419840:39420067:39410216-39420099:39420358:-	-0.2094251497	0.0779220779	-0.2190266409	0.0324675325	-0.2142258953	0.038961039
ENSMUSG00000029993	Nfu1	ENSMUSG00000029993;A5:6:87020842-87023128:87020839-87023128:+	-0.138402241	0.041958042	-0.1127043524	0.0559440559	-0.1255532967	0.041958042
ENSMUSG00000029994	Anxa4	ENSMUSG00000029994;A3:6:86775048-86793509:86775014-86793509:-	-0.413316583	0.0724275724	-0.590892055	0.0274725275	-0.502104319	0.0424575425
ENSMUSG00000030007	Cct7	ENSMUSG00000030007;MX:6:85459268-85459942:85460048-85461508:85459268-85461087:85461170-85461508:+	0.1815348965	0.1058941059	0.2396953329	0.0434565435	0.2106151147	0.0689310689
ENSMUSG00000030016	Zfp638	ENSMUSG00000030016;AF:6:83867109:83867242-83928653:83914373:83914479-83928653:+	0.3602015865	0.248018648	1	0	0.6801007933	0.2584915085
ENSMUSG00000030016	Zfp638	ENSMUSG00000030016;AF:6:83867110:83867242-83934949:83914397:83914479-83934949:+	-0.9759650803	0.0347985348	-0.4759650803	0.1168831169	-0.7259650803	0.0719280719
ENSMUSG00000030016	Zfp638	ENSMUSG00000030016;AF:6:83914397:83914479-83934949:83928855:83930165-83934949:+	0.937862439	0.0347985348	0.5433051869	0.1528471528	0.740583813	0.0719280719
ENSMUSG00000030016	Zfp638	ENSMUSG00000030016;SE:6:83914479-83928653:83930165-83934949:+	-0.2921318318	0.0347985348	-0.1453885266	0.1640859141	-0.2187601792	0.0719280719
ENSMUSG00000030042	Pole4	ENSMUSG00000030042;A5:6:82652167-82652385:82652167-82652479:-	-0.3871675055	0.023976024	-0.7002276616	0	-0.5436975836	0.023976024
ENSMUSG00000030042	Pole4	ENSMUSG00000030042;AF:6:82652167-82652385:82652518:82652167-82705183:82705365:-	-0.2068005652	0.0415584416	-0.0886138565	0.0985680986	-0.1477072109	0.0471528472
ENSMUSG00000030042	Pole4	ENSMUSG00000030042;AF:6:82652167-82652479:82652520:82652167-82652624:82652870:-	0.3337451805	0.023976024	0.675519095	0.0026640027	0.5046321378	0.011988012
ENSMUSG00000030042	Pole4	ENSMUSG00000030042;AF:6:82652167-82652479:82652520:82652167-82652624:82652929:-	0.058618622	0.0839160839	0.1145809779	0.0452880453	0.0865998	0.0471528472
ENSMUSG00000030042	Pole4	ENSMUSG00000030042;AF:6:82652167-82652479:82652520:82652167-82705183:82705365:-	0.1064305232	0.0839160839	0.332646601	0.007992008	0.2195385621	0.0431568432
ENSMUSG00000030042	Pole4	ENSMUSG00000030042;AF:6:82652167-82652624:82652870:82652167-82705183:82705365:-	-0.1661459855	0.0470640471	-0.1386160558	0.0647352647	-0.1523810207	0.047952048
ENSMUSG00000030042	Pole4	ENSMUSG00000030042;AF:6:82652167-82652624:82652929:82652167-82705183:82705365:-	-0.1037408836	0.0445269017	-0.0697344564	0.0647352647	-0.08673767	0.0471528472
ENSMUSG00000030042	Pole4	ENSMUSG00000030042;AL:6:82618992:82619138-82651437:82621852:82622125-82651437:-	0.1661459855	0.0470640471	0.1386160558	0.0647352647	0.1523810207	0.047952048
ENSMUSG00000030042	Pole4	ENSMUSG00000030042;AL:6:82618992:82619138-82651437:82646701:82648036-82651437:-	0.1037408836	0.0445269017	0.0697344564	0.0647352647	0.08673767	0.0471528472
ENSMUSG00000030042	Pole4	ENSMUSG00000030042;AL:6:82618992:82619138-82651437:82647316:82648036-82651437:-	-0.1064305232	0.0839160839	-0.332646601	0.007992008	-0.2195385621	0.0431568432
ENSMUSG00000030042	Pole4	ENSMUSG00000030042;AL:6:82618992:82619138-82651437:82647843:82648036-82651437:-	0.2068005652	0.0415584416	0.0886138565	0.0985680986	0.1477072109	0.0471528472
ENSMUSG00000030042	Pole4	ENSMUSG00000030042;AL:6:82621852:82622125-82651437:82647316:82648036-82651437:-	-0.3337451805	0.023976024	-0.675519095	0.0026640027	-0.5046321378	0.011988012
ENSMUSG00000030045	Mrpl19	ENSMUSG00000030045;AF:6:81964357-81965553:81965641:81964357-81965707:81965958:-	-0.0885009679	0.0969030969	-0.2099537276	0.013986014	-0.1492273477	0.0354645355
ENSMUSG00000030061	Uba3	ENSMUSG00000030061;AL:6:97203014:97203594-97205533:97204091:97205347-97205533:-	0.326160428	0.033966034	0.3333558367	0.028971029	0.3297581324	0.028971029
ENSMUSG00000030061	Uba3	ENSMUSG00000030061;SE:6:97203594-97205103:97205347-97205533:-	-0.2318081513	0.033966034	-0.2670509879	0.028971029	-0.2494295696	0.028971029
ENSMUSG00000030122	Ptms	ENSMUSG00000030122;AF:6:124914989-124917560:124917946:124914989-124920039:124920103:-	-0.0878197627	0.035964036	-0.1678798227	0.007992008	-0.1278497927	0.012987013
ENSMUSG00000030122	Ptms	ENSMUSG00000030122;SE:6:124914232-124914408:124914466-124914635:-	-0.0916272847	0.035964036	-0.1100657249	0.00999001	-0.1008465048	0.012987013
ENSMUSG00000030189	Ybx3	ENSMUSG00000030189;SE:6:131370414-131375974:131376180-131379358:-	0.1000838213	0.007992008	0.1203201198	0.0054945055	0.1102019705	0.005994006
ENSMUSG00000030199	Etv6	ENSMUSG00000030199;SE:6:134036138-134066307:134066465-134137285:+	0.3080602491	0.046953047	0.29624255	0.046953047	0.3021513995	0.03996004
ENSMUSG00000030201	Lrp6	ENSMUSG00000030201;SE:6:134520593-134541652:134542045-134566643:-	0.1702182735	0.040959041	0.1687971566	0.0444555445	0.1695077151	0.043956044
ENSMUSG00000030216	Wbp11	ENSMUSG00000030216;SE:6:136818031-136820507:136820698-136821177:-	-0.0686593306	0.1898101898	-0.1264831273	0.033966034	-0.097571229	0.0839160839
ENSMUSG00000030265	Kras	ENSMUSG00000030265;SE:6:145220724-145232095:145232254-145246695:-	0.5152649899	0.1848151848	0.5152649899	0.03996004	0.5152649899	0.1498501499
ENSMUSG00000030410	Dmwd	ENSMUSG00000030410;SE:7:19081301-19081919:19081993-19082276:+	0.2212693282	0.004995005	0.1704464408	0.00999001	0.1958578845	0.004995005
ENSMUSG00000030433	Sbk2	ENSMUSG00000030433;AL:7:4940512:4941216-4958830:4957081:4957713-4958830:-	1	0	0	0.1943056943	0.5	0.1668331668
ENSMUSG00000030513	Pcsk6	ENSMUSG00000030513;SE:7:66025407-66025566:66025604-66031749:+	0.2310124928	0.031968032	0.2484465721	0.011988012	0.2397295325	0.025974026
ENSMUSG00000030602	Pak4	ENSMUSG00000030602;SE:7:28569866-28570172:28570313-28598035:-	0.1475301834	0.0054945055	0.1585902012	0.006993007	0.1530601923	0.0084915085
ENSMUSG00000030619	Eed	ENSMUSG00000030619;A5:7:89955604-89956255:89955604-89956344:-	-0.0903087686	0.0794205794	-0.0936889599	0.044955045	-0.0919988643	0.0569430569
ENSMUSG00000030649	Anapc15	ENSMUSG00000030649;AF:7:101896416:101896450-101897942:101897732:101897817-101897942:+	-0.4536925165	0.1123876124	-0.6294964167	0.0154845155	-0.5415944666	0.1198801199
ENSMUSG00000030649	Anapc15	ENSMUSG00000030649;AL:7:101899037-101899194:101899480:101899037-101900932:101901845:+	-0.4536925165	0.1123876124	-0.6294964167	0.0154845155	-0.5415944666	0.1198801199
ENSMUSG00000030669	Calca	ENSMUSG00000030669;A5:7:114635221-114636188:114635221-114636212:-	-0.140052968	0.020979021	-0.124764967	0.041958042	-0.1324089675	0.044955045
ENSMUSG00000030672	Mylpf	ENSMUSG00000030672;AF:7:127208899:127208951-127212861:127211608:127211763-127212861:+	-0.2086141202	0.0044955045	-0.2124743875	0.0044955045	-0.2105442539	0.002997003
ENSMUSG00000030672	Mylpf	ENSMUSG00000030672;AF:7:127208899:127208951-127212861:127212679:127212707-127212861:+	-0.0861337991	0.0314685315	-0.0892238152	0.0264735265	-0.0876788071	0.0264735265
ENSMUSG00000030672	Mylpf	ENSMUSG00000030672;AF:7:127211608:127211763-127212861:127212679:127212707-127212861:+	0.131347351	0.020979021	0.1332092375	0.0082417582	0.1322782943	0.0104895105
ENSMUSG00000030678	Maz	ENSMUSG00000030678;A3:7:127026314-127026951:127026251-127026951:-	0.1130889154	0.0544455544	0.11063468	0.034965035	0.1118617977	0.0404595405
ENSMUSG00000030678	Maz	ENSMUSG00000030678;AF:7:127024615-127024876:127025132:127024615-127026228:127026572:-	0.0892712613	0.0544455544	0.2281193258	0.0067432567	0.1586952936	0.0224775225
ENSMUSG00000030678	Maz	ENSMUSG00000030678;SE:7:127023168-127023482:127023706-127024444:-	0.1394774077	0.02997003	0.1725327832	0.005994006	0.1560050954	0.020979021
ENSMUSG00000030680	Pagr1a	ENSMUSG00000030680;A5:7:127016282-127016443:127016282-127017277:-	-0.2532282927	0.0579420579	0.6832087034	0.008991009	0.2149902054	0.1238761239
ENSMUSG00000030688	Stard10	ENSMUSG00000030688;MX:7:101343287-101343917:101344034-101345892:101343287-101345635:101345687-101345892:+	-1	0	NaN	1	NaN	1
ENSMUSG00000030697	Ppp4c	ENSMUSG00000030697;AL:7:126787220:126787346-126788117:126787468:126787610-126788117:-	-0.635047398	0.020979021	-0.369927925	0.0664335664	-0.5024876615	0.0244755245
ENSMUSG00000030697	Ppp4c	ENSMUSG00000030697;SE:7:126788434-126789024:126789134-126792061:-	0.6015131838	0.0402097902	0.1212719338	0.1678321678	0.3613925588	0.1013986014
ENSMUSG00000030704	Rab6a	ENSMUSG00000030704;AF:7:100607410:100607520-100626552:100607586:100608293-100626552:+	-0.0518688484	0.1358641359	-0.2242722843	0.005994006	-0.1380705664	0.030969031
ENSMUSG00000030704	Rab6a	ENSMUSG00000030704;AF:7:100607410:100607520-100626552:100607690:100608293-100626552:+	-0.0569846605	0.1358641359	-0.2575163241	0.005994006	-0.1572504923	0.030969031
ENSMUSG00000030704	Rab6a	ENSMUSG00000030704;MX:7:100628457-100629666:100629771-100631742:100628457-100629838:100629943-100631742:+	-0.1307816553	0.0464535465	-0.1720229274	0.008991009	-0.1514022913	0.030969031
ENSMUSG00000030795	Fus	ENSMUSG00000030795;A3:7:127979993-127980123:127979993-127980210:+	-0.1216210635	0.0474525475	-0.1112941549	0.044955045	-0.1164576092	0.0524475524
ENSMUSG00000030889	Vwa3a	ENSMUSG00000030889;A3:7:120804539-120804897:120804539-120804919:+	1	0	NaN	1	NaN	1
ENSMUSG00000030924	Rexo5	ENSMUSG00000030924;AL:7:119834401-119843848:119844039:119834401-119848732:119848943:+	-0.1521488904	0.2709290709	-0.5887119935	0.033966034	-0.3704304419	0.1824841825
ENSMUSG00000030924	Rexo5	ENSMUSG00000030924;SE:7:119834401-119843242:119843334-119843848:+	0.1231565645	0.2709290709	0.5600229061	0.033966034	0.3415897353	0.1824841825
ENSMUSG00000030970	Ctbp2	ENSMUSG00000030970;AF:7:133081860-133111741:133111791:133081860-133123141:133123348:-	0.0964192888	0.4185814186	1	0	0.5482096444	0.3641358641
ENSMUSG00000030986	Dhx32	ENSMUSG00000030986;A5:7:133759913-133776142:133759913-133776461:-	NaN	1	-1	0	NaN	1
ENSMUSG00000031078	Cttn	ENSMUSG00000031078;AF:7:144441847-144445803:144445905:144441847-144449560:144449774:-	0.131938405	0.0657675658	0.1759398691	0.0437062937	0.153939137	0.0566100566
ENSMUSG00000031078	Cttn	ENSMUSG00000031078;MX:7:144449615-144449937:144450021-144452027:144449615-144450978:144451088-144452027:-	0.1127850262	0.0657675658	0.1360412723	0.0437062937	0.1244131492	0.0566100566
ENSMUSG00000031158	Timm17b	ENSMUSG00000031158;AF:X:7899357:7899469-7900961:7899671:7899765-7900961:+	0.0128894762	0.2722277722	0.1256340898	0.028971029	0.069261783	0.0694305694
ENSMUSG00000031226	Pbdc1	ENSMUSG00000031226;AL:X:105082805-105083016:105085186:105082805-105116314:105117090:+	0.158591637	0.0134865135	0.1233927907	0.0304695305	0.1409922138	0.0194805195
ENSMUSG00000031232	Magt1	ENSMUSG00000031232;RI:X:105968084:105971026-105971436:105971479:-	-0.0130213592	0.3431568432	0.1757888453	0.0454545455	0.081383743	0.1238761239
ENSMUSG00000031262	Cenpi	ENSMUSG00000031262;SE:X:134308228-134308566:134308633-134308727:+	0.3151136556	0.026973027	0.1158223235	0.1698301698	0.2154679895	0.0679320679
ENSMUSG00000031353	Rbbp7	ENSMUSG00000031353;A3:X:162768997-162769764:162768997-162769791:+	0.0156900868	0.3731268731	0.0717820928	0.04995005	0.0437360898	0.1228771229
ENSMUSG00000031353	Rbbp7	ENSMUSG00000031353;AF:X:162760421:162760707-162761575:162761066:162761163-162761575:+	-0.0520470605	0.3731268731	-0.2376826943	0.031968032	-0.1448648774	0.1228771229
ENSMUSG00000031388	Naa10	ENSMUSG00000031388;A3:X:73917282-73917843:73917195-73917843:-	0.1538099619	0.0839160839	0.198533578	0.047952048	0.1761717699	0.0749250749
ENSMUSG00000031388	Naa10	ENSMUSG00000031388;A3:X:73917286-73917843:73917195-73917843:-	0.1228175737	0.0839160839	0.1297218492	0.047952048	0.1262697115	0.0749250749
ENSMUSG00000031478	Nek3	ENSMUSG00000031478;A3:8:22132199-22132993:22132193-22132993:-	-0.2366611362	0.035964036	0.3597056201	0.0184815185	0.061522242	0.2002997003
ENSMUSG00000031568	Rwdd4a	ENSMUSG00000031568;A3:8:47537359-47542692:47537359-47542696:+	-0.0708485527	0.1148851149	-0.1394148747	0.041958042	-0.1051317137	0.0669330669
ENSMUSG00000031596	Slc7a2	ENSMUSG00000031596;AF:8:40862412:40862557-40898937:40874948:40875044-40898937:+	0.3566932501	0.1865634366	0.9799873756	0.047952048	0.6683403129	0.0704295704
ENSMUSG00000031596	Slc7a2	ENSMUSG00000031596;MX:8:40905727-40908056:40908195-40910995:40905727-40908398:40908534-40910995:+	-0.3642241573	0.1865634366	-0.9257942488	0.047952048	-0.6450092031	0.0704295704
ENSMUSG00000031644	Nek1	ENSMUSG00000031644;SE:8:61049947-61050028:61050159-61054520:+	0.2011796538	0.1158841159	0.3475847206	0.025974026	0.2743821872	0.0819180819
ENSMUSG00000031683	Lsm6	ENSMUSG00000031683;SE:8:78813080-78819987:78820085-78821048:-	0.2625084624	0.0064935065	0.2975917589	0.0034965035	0.2800501106	0.003996004
ENSMUSG00000031708	Tecr	ENSMUSG00000031708;SE:8:83573323-83573411:83573455-83573871:-	0.1545769862	0.0384615385	0.1431842553	0.0384615385	0.1488806207	0.0274725275
ENSMUSG00000031714	Gab1	ENSMUSG00000031714;AF:8:80800395-80830788:80830884:80800395-80879532:80880496:-	-0.128039846	0.038961039	-0.0979767288	0.0779220779	-0.1130082874	0.0539460539
ENSMUSG00000031715	Smarca5	ENSMUSG00000031715;A3:8:80726717-80727616:80726366-80727616:-	-0.0806587843	0.048951049	-0.0250593036	0.1663336663	-0.052859044	0.0814185814
ENSMUSG00000031776	Arl2bp	ENSMUSG00000031776;SE:8:94670427-94671295:94671380-94672062:+	0.1498906628	0.030969031	0.1227311416	0.032967033	0.1363109022	0.032967033
ENSMUSG00000031821	Gins2	ENSMUSG00000031821;SE:8:120586192-120587456:120587550-120588725:-	-0.0986943936	0.0394605395	-0.0690910511	0.0744255744	-0.0838927224	0.0689310689
ENSMUSG00000031875	Cmtm3	ENSMUSG00000031875;AF:8:104340318:104340359-104340680:104340527:104340553-104340680:+	-0.0341723955	0.3966033966	-0.4558061165	0.0437062937	-0.244989256	0.0559440559
ENSMUSG00000031875	Cmtm3	ENSMUSG00000031875;AF:8:104340362:104340511-104340680:104340527:104340553-104340680:+	-0.0387123137	0.3966033966	-0.51906603	0.0437062937	-0.2788891718	0.0559440559
ENSMUSG00000031878	Nae1	ENSMUSG00000031878;SE:8:104527162-104527378:104527449-104528187:-	-0.1196082055	0.043956044	-0.113527	0.042957043	-0.1165676028	0.04995005
ENSMUSG00000031883	Car7	ENSMUSG00000031883;AF:8:104534700:104535223-104543410:104540807:104540925-104543410:+	NaN	1	0.9401551662	0.037962038	NaN	1
ENSMUSG00000031901	Dus2	ENSMUSG00000031901;SE:8:106030443-106031698:106031741-106033723:+	-0.0950925929	0.0719280719	-0.1629122094	0.027972028	-0.1290024011	0.0474525475
ENSMUSG00000031934	Panx1	ENSMUSG00000031934;AF:9:15021521-15043752:15043797:15021521-15044857:15045478:-	0.2980950628	0.028971029	0.2323533079	0.044955045	0.2652241853	0.031968032
ENSMUSG00000031948	Kars	ENSMUSG00000031948;SE:8:112005788-112008207:112008386-112011210:-	0.091763928	0.0579420579	0.0766296013	0.038961039	0.0841967647	0.0629370629
ENSMUSG00000031948	Kars	ENSMUSG00000031948;SE:8:112008539-112010222:112010280-112011210:-	-0.2052951952	0.0579420579	-0.2096836834	0.038961039	-0.2074894393	0.0629370629
ENSMUSG00000031996	Aplp2	ENSMUSG00000031996;SE:9:31164673-31167561:31167728-31168708:-	0.0801817601	0.0569430569	0.11252385	0.021978022	0.096352805	0.036963037
ENSMUSG00000032097	Ddx6	ENSMUSG00000032097;A5:9:44604984-44607123:44604952-44607123:+	-0.0323823041	0.1433566434	-0.0882980067	0.0434565435	-0.0603401554	0.0674325674
ENSMUSG00000032123	Dpagt1	ENSMUSG00000032123;SE:9:44327205-44327552:44327672-44327953:+	0.1528015621	0.0434565435	0.0323779738	0.2052947053	0.0925897679	0.1093906094
ENSMUSG00000032185	Carm1	ENSMUSG00000032185;A3:9:21587585-21587851:21587585-21588049:+	0.3902873216	0.0302197802	0.3484303087	0.0989010989	0.3693588151	0.043956044
ENSMUSG00000032185	Carm1	ENSMUSG00000032185;SE:9:21587585-21587851:21587919-21588049:+	0.2930460616	0.0274725275	0.1812167247	0.0934065934	0.2371313932	0.0384615385
ENSMUSG00000032199	Polr2m	ENSMUSG00000032199;AF:9:71483805-71484735:71484958:71483805-71485684:71485905:-	0.4926186597	0.0044955045	0.3429326521	0.008991009	0.4177756559	0.011988012
ENSMUSG00000032221	Mns1	ENSMUSG00000032221;AL:9:72446309-72448529:72448729:72446309-72452581:72452742:+	-0.6244509921	0.0074925075	-0.4286444732	0.017982018	-0.5265477327	0.013986014
ENSMUSG00000032249	Anp32a	ENSMUSG00000032249;AF:9:62341329:62341554-62371720:62344799:62344887-62371720:+	-0.0222292521	0.1952333381	-0.1557597719	0.027972028	-0.088994512	0.1486013986
ENSMUSG00000032249	Anp32a	ENSMUSG00000032249;AF:9:62341902:62342010-62371720:62344799:62344887-62371720:+	-0.1215486349	0.1595904096	-0.5137340483	0	-0.3176413416	0.0233100233
ENSMUSG00000032249	Anp32a	ENSMUSG00000032249;AF:9:62342075:62342251-62371720:62344799:62344887-62371720:+	-0.1186665027	0.1595904096	-0.503724855	0	-0.3111956788	0.0174825175
ENSMUSG00000032249	Anp32a	ENSMUSG00000032249;AF:9:62342464:62342503-62371720:62344799:62344887-62371720:+	-0.1009194627	0.1678321678	-0.5013599369	0	-0.3011396998	0.0174825175
ENSMUSG00000032249	Anp32a	ENSMUSG00000032249;AF:9:62344799:62344887-62371720:62366944:62367001-62371720:+	-0.0509997212	0.1699300699	0.3767710093	0	0.1628856441	0.0611888112
ENSMUSG00000032254	Kif23	ENSMUSG00000032254;AL:9:61921187:61921246-61924632:61922851:61924216-61924632:-	-0.2833518254	0.0206460206	-0.319418236	0.01998002	-0.3013850307	0.027972028
ENSMUSG00000032254	Kif23	ENSMUSG00000032254;SE:9:61921246-61923905:61924216-61924632:-	0.1949565484	0.015984016	0.1877733007	0.01998002	0.1913649245	0.023976024
ENSMUSG00000032254	Kif23	ENSMUSG00000032254;SE:9:61932187-61933229:61933270-61935380:-	-0.1419264087	0.0206460206	-0.114040721	0.0326340326	-0.1279835649	0.027972028
ENSMUSG00000032265	Fam46a	ENSMUSG00000032265;A5:9:85326805-85326988:85326805-85327043:-	1	0	0.3906151251	0.1193806194	0.6953075626	0.0484515485
ENSMUSG00000032305	Fam219b	ENSMUSG00000032305;SE:9:57538888-57539246:57539294-57540655:+	0.3414498377	0.0124875125	0.3157664385	0.0134865135	0.3286081381	0.0124875125
ENSMUSG00000032312	Csk	ENSMUSG00000032312;AF:9:57631443-57633995:57634067:57631443-57644995:57645653:-	0.2043273618	0.0574425574	0.1828591863	0.0619380619	0.193593274	0.041958042
ENSMUSG00000032330	Cox7a2	ENSMUSG00000032330;AF:9:79758579-79759150:79759251:79758579-79759640:79759710:-	-0.1369257264	0.2277722278	-0.5146955232	0.014985015	-0.3258106248	0.0709290709
ENSMUSG00000032333	Stoml1	ENSMUSG00000032333;SE:9:58255040-58255534:58255813-58256640:+	-0.2072290706	0.023976024	-0.1605854684	0.0434565435	-0.1839072695	0.0284715285
ENSMUSG00000032397	Tipin	ENSMUSG00000032397;A3:9:64281647-64288108:64281647-64288114:+	-0.0354315588	0.1548451548	-0.1502051441	0.017982018	-0.0928183515	0.03996004
ENSMUSG00000032397	Tipin	ENSMUSG00000032397;A5:9:64281652-64288108:64281647-64288108:+	0.0526360043	0.1258741259	0.1068064595	0.01998002	0.0797212319	0.03996004
ENSMUSG00000032470	Mras	ENSMUSG00000032470;AF:9:99411602-99420080:99420152:99411602-99425777:99425896:-	-0.1059207165	0.0609390609	-0.0970191702	0.0669330669	-0.1014699434	0.04995005
ENSMUSG00000032470	Mras	ENSMUSG00000032470;AF:9:99411602-99420080:99420152:99411602-99436310:99437381:-	-0.0949033929	0.0569430569	-0.1064002228	0.0599400599	-0.1006518079	0.04995005
ENSMUSG00000032470	Mras	ENSMUSG00000032470;AF:9:99411602-99420080:99420152:99411602-99436881:99436926:-	-0.165122944	0.035964036	-0.1943724037	0.011988012	-0.1797476739	0.020979021
ENSMUSG00000032478	Nme6	ENSMUSG00000032478;SE:9:109839710-109841927:109842087-109842452:+	-0.5452450913	0.2382617383	-1	0	-0.7726225457	0.1675824176
ENSMUSG00000032494	Tdgf1	ENSMUSG00000032494;SE:9:110942644-110943152:110943253-110944191:-	0.0938244049	0.031968032	0.1176646698	0.006993007	0.1057445373	0.01998002
ENSMUSG00000032518	Rpsa	ENSMUSG00000032518;A3:9:120129276-120130045:120129276-120130118:+	-0.0413131105	0.0839160839	-0.0520776291	0.044955045	-0.0466953698	0.0759240759
ENSMUSG00000032547	Ryk	ENSMUSG00000032547;A3:9:102881754-102885994:102881754-102886003:+	-0.1946211919	0.033966034	-0.1787857474	0.0559440559	-0.1867034697	0.041958042
ENSMUSG00000032563	Mrpl3	ENSMUSG00000032563;A3:9:105053512-105054421:105053512-105054425:+	-0.1064905983	0.168997669	-0.1682930123	0.0384615385	-0.1373918053	0.0979020979
ENSMUSG00000032563	Mrpl3	ENSMUSG00000032563;A3:9:105053512-105054425:105053512-105054515:+	0.0594199667	0.168997669	0.1367226363	0.0384615385	0.0980713015	0.0979020979
ENSMUSG00000032582	Rbm6	ENSMUSG00000032582;AF:9:107860459-107872203:107872421:107860459-107872649:107872763:-	-0.895518047	0.0194805195	-0.0445815268	0.4080919081	-0.4700497869	0.3026973027
ENSMUSG00000032841	Prr5l	ENSMUSG00000032841;AF:2:101772408-101797421:101797707:101772408-101797944:101798054:-	-0.3522244788	0.0559440559	-0.4649638944	0.0292207792	-0.4085941866	0.041958042
ENSMUSG00000032841	Prr5l	ENSMUSG00000032841;AF:2:101772408-101797421:101797733:101772408-101797944:101798054:-	-0.3875223158	0.0559440559	-0.4495530251	0.0292207792	-0.4185376704	0.041958042
ENSMUSG00000032841	Prr5l	ENSMUSG00000032841;AF:2:101772408-101797472:101797708:101772408-101797944:101798054:-	-0.318792233	0.0559440559	-0.4241103815	0.038961039	-0.3714513072	0.041958042
ENSMUSG00000032855	Pkd1	ENSMUSG00000032855;A3:17:24568339-24568626:24568339-24568629:+	-0.6244618757	0.043956044	-0.6244618757	0.02997003	-0.6244618757	0.031968032
ENSMUSG00000032892	Rangrf	ENSMUSG00000032892;AF:11:68973557-68973642:68973789:68973557-68975068:68975185:-	-0.5149129811	0.4430569431	-1	0	-0.7574564905	0.2667332667
ENSMUSG00000033020	Polr2f	ENSMUSG00000033020;A5:15:79151473-79151589:79151407-79151589:+	-0.1321894172	0.014985015	-0.074411059	0.034965035	-0.1033002381	0.023976024
ENSMUSG00000033166	Dis3	ENSMUSG00000033166;SE:14:99096830-99097585:99097778-99098683:-	-0.1322658155	0.04995005	-0.1544264093	0.01998002	-0.1433461124	0.0474525475
ENSMUSG00000033166	Dis3	ENSMUSG00000033166;SE:14:99098840-99099119:99099186-99099446:-	0.1331917931	0.04995005	0.1554957209	0.01998002	0.144343757	0.0474525475
ENSMUSG00000033420	Antxr1	ENSMUSG00000033420;AL:6:87133856:87137355-87180110:87157760:87158205-87180110:-	1	0	0	0.1628371628	0.5	0.1398601399
ENSMUSG00000033470	Cysltr2	ENSMUSG00000033470;SE:14:73034448-73048209:73048265-73048524:-	-0.9989903335	0.038961039	-0.0037223063	0.2597402597	-0.5013563199	0.1888111888
ENSMUSG00000033554	Dph5	ENSMUSG00000033554;A5:3:115888162-115888440:115888157-115888440:+	0.1232785003	0.2562437562	0.3080652605	0.026973027	0.2156718804	0.0730519481
ENSMUSG00000033554	Dph5	ENSMUSG00000033554;AF:3:115887852:115888162-115888440:115888165:115888277-115888440:+	0.1258494852	0.2775974026	0.4610127584	0.026973027	0.2934311218	0.0730519481
ENSMUSG00000033554	Dph5	ENSMUSG00000033554;AF:3:115887852:115888162-115888440:115888173:115888277-115888440:+	0.0679534441	0.3089053803	0.5598030771	0.0377622378	0.3138782606	0.0872127872
ENSMUSG00000033554	Dph5	ENSMUSG00000033554;AF:3:115887852:115888162-115888440:115888183:115888277-115888440:+	0.0984442303	0.2562437562	0.2756580681	0.026973027	0.1870511492	0.0730519481
ENSMUSG00000033554	Dph5	ENSMUSG00000033554;AF:3:115887852:115888162-115888440:115888195:115888277-115888440:+	0.1802251288	0.2562437562	0.5000000457	0.026973027	0.3401125872	0.0730519481
ENSMUSG00000034007	Scaper	ENSMUSG00000034007;A5:9:55859918-55864386:55859918-55864404:-	-0.4440465842	0.031968032	-0.5764590692	0.014985015	-0.5102528267	0.0294705295
ENSMUSG00000034064	Poglut1	ENSMUSG00000034064;A3:16:38549636-38550083:38549433-38550083:-	0.0952696727	0.0464535465	0.111601026	0.031968032	0.1034353494	0.0354645355
ENSMUSG00000034160	Ogt	ENSMUSG00000034160;SE:X:101661331-101663359:101663554-101663843:+	-0.100754155	0.0829170829	-0.1345337212	0.04995005	-0.1176439381	0.0579420579
ENSMUSG00000034165	Ccnd3	ENSMUSG00000034165;AF:17:47596068:47596215-47597420:47597164:47597236-47597420:+	0.3890424355	0.0134865135	0.3738561038	0.012987013	0.3814492697	0.038961039
ENSMUSG00000034329	Brip1	ENSMUSG00000034329;A5:11:86198994-86201074:86198994-86201109:-	-0.2296271426	0.047952048	-0.1273311728	0.1213786214	-0.1784791577	0.0769230769
ENSMUSG00000034445	Cyb561a3	ENSMUSG00000034445;A5:19:10577893-10578982:10577563-10578982:+	-0.8656888191	0.023976024	-0.7596477651	0.1863761239	-0.8126682921	0.2022977023
ENSMUSG00000034518	Hmgxb4	ENSMUSG00000034518;AL:8:74993749-74998835:74999220:74993749-74999560:74999798:+	0.5777021899	0.0213120213	0.570236511	0.015984016	0.5739693505	0.021978022
ENSMUSG00000034518	Hmgxb4	ENSMUSG00000034518;SE:8:74993749-74998835:74998938-74999560:+	0.2028841856	0.0213120213	0.2326486558	0.015984016	0.2177664207	0.021978022
ENSMUSG00000034518	Hmgxb4	ENSMUSG00000034518;SE:8:74999891-74999999:75000113-75000650:+	0.2143242284	0.0213120213	0.2603755098	0.015984016	0.2373498691	0.021978022
ENSMUSG00000034520	Gjc1	ENSMUSG00000034520;A5:11:102802916-102818970:102802916-102819060:-	0.2166263634	0.020979021	0.2654997534	0.007992008	0.2410630584	0.0134865135
ENSMUSG00000034520	Gjc1	ENSMUSG00000034520;AF:11:102802916-102804281:102804901:102802916-102819060:102819210:-	0.3483588076	0.036963037	0.5060316697	0.0074925075	0.4271952387	0.020979021
ENSMUSG00000034520	Gjc1	ENSMUSG00000034520;AF:11:102802916-102819060:102819210:102802916-102819504:102819700:-	-0.475515957	0.020979021	-0.5473917906	0.0074925075	-0.5114538738	0.0134865135
ENSMUSG00000034522	Zfp395	ENSMUSG00000034522;A5:14:65385660-65386327:65385436-65386327:+	-0.0137389492	0.3181818182	0.1300047585	0.0364635365	0.0581329047	0.1533466533
ENSMUSG00000034673	Pbx2	ENSMUSG00000034673;AF:17:34591266:34591492-34593572:34592263:34592774-34593572:+	-0.1686740659	0.027972028	-0.1215297061	0.0639360639	-0.145101886	0.043956044
ENSMUSG00000034675	Dbn1	ENSMUSG00000034675;RI:13:55476146:55476316-55476636:55476773:-	1	0.003996004	NaN	1	NaN	1
ENSMUSG00000034729	Mrps10	ENSMUSG00000034729;A3:17:47372491-47372573:47372491-47372576:+	-0.3239012748	0.010989011	-0.0753728754	0.2370486656	-0.1996370751	0.1230769231
ENSMUSG00000034757	Tmub2	ENSMUSG00000034757;MX:11:102285088-102285664:102285718-102287308:102285088-102285980:102286116-102287308:+	-0.3223459243	0.01998002	-0.331068909	0.0274725275	-0.3267074166	0.024975025
ENSMUSG00000034757	Tmub2	ENSMUSG00000034757;SE:11:102285088-102285980:102286116-102287308:+	0.2527334461	0.01998002	0.2010117873	0.0624375624	0.2268726167	0.0437062937
ENSMUSG00000034826	Nup54	ENSMUSG00000034826;AF:5:92431122-92434512:92434546:92431122-92435004:92435091:-	-0.1047784548	0.3558941059	-0.7057009125	0.004995005	-0.4052396836	0.0749250749
ENSMUSG00000034875	Nudt19	ENSMUSG00000034875;A3:7:35551661-35555154:35551542-35555154:-	-0.1717631199	0.042957043	-0.1027274402	0.0884115884	-0.13724528	0.0714285714
ENSMUSG00000034947	Tmem106a	ENSMUSG00000034947;A3:11:101582325-101582501:101582325-101582643:+	0.6726417403	0.2097902098	0.8812577203	0.048951049	0.7769497303	0.1328671329
ENSMUSG00000034947	Tmem106a	ENSMUSG00000034947;A3:11:101582325-101582625:101582325-101582643:+	0.164487727	0.2697302697	0.386865537	0.048951049	0.275676632	0.1328671329
ENSMUSG00000034974	Dapk3	ENSMUSG00000034974;AF:10:81183017:81183096-81183976:81183263:81183300-81183976:+	0.4354226537	0.0551948052	0.569830474	0.023976024	0.5026265639	0.0599400599
ENSMUSG00000034974	Dapk3	ENSMUSG00000034974;AF:10:81183069:81183096-81183976:81183263:81183300-81183976:+	0.5359084853	0.0551948052	0.5844445448	0.047952048	0.560176515	0.0671328671
ENSMUSG00000034974	Dapk3	ENSMUSG00000034974;AF:10:81183263:81183300-81183976:81183344:81183419-81183976:+	-0.3546123029	0.0597402597	-0.4999980295	0.04995005	-0.4273051662	0.0671328671
ENSMUSG00000035027	Map2k2	ENSMUSG00000035027;AF:10:81105915:81106238-81108748:81106345:81106373-81108748:+	-0.0830734727	0.2697302697	-0.2809929037	0.0374625375	-0.1820331882	0.1132201132
ENSMUSG00000035027	Map2k2	ENSMUSG00000035027;AF:10:81105972:81106238-81108748:81106345:81106373-81108748:+	-0.0844418865	0.3005328005	-0.486851648	0.0424575425	-0.2856467672	0.1132201132
ENSMUSG00000035069	Oma1	ENSMUSG00000035069;AL:4:103353651-103365973:103366443:103353651-103371732:103371868:+	-0.1472774769	0.0334665335	-0.200549171	0.011988012	-0.1739133239	0.0244755245
ENSMUSG00000035086	Becn1	ENSMUSG00000035086;A5:11:101295624-101296194:101295624-101296258:-	-0.0435202956	0.3160475888	-0.2848811588	0.035964036	-0.1642007272	0.1726273726
ENSMUSG00000035086	Becn1	ENSMUSG00000035086;RI:11:101294001:101294147-101294966:101295164:-	0.1130294521	0.3160475888	0.5894890706	0.035964036	0.3512592614	0.1726273726
ENSMUSG00000035086	Becn1	ENSMUSG00000035086;RI:11:101295534:101295624-101296194:101296316:-	0.0301381391	0.3160475888	0.2652764309	0.0452880453	0.147707285	0.1726273726
ENSMUSG00000035168	Tanc1	ENSMUSG00000035168;A5:2:59790898-59791599:59790877-59791599:+	-0.2978329013	0.035964036	-0.4054519911	0.002997003	-0.3516424462	0.014985015
ENSMUSG00000035234	Abraxas1	ENSMUSG00000035234;RI:5:100805192:100805451-100805898:100806489:-	-0.1466876935	0.2712287712	-0.365983232	0.035964036	-0.2563354628	0.0869130869
ENSMUSG00000035278	Plekhj1	ENSMUSG00000035278;A3:10:80797977-80798081:80797839-80798081:-	0.334320976	0.007992008	0.2808405494	0.007992008	0.3075807627	0.015984016
ENSMUSG00000035278	Plekhj1	ENSMUSG00000035278;SE:10:80797839-80797910:80797977-80798081:-	0.2729249048	0.011988012	0.2404333448	0.007992008	0.2566791248	0.017982018
ENSMUSG00000035325	Sec31a	ENSMUSG00000035325;A5:5:100369634-100373380:100369634-100373425:-	-0.1275305481	0.041958042	-0.0106399001	0.2997002997	-0.0690852241	0.1503496503
ENSMUSG00000035325	Sec31a	ENSMUSG00000035325;SE:5:100368352-100369596:100369634-100373425:-	0.1752198282	0.041958042	-0.112053059	0.1351981352	0.0315833846	0.2752247752
ENSMUSG00000035325	Sec31a	ENSMUSG00000035325;SE:5:100386203-100388534:100388611-100389068:-	-0.1327002831	0.041958042	-0.1563423037	0.0384615385	-0.1445212934	0.0524475524
ENSMUSG00000035325	Sec31a	ENSMUSG00000035325;SE:5:100386203-100389068:100389106-100390759:-	0.2511821074	0.041958042	0.2701510087	0.0384615385	0.2606665581	0.0524475524
ENSMUSG00000035365	Parpbp	ENSMUSG00000035365;SE:10:88144095-88146496:88146578-88146852:-	0.7272781616	0.015984016	0.4884837985	0.033966034	0.6078809801	0.026973027
ENSMUSG00000035365	Parpbp	ENSMUSG00000035365;SE:10:88144095-88146496:88146648-88146852:-	0.4916936369	0.015984016	0.505267232	0.033966034	0.4984804344	0.026973027
ENSMUSG00000035443	Thyn1	ENSMUSG00000035443;SE:9:27006447-27006801:27006951-27007158:+	0.1142068653	0.0554445554	0.0946054834	0.0434565435	0.1044061744	0.047952048
ENSMUSG00000035545	Leng8	ENSMUSG00000035545;A5:7:4137155-4138696:4137151-4138696:+	-0.1555452299	0.1768231768	-0.2520103052	0.048951049	-0.2037777676	0.1328671329
ENSMUSG00000035637	Grhpr	ENSMUSG00000035637;SE:4:44981506-44982879:44983009-44983874:+	-1	0	NaN	1	NaN	1
ENSMUSG00000035824	Tk2	ENSMUSG00000035824;SE:8:104231248-104236772:104236845-104238744:-	0.4395021915	0.013986014	0.383514464	0.003996004	0.4115083278	0.007992008
ENSMUSG00000035960	Apex1	ENSMUSG00000035960;A5:14:50925034-50925213:50925029-50925213:+	0.0670352121	0.038961039	0.0315301899	0.1258741259	0.049282701	0.0589410589
ENSMUSG00000036036	Zfp57	ENSMUSG00000036036;AF:17:37002612:37002777-37004797:37003038:37003315-37004797:+	-0.1896939047	0.0549450549	-0.1707472542	0.02997003	-0.1802205795	0.034965035
ENSMUSG00000036054	Sugp2	ENSMUSG00000036054;A5:8:70261317-70262871:70260589-70262871:+	0.4998115225	0.044955045	0.3168937233	0.0692640693	0.4083526229	0.045954046
ENSMUSG00000036054	Sugp2	ENSMUSG00000036054;AF:8:70234233:70234652-70236668:70236388:70236532-70236668:+	-0.5183191828	0.044955045	-0.7544497144	0.031968032	-0.6363844486	0.03996004
ENSMUSG00000036087	Slain2	ENSMUSG00000036087;SE:5:72958286-72965804:72965881-72974531:+	-0.0037646642	0.3616383616	-0.1591654006	0.041958042	-0.0814650324	0.1203796204
ENSMUSG00000036120	Rfxank	ENSMUSG00000036120;A5:8:70135391-70135536:70135391-70135566:-	0.1716510578	0.0484515485	0.1020730018	0.1058941059	0.1368620298	0.0769230769
ENSMUSG00000036185	Sapcd1	ENSMUSG00000036185;A3:17:35027588-35027797:35027584-35027797:-	0.1064439447	0.2317682318	0.4765820083	0.042957043	0.2915129765	0.1198801199
ENSMUSG00000036202	Rif1	ENSMUSG00000036202;SE:2:52073253-52074247:52074325-52076081:+	0.1372465569	0.0599400599	0.1779766321	0.0374625375	0.1576115945	0.0549450549
ENSMUSG00000036256	Igfbp7	ENSMUSG00000036256;SE:5:77355671-77401487:77401579-77407540:-	-0.4744947177	0.0324675325	0.047322855	0.2682317682	-0.2135859313	0.1038961039
ENSMUSG00000036299	BC031181	ENSMUSG00000036299;A5:18:75006014-75008651:75005900-75008651:+	-0.0574118054	0.0779220779	-0.0808664779	0.038961039	-0.0691391417	0.0639360639
ENSMUSG00000036299	BC031181	ENSMUSG00000036299;A5:18:75006114-75008651:75006014-75008651:+	0.1726387161	0.005994006	0.1486412495	0.011988012	0.1606399828	0.013986014
ENSMUSG00000036427	Gpi1	ENSMUSG00000036427;A5:7:34205935-34207606:34205935-34207691:-	0.0505197417	0.2097902098	0.0932867225	0.035964036	0.0719032321	0.0554445554
ENSMUSG00000036617	Etl4	ENSMUSG00000036617;AF:2:20722378:20722723-20743459:20737314:20737555-20743459:+	0.141473379	0.413961039	0.441841066	0.044955045	0.2916572225	0.2937062937
ENSMUSG00000036940	Kdm1a	ENSMUSG00000036940;SE:4:136577204-136582040:136582099-136592965:-	0.1400172242	0.038961039	0.1763431553	0.023976024	0.1581801898	0.0224775225
ENSMUSG00000037070	Rbmxl1	ENSMUSG00000037070;A3:8:78506863-78508799:78506817-78508799:-	-0.0690020455	0.0344655345	-0.0830757728	0.0174825175	-0.0760389091	0.023976024
ENSMUSG00000037103	Dcaf15	ENSMUSG00000037103;A5:8:84097508-84097623:84097508-84097737:-	-0.1269979879	0.032967033	-0.1413957479	0.025974026	-0.1341968679	0.031968032
ENSMUSG00000037211	Spry1	ENSMUSG00000037211;A5:3:37640105-37640520:37640064-37640520:+	-0.0295523098	0.2627372627	-0.1856199621	0.036963037	-0.107586136	0.0999000999
ENSMUSG00000037236	Matr3	ENSMUSG00000037236;A5:18:35562292-35571843:35562259-35571843:+	0.2016886834	0.0390720391	0.1639822969	0.0915448188	0.1828354901	0.0579420579
ENSMUSG00000037236	Matr3	ENSMUSG00000037236;A5:18:35562541-35571843:35562521-35571843:+	0.4579072465	0.007992008	0.2570193061	0.0532800533	0.3574632763	0.007992008
ENSMUSG00000037236	Matr3	ENSMUSG00000037236;AF:18:35562138:35562292-35571843:35562445:35562521-35571843:+	0.1974933699	0.0390720391	0.1156768279	0.0915448188	0.1565850989	0.0532800533
ENSMUSG00000037236	Matr3	ENSMUSG00000037236;AF:18:35562138:35562292-35571843:35562453:35562541-35571843:+	-0.3165960882	0.015984016	-0.1466432424	0.0915448188	-0.2316196653	0.047952048
ENSMUSG00000037236	Matr3	ENSMUSG00000037236;AF:18:35562146:35562259-35571843:35562453:35562541-35571843:+	-0.6897381815	0	-0.3516215018	0.047952048	-0.5206798416	0.007992008
ENSMUSG00000037236	Matr3	ENSMUSG00000037236;AF:18:35562158:35562292-35571843:35562445:35562521-35571843:+	0.1955986701	0.0447552448	0.1568321574	0.0915448188	0.1762154137	0.0751248751
ENSMUSG00000037236	Matr3	ENSMUSG00000037236;AF:18:35562158:35562292-35571843:35562453:35562541-35571843:+	-0.4102632502	0.015984016	-0.0199171269	0.3232323232	-0.2150901886	0.0751248751
ENSMUSG00000037236	Matr3	ENSMUSG00000037236;AF:18:35562453:35562541-35571843:35562683:35563100-35571843:+	0.5796993376	0.0191808192	0.177651577	0.0915448188	0.3786754573	0.0532800533
ENSMUSG00000037236	Matr3	ENSMUSG00000037236;AF:18:35562453:35562541-35571843:35562689:35562854-35571843:+	0.5267060265	0.0213120213	0.0778652764	0.1926961927	0.3022856514	0.0570857714
ENSMUSG00000037236	Matr3	ENSMUSG00000037236;AL:18:35562259-35571843:35572490:35562259-35577558:35578139:+	-0.5527831291	0.0228343085	-0.5506313103	0.047952048	-0.5517072197	0.0372960373
ENSMUSG00000037266	Rsrp1	ENSMUSG00000037266;A3:4:134925821-134926026:134925821-134926735:+	0.1933612906	0.1088911089	0.2556906323	0.0494505495	0.2245259615	0.0809190809
ENSMUSG00000037266	Rsrp1	ENSMUSG00000037266;RI:4:134925293:134925432-134926735:134926818:+	0.2784932267	0	0.1520052752	0.0494505495	0.215249251	0.011988012
ENSMUSG00000037344	Slc12a9	ENSMUSG00000037344;AF:5:137332678-137332869:137333010:137332678-137333448:137333597:-	0.1394521685	0.0624375624	0.2069132597	0.0284715285	0.1731827141	0.0589410589
ENSMUSG00000037376	Trmt6	ENSMUSG00000037376;AF:2:132812175-132815631:132815758:132812175-132815804:132816013:-	-1	0	-1	0	-1	0
ENSMUSG00000037400	Atp11b	ENSMUSG00000037400;RI:3:35837486:35837589-35839049:35839214:+	0.1887343491	0.0274725275	0.2086017354	0.017982018	0.1986680423	0.0224775225
ENSMUSG00000037400	Atp11b	ENSMUSG00000037400;SE:3:35839214-35841030:35841115-35843571:+	0.3603081575	0.2297702298	0.7464808607	0.0494505495	0.5533945091	0.0974025974
ENSMUSG00000037523	Mavs	ENSMUSG00000037523;A5:2:131234355-131238736:131234127-131238736:+	-0.136002665	0.0839160839	-0.1926532331	0.030969031	-0.1643279491	0.04995005
ENSMUSG00000037570	Mcrs1	ENSMUSG00000037570;SE:15:99250014-99250463:99250582-99251862:-	0.1519342448	0.0344655345	0.1542822595	0.0224775225	0.1531082521	0.0254745255
ENSMUSG00000037608	Bclaf1	ENSMUSG00000037608;A3:10:20322116-20322963:20322116-20322969:+	0.0782371864	0.0952380952	0.1246529963	0.035964036	0.1014450913	0.0599400599
ENSMUSG00000037608	Bclaf1	ENSMUSG00000037608;SE:10:20333572-20334499:20334645-20339709:+	0.0962228168	0.0952380952	0.1233918843	0.035964036	0.1098073506	0.0599400599
ENSMUSG00000037747	Phyhipl	ENSMUSG00000037747;AF:10:70571019-70592676:70592820:70571019-70599005:70599290:-	0	0.2997002997	-1	0	-0.5	0.2742257742
ENSMUSG00000037808	Fam76b	ENSMUSG00000037808;SE:9:13836183-13836659:13836716-13836837:+	0.1719645712	0.047952048	0.1402448084	0.0749250749	0.1561046898	0.0669330669
ENSMUSG00000037815	Ctnna1	ENSMUSG00000037815;AF:18:35118883:35118981-35152601:35119442:35119490-35152601:+	0.396362626	0.0424575425	0.3170789903	0.0949050949	0.3567208082	0.0524475524
ENSMUSG00000037913	Tmem156	ENSMUSG00000037913;A5:5:65080191-65091468:65080191-65091566:-	NaN	1	-1	0	NaN	1
ENSMUSG00000037936	Scarb1	ENSMUSG00000037936;SE:5:125277865-125281105:125281233-125283899:-	-0.2634662375	0.0494505495	-0.1997777734	0.0639360639	-0.2316220054	0.0519480519
ENSMUSG00000037958	Nsrp1	ENSMUSG00000037958;AF:11:77076744-77077974:77078037:77076744-77078379:77078435:-	0.050477799	0.1818181818	-0.1336589122	0.044955045	-0.0415905566	0.2062937063
ENSMUSG00000038005	Hpf1	ENSMUSG00000038005;SE:8:60893860-60895461:60895650-60896738:+	0.0930978307	0.0819180819	0.1556310827	0.013986014	0.1243644567	0.037962038
ENSMUSG00000038086	Hspb2	ENSMUSG00000038086;A3:9:50751733-50752177:50751451-50752177:-	0.134008301	0.017982018	0.1402489787	0.012987013	0.1371286399	0.014985015
ENSMUSG00000038121	Fam210a	ENSMUSG00000038121;SE:18:68276274-68279267:68279428-68300074:-	-0.2045632493	0.046953047	-0.1087157177	0.1193806194	-0.1566394835	0.0824175824
ENSMUSG00000038168	P3h2	ENSMUSG00000038168;AF:16:25997293-26014378:26014593:25997293-26105216:26105784:-	NaN	1	0.9667152406	0.02997003	NaN	1
ENSMUSG00000038225	Primpol	ENSMUSG00000038225;AF:8:46612446-46612961:46613015:46612446-46617134:46617208:-	0.5775405055	0.023976024	0.3911327621	0.0424575425	0.4843366338	0.0324675325
ENSMUSG00000038225	Primpol	ENSMUSG00000038225;RI:8:46592593:46592755-46593470:46593703:-	0.3023282966	0.0374625375	0.366690594	0.0374625375	0.3345094453	0.0324675325
ENSMUSG00000038323	1700066M21Rik	ENSMUSG00000038323;AL:1:57377946-57380042:57380078:57377946-57382743:57385423:+	0.2776933286	0.0254745255	0.3412321405	0.018981019	0.3094627345	0.0194805195
ENSMUSG00000038323	1700066M21Rik	ENSMUSG00000038323;SE:1:57377946-57379707:57379812-57380042:+	-0.580698632	0.0254745255	-0.7504189771	0.018981019	-0.6655588045	0.0194805195
ENSMUSG00000038393	Txnip	ENSMUSG00000038393;A3:3:96558485-96558889:96558485-96558892:+	-0.0465733205	0.0859140859	-0.0787355278	0.02997003	-0.0626544242	0.035964036
ENSMUSG00000038539	Atf5	ENSMUSG00000038539;A3:7:44813520-44814989:44813242-44814989:-	-0.0794645665	0.036963037	-0.0138972313	0.2062937063	-0.0466808989	0.0729270729
ENSMUSG00000038539	Atf5	ENSMUSG00000038539;AF:7:44815282-44815482:44815658:44815282-44816402:44816574:-	0.1390735807	0.036963037	0.2826828808	0.0074925075	0.2108782308	0.0247252747
ENSMUSG00000038539	Atf5	ENSMUSG00000038539;AF:7:44815282-44815482:44815658:44815282-44816402:44816658:-	0.1350767276	0.036963037	0.1259801585	0.0202297702	0.1305284431	0.0247252747
ENSMUSG00000038619	Ensa	ENSMUSG00000038619;RI:3:95628541:95628707-95631432:95632102:+	0.1059459811	0.027972028	0.115424878	0.01998002	0.1106854295	0.027972028
ENSMUSG00000038845	Phb	ENSMUSG00000038845;AF:11:95667000:95667042-95668037:95667064:95667139-95668037:+	-0.1407333321	0.0074925075	-0.1600023552	0.005994006	-0.1503678437	0.011988012
ENSMUSG00000038900	Rpl12	ENSMUSG00000038900;A5:2:32961960-32962049:32961839-32962049:+	0.1043471644	0.013986014	0.1543628974	0.0044955045	0.1293550309	0.0054945055
ENSMUSG00000038957	Edc3	ENSMUSG00000038957;SE:9:57713561-57715948:57716267-57727186:+	0.1522410044	0.0779220779	0.2488333899	0.016983017	0.2005371971	0.0539460539
ENSMUSG00000038975	Rabggtb	ENSMUSG00000038975;AF:3:153912032-153912597:153912931:153912032-153912934:153913009:-	0.1156753357	0.1643356643	0.1839841825	0.013986014	0.1498297591	0.1048951049
ENSMUSG00000039018	Mtg1	ENSMUSG00000039018;AF:7:140137564:140137773-140138319:140137963:140138053-140138319:+	-0.0804124137	0.1258741259	-0.1212627539	0.047952048	-0.1008375838	0.0945720946
ENSMUSG00000039018	Mtg1	ENSMUSG00000039018;AF:7:140137649:140137773-140138319:140137963:140138053-140138319:+	-0.4832581573	0.0759240759	-0.5276088006	0.047952048	-0.5054334789	0.0945720946
ENSMUSG00000039018	Mtg1	ENSMUSG00000039018;AF:7:140137663:140137773-140138319:140137963:140138053-140138319:+	-0.0851277955	0.1258741259	-0.2177399712	0.047952048	-0.1514338833	0.0945720946
ENSMUSG00000039047	Pigk	ENSMUSG00000039047;SE:3:152738321-152740129:152740240-152742489:+	-0.1270156069	0.0846653347	-0.2498370647	0.0254745255	-0.1884263358	0.0576923077
ENSMUSG00000039047	Pigk	ENSMUSG00000039047;SE:3:152740240-152740753:152740893-152742489:+	0.402863321	0.014985015	0.3154062643	0.0254745255	0.3591347926	0.035964036
ENSMUSG00000039117	Taf4	ENSMUSG00000039117;A5:2:179929424-179931980:179929424-179932016:-	-0.1325123108	0.0464535465	-0.2127168382	0.0184815185	-0.1726145745	0.031968032
ENSMUSG00000039163	Cmc1	ENSMUSG00000039163;A5:9:118115429-118150017:118115429-118150068:-	-0.2833900028	0.0054945055	-0.1202869826	0.046953047	-0.2018384927	0.0164835165
ENSMUSG00000039414	Heatr5b	ENSMUSG00000039414;AF:17:78768603-78768935:78769064:78768603-78771010:78771208:-	0.1087325172	0.2022977023	-0.4298739688	0.0374625375	-0.1605707258	0.1528471528
ENSMUSG00000039477	Tnrc18	ENSMUSG00000039477;A3:5:142774048-142775209:142774045-142775209:-	-0.1756490905	0.0749250749	-0.2235077065	0.047952048	-0.1995783985	0.0666833167
ENSMUSG00000039477	Tnrc18	ENSMUSG00000039477;SE:5:142763161-142764769:142764897-142765051:-	0.1756490905	0.0749250749	0.2235077065	0.047952048	0.1995783985	0.0666833167
ENSMUSG00000039607	Rbms3	ENSMUSG00000039607;A3:9:117110118-117251727:117110115-117251727:-	NaN	1	0.8814281349	0.032967033	NaN	1
ENSMUSG00000039646	Vasn	ENSMUSG00000039646;AL:16:4640148-4647382:4647559:4640148-4648182:4650802:+	0.3381218958	0.035964036	0.3912447472	0.032967033	0.3646833215	0.0454545455
ENSMUSG00000039741	Bahcc1	ENSMUSG00000039741;AF:11:120232947:120233107-120236860:120236445:120236644-120236860:+	0.2423243951	0.0204795205	0.3938446125	0.0024975025	0.3180845038	0.007992008
ENSMUSG00000039770	Ypel5	ENSMUSG00000039770;AF:17:72836453:72836791-72846279:72840931:72841129-72846279:+	-0.2220989053	0.0869130869	-0.2735145183	0.037962038	-0.2478067118	0.0639360639
ENSMUSG00000039770	Ypel5	ENSMUSG00000039770;AF:17:72837313:72837708-72846279:72840931:72841129-72846279:+	-0.155581221	0.0869130869	-0.2338265408	0.037962038	-0.1947038809	0.0639360639
ENSMUSG00000039770	Ypel5	ENSMUSG00000039770;AF:17:72837536:72837819-72846279:72840931:72841129-72846279:+	-0.2230111621	0.0869130869	-0.3239429252	0.037962038	-0.2734770436	0.0639360639
ENSMUSG00000039801	2410089E03Rik	ENSMUSG00000039801;SE:15:8223150-8225339:8225416-8226913:+	0	0.3796203796	-0.383259038	0.022977023	-0.191629519	0.0984015984
ENSMUSG00000039942	Ptger4	ENSMUSG00000039942;A5:15:5243195-5243620:5243195-5243683:-	-0.9105113148	0.025974026	-0.1525477882	0.2142857143	-0.5315295515	0.0909090909
ENSMUSG00000040097	Flywch1	ENSMUSG00000040097;SE:17:23763318-23770235:23770332-23771415:-	-0.2313605538	0.0284715285	-0.2491340059	0.0214785215	-0.2402472798	0.0304695305
ENSMUSG00000040123	Zmym5	ENSMUSG00000040123;AF:14:56810859-56811334:56811464:56810859-56811592:56811716:-	-0.5249233494	0.00999001	-0.4394827523	0.0649350649	-0.4822030508	0.0324675325
ENSMUSG00000040231	Syngr4	ENSMUSG00000040231;A3:7:45895891-45896608:45895888-45896608:-	0.0244965739	0.2552447552	0.1710613305	0.0374625375	0.0977789522	0.0819180819
ENSMUSG00000040231	Syngr4	ENSMUSG00000040231;AL:7:45885222:45885255-45888612:45886906:45887125-45888612:-	-0.1197041531	0.1363636364	-0.2871932927	0.02997003	-0.2034487229	0.0819180819
ENSMUSG00000040242	Fgfr1op2	ENSMUSG00000040242;SE:6:146590036-146592634:146592747-146595176:+	-0.2249563585	0.1228771229	-0.35888411	0.011988012	-0.2919202343	0.0569430569
ENSMUSG00000040325	Dcaf1	ENSMUSG00000040325;A3:9:106874308-106879934:106874308-106879937:+	0.0375805763	0.271978022	0.2879100097	0.0074925075	0.162745293	0.0734265734
ENSMUSG00000040430	Pitpnc1	ENSMUSG00000040430;AF:11:107337560-107348089:107348130:107337560-107469891:107470699:-	-0.13431573	0.02997003	-0.12082101	0.027972028	-0.12756837	0.042957043
ENSMUSG00000040430	Pitpnc1	ENSMUSG00000040430;SE:11:107212658-107216678:107216796-107226231:-	0.061805768	0.0789210789	0.1053978905	0.027972028	0.0836018293	0.0569430569
ENSMUSG00000040435	Ppp1r15a	ENSMUSG00000040435;A3:7:45523322-45523739:45523273-45523739:-	-0.0672542753	0.0979020979	0.1135086409	0.03996004	0.0231271828	0.2317682318
ENSMUSG00000040455	Usp45	ENSMUSG00000040455;SE:4:21816938-21817501:21817644-21824417:+	0.3050209458	0.043956044	0.4329471755	0.003996004	0.3689840607	0.015984016
ENSMUSG00000040459	Arglu1	ENSMUSG00000040459;RI:8:8681384:8681467-8683748:8683973:-	0.226161365	0.0224775225	0.26789164	0.0104895105	0.2470265025	0.0194805195
ENSMUSG00000040462	Os9	ENSMUSG00000040462;SE:10:127096742-127096915:127097079-127097932:-	0.0712974839	0.1058941059	0.1402428003	0.0324675325	0.1057701421	0.0629370629
ENSMUSG00000040472	Rabggta	ENSMUSG00000040472;A5:14:55721705-55721844:55721705-55722053:-	0.3485225506	0.1558441558	0.4741428818	0.005994006	0.4113327162	0.1018981019
ENSMUSG00000040472	Rabggta	ENSMUSG00000040472;SE:14:55721705-55721844:55721900-55722053:-	0.1158784788	0.2927072927	0.2378547105	0.041958042	0.1768665947	0.1018981019
ENSMUSG00000040482	Dxo	ENSMUSG00000040482;A5:17:34837241-34837393:34837216-34837393:+	-0.2796789852	0.01998002	-0.2995663557	0.027972028	-0.2896226704	0.0559440559
ENSMUSG00000040652	Oaz2	ENSMUSG00000040652;A5:9:65686271-65686273:65686268-65686273:+	0.4196651715	0.005994006	-0.1623276602	0.0374625375	0.1286687557	0.0869130869
ENSMUSG00000040652	Oaz2	ENSMUSG00000040652;RI:9:65686196:65686268-65686273:65686353:+	0.191267632	0.016983017	-0.1925510084	0.035964036	-0.0006416882	0.4245754246
ENSMUSG00000040652	Oaz2	ENSMUSG00000040652;RI:9:65686196:65686271-65686273:65686353:+	-0.258892151	0.005994006	0.0187082649	0.2967032967	-0.120091943	0.0869130869
ENSMUSG00000040669	Phc1	ENSMUSG00000040669;AF:6:122337015-122338472:122338864:122337015-122339598:122339645:-	0.5429844403	0.1103896104	0.6688445365	0.0283050283	0.6059144884	0.0424575425
ENSMUSG00000040669	Phc1	ENSMUSG00000040669;AF:6:122337015-122339598:122339612:122337015-122339618:122339708:-	0.2144995918	0.1103896104	0.2670206787	0.0297202797	0.2407601352	0.0636863137
ENSMUSG00000040669	Phc1	ENSMUSG00000040669;AF:6:122337015-122339598:122339645:122337015-122340197:122340506:-	-0.5538490938	0.0679320679	-0.6774604536	0	-0.6156547737	0.0424575425
ENSMUSG00000040669	Phc1	ENSMUSG00000040669;AF:6:122337015-122339598:122339645:122337015-122340545:122340561:-	-0.1114714262	0.1213072642	-0.2097910325	0.0283050283	-0.1606312294	0.0747252747
ENSMUSG00000040699	Limd2	ENSMUSG00000040699;AF:11:106159442-106159813:106159927:106159442-106160051:106160142:-	0.1548655901	0.034965035	-0.0918077445	0.0829170829	0.0315289228	0.2292707293
ENSMUSG00000040731	Eif4h	ENSMUSG00000040731;SE:5:134622086-134624441:134624500-134625366:-	-0.2059754901	0.0014985015	-0.2415783296	0.0014985015	-0.2237769098	0.0004995005
ENSMUSG00000040761	Spen	ENSMUSG00000040761;SE:4:141479389-141480746:141480814-141483725:-	0.2885592607	0.0244755245	0.0411810437	0.2407592408	0.1648701522	0.0709290709
ENSMUSG00000040813	Tex264	ENSMUSG00000040813;AF:9:106684995-106685635:106685682:106684995-106685835:106685915:-	-0.1492084267	0.1565934066	-0.3090206637	0.04995005	-0.2291145452	0.1518481518
ENSMUSG00000040818	Dennd6a	ENSMUSG00000040818;A5:14:26574231-26592233:26574182-26592233:+	0	0.3766233766	1	0	0.5	0.3406593407
ENSMUSG00000040855	Reps2	ENSMUSG00000040855;A3:X:162514351-162518329:162514348-162518329:-	1	0	3e-09	0.2222777223	0.5000000015	0.1423576424
ENSMUSG00000040855	Reps2	ENSMUSG00000040855;AF:X:162565351-162565482:162565514:162565351-162643274:162643649:-	-1	0	NaN	1	NaN	1
ENSMUSG00000040943	Tet2	ENSMUSG00000040943;AF:3:133514173-133544200:133544390:133514173-133545045:133545139:-	0.0663507351	0.3236763237	0.6944514077	0.041958042	0.3804010714	0.2197802198
ENSMUSG00000040945	Rcc2	ENSMUSG00000040945;A5:4:140714468-140715866:140714432-140715866:+	0.0050791145	0.3691308691	0.2055403276	0.0124875125	0.105309721	0.0619380619
ENSMUSG00000041130	Zfp598	ENSMUSG00000041130;A5:17:24678713-24679037:24678704-24679037:+	0.1372284958	0.027972028	0.1122565549	0.046953047	0.1247425253	0.03996004
ENSMUSG00000041199	Rpusd1	ENSMUSG00000041199;SE:17:25727847-25728181:25728391-25728523:+	0.329316876	0.044955045	0.1985777916	0.1183816184	0.2639473338	0.0749250749
ENSMUSG00000041199	Rpusd1	ENSMUSG00000041199;SE:17:25727847-25728203:25728391-25728523:+	0.2675052636	0.044955045	0.1856127165	0.1183816184	0.2265589901	0.0749250749
ENSMUSG00000041219	Arhgap11a	ENSMUSG00000041219;SE:2:113834462-113834778:113834916-113836866:-	0.1646121614	0.035964036	0.1572618754	0.033966034	0.1609370184	0.036963037
ENSMUSG00000041359	Tcl1	ENSMUSG00000041359;MX:12:105217701-105218223:105218292-105222533:105217701-105218659:105218829-105222533:-	-0.2821151315	0.0599400599	-0.2504263436	0.048951049	-0.2662707375	0.0659340659
ENSMUSG00000041359	Tcl1	ENSMUSG00000041359;SE:12:105217701-105218223:105218292-105218659:-	0.0728235145	0.0899100899	0.1090141924	0.048951049	0.0909188534	0.0719280719
ENSMUSG00000041359	Tcl1	ENSMUSG00000041359;SE:12:105218292-105218659:105218829-105222533:-	0.1123812869	0.0899100899	0.1321655479	0.048951049	0.1222734174	0.0659340659
ENSMUSG00000041375	Ccdc9	ENSMUSG00000041375;AF:7:16284546-16285927:16286025:16284546-16286700:16286780:-	0.694670215	0.0314685315	0.0310242427	0.3598901099	0.3628472288	0.1685814186
ENSMUSG00000041482	Piezo2	ENSMUSG00000041482;SE:18:63117787-63118906:63118944-63121223:-	NaN	1	-1	0	NaN	1
ENSMUSG00000041515	Irf8	ENSMUSG00000041515;AF:8:120736358:120736409-120739817:120738639:120739226-120739817:+	0.5	0.0979020979	1	0	0.75	0.0514485514
ENSMUSG00000041548	Hspb8	ENSMUSG00000041548;AF:5:116415470-116415759:116415892:116415470-116422113:116422864:-	-0.0655230343	0.0884115884	-0.1135982615	0.042957043	-0.0895606479	0.0604395604
ENSMUSG00000041623	D11Wsu47e	ENSMUSG00000041623;A5:11:113684810-113687774:113684711-113687774:+	-0.1418655722	0.1038961039	-0.2170544639	0.048951049	-0.179460018	0.0659340659
ENSMUSG00000041623	D11Wsu47e	ENSMUSG00000041623;AF:11:113684447:113684711-113687774:113685086:113685271-113687774:+	0.1144166168	0.1038961039	0.1725454326	0.048951049	0.1434810247	0.0659340659
ENSMUSG00000041649	Klf8	ENSMUSG00000041649;SE:X:153238092-153308852:153308924-153370845:+	-0.4440149787	0.011988012	-0.2264743048	0.0434565435	-0.3352446417	0.026973027
ENSMUSG00000041750	Cd1d2	ENSMUSG00000041750;RI:3:86988278:86988354-86988357:86988555:+	0.1815834607	0.2847152847	-0.7295065165	0.03996004	-0.2739615279	0.1973026973
ENSMUSG00000041809	Efhc1	ENSMUSG00000041809;A3:1:20951796-20955335:20951796-20955342:+	0.2906545446	0.046953047	0.0970161351	0.2012987013	0.1938353398	0.1173826174
ENSMUSG00000041815	Poldip3	ENSMUSG00000041815;SE:15:83135389-83137468:83137554-83138132:-	0.2112617335	0.005994006	0.1802562782	0.0044955045	0.1957590059	0.002997003
ENSMUSG00000041837	Pdcd7	ENSMUSG00000041837;AL:9:65356805-65357358:65357436:65356805-65358594:65358678:+	-0.4787136728	0.035964036	0.209072955	0.0889110889	-0.1348203589	0.1653346653
ENSMUSG00000041841	Rpl37	ENSMUSG00000041841;AF:15:5116701:5116926-5117287:5116949:5117066-5117287:+	0.0148270355	0.2717282717	0.12109256	0.0464535465	0.0679597977	0.0929070929
ENSMUSG00000041879	Ipo9	ENSMUSG00000041879;SE:1:135420353-135426931:135427041-135430268:-	0.0965562968	0.1428571429	0.2034592466	0.027972028	0.1500077717	0.0759240759
ENSMUSG00000041920	Slc16a6	ENSMUSG00000041920;AF:11:109463548-109466276:109466359:109463548-109472524:109472688:-	-0.299263603	0.1268731269	-0.4334514829	0.025974026	-0.3663575429	0.0799200799
ENSMUSG00000041920	Slc16a6	ENSMUSG00000041920;AF:11:109463548-109466276:109466359:109463548-109473248:109473598:-	-0.2259687954	0.1268731269	-0.2999443855	0.044955045	-0.2629565905	0.0799200799
ENSMUSG00000041920	Slc16a6	ENSMUSG00000041920;AL:11:109458498:109458605-109463310:109459799:109459942-109463310:-	-0.299263603	0.1268731269	-0.4334514829	0.025974026	-0.3663575429	0.0799200799
ENSMUSG00000041920	Slc16a6	ENSMUSG00000041920;SE:11:109458605-109459799:109459942-109463310:-	0.2087778715	0.1268731269	0.3143835067	0.0426240426	0.2615806891	0.0799200799
ENSMUSG00000042099	Kank3	ENSMUSG00000042099;RI:17:33822286:33822375-33822675:33822917:+	0.420834995	0.002997003	0.4327265726	0	0.4267807838	0.002997003
ENSMUSG00000042138	Msantd2	ENSMUSG00000042138;A3:9:37489833-37517217:37489833-37517373:+	0.1357396944	0.0609390609	0.1584256364	0.0306360306	0.1470826654	0.0579420579
ENSMUSG00000042138	Msantd2	ENSMUSG00000042138;AF:9:37489319:37489386-37517373:37489600:37489833-37517373:+	0.2302168467	0.0609390609	0.4134415405	0.003996004	0.3218291936	0.02997003
ENSMUSG00000042138	Msantd2	ENSMUSG00000042138;SE:9:37489833-37491456:37491569-37513614:+	0	0.4340659341	0.1961873187	0.024975025	0.0980936594	0.0932400932
ENSMUSG00000042138	Msantd2	ENSMUSG00000042138;SE:9:37489833-37513614:37513703-37517373:+	0	0.4340659341	-0.206685565	0.045954046	-0.1033427825	0.1318681319
ENSMUSG00000042215	Bag2	ENSMUSG00000042215;SE:1:33747016-33748217:33748326-33757579:-	-0.206457125	0.046953047	-0.1313421404	0.0899100899	-0.1688996327	0.0604395604
ENSMUSG00000042389	Tsen2	ENSMUSG00000042389;SE:6:115548030-115549913:115549994-115553991:+	-0.1423060766	0.040959041	-0.1080544625	0.0464535465	-0.1251802695	0.043956044
ENSMUSG00000042401	Crtac1	ENSMUSG00000042401;AL:19:42268287:42268476-42284123:42283035:42283680-42284123:-	-0.2333611081	0.1333666334	-0.3689948219	0.041958042	-0.301177965	0.0644355644
ENSMUSG00000042502	Cd2bp2	ENSMUSG00000042502;A3:7:127195467-127195929:127195461-127195929:-	-0.2405476601	0.032967033	-0.395485131	0.0027472527	-0.3180163955	0.0137362637
ENSMUSG00000042502	Cd2bp2	ENSMUSG00000042502;A5:7:127195461-127195787:127195461-127195915:-	-0.0473001008	0.2802197802	-0.2130920163	0.0285714286	-0.1301960585	0.1021978022
ENSMUSG00000042502	Cd2bp2	ENSMUSG00000042502;A5:7:127195467-127195915:127195467-127195929:-	0.2073625977	0.043956044	0.5088775054	0	0.3581200515	0.0137362637
ENSMUSG00000042502	Cd2bp2	ENSMUSG00000042502;AF:7:127195467-127195787:127195875:127195467-127195915:127195938:-	-0.1369325767	0.0631868132	-0.2687811338	0.0068681319	-0.2028568553	0.0146520147
ENSMUSG00000042502	Cd2bp2	ENSMUSG00000042502;AF:7:127195467-127195787:127195875:127195467-127195929:127195987:-	0.1745311904	0.0631868132	0.3644206051	0.0036630037	0.2694758977	0.021978022
ENSMUSG00000042520	Ubap2l	ENSMUSG00000042520;AF:3:90047899-90052029:90052438:90047899-90052584:90052628:-	-0.9716826645	0.0476190476	-0.5249156166	0.204045954	-0.7482991405	0.178987679
ENSMUSG00000042520	Ubap2l	ENSMUSG00000042520;AF:3:90047899-90052305:90052331:90047899-90052584:90052628:-	-0.903697792	0.0476190476	NaN	1	NaN	1
ENSMUSG00000042520	Ubap2l	ENSMUSG00000042520;AF:3:90047899-90052390:90052452:90047899-90052584:90052628:-	-0.3930299647	0.0476190476	-0.1754518811	0.204045954	-0.2842409229	0.178987679
ENSMUSG00000042520	Ubap2l	ENSMUSG00000042520;AF:3:90047899-90052390:90052455:90047899-90052584:90052628:-	-0.4811509884	0.0476190476	-0.314821746	0.204045954	-0.3979863672	0.1610889111
ENSMUSG00000042520	Ubap2l	ENSMUSG00000042520;AF:3:90047899-90052390:90052465:90047899-90052584:90052628:-	-0.4770770424	0.0476190476	-0.3451670761	0.204045954	-0.4111220593	0.1610889111
ENSMUSG00000042520	Ubap2l	ENSMUSG00000042520;AF:3:90047899-90052455:90052502:90047899-90052584:90052628:-	-1	0	-0.5	0.204045954	-0.75	0.178987679
ENSMUSG00000042557	Sin3a	ENSMUSG00000042557;AF:9:57075338:57075345-57081095:57076376:57076630-57081095:+	0.3372550394	0.047952048	0.2172967299	0.1158841159	0.2772758847	0.0599400599
ENSMUSG00000042626	Shc1	ENSMUSG00000042626;AF:3:89418571:89418709-89422178:89421642:89421748-89422178:+	-0.8594041854	0.00999001	-0.7283439183	0.004995005	-0.7938740518	0.0074925075
ENSMUSG00000042626	Shc1	ENSMUSG00000042626;AL:3:89423571-89423697:89424043:89423571-89424190:89424244:+	0.8926317379	0.00999001	0.8936839135	0.004995005	0.8931578257	0.0074925075
ENSMUSG00000042675	Ypel3	ENSMUSG00000042675;SE:7:126777953-126778054:126778097-126778306:+	0.2374016652	0.0164835165	0.2406092975	0	0.2390054813	0.00999001
ENSMUSG00000042719	Naa25	ENSMUSG00000042719;SE:5:121398062-121407193:121407278-121408197:+	-0.1076704969	0.1033966034	-0.1528874012	0.0434565435	-0.130278949	0.0914085914
ENSMUSG00000042729	Wdr74	ENSMUSG00000042729;A3:19:8735905-8735987:8735905-8736176:+	0.1897853097	0.1478521479	0.37468626	0.045954046	0.2822357849	0.0879120879
ENSMUSG00000042831	Alkbh6	ENSMUSG00000042831;AF:7:30308788:30308834-30309481:30308854:30308934-30309481:+	0.0896850593	0.3861138861	0.3125104317	0.048951049	0.2010977455	0.2097902098
ENSMUSG00000042831	Alkbh6	ENSMUSG00000042831;AF:7:30308813:30308834-30309481:30308854:30308934-30309481:+	0.0208344841	0.3861138861	0.5109596657	0.041958042	0.2658970749	0.2097902098
ENSMUSG00000042831	Alkbh6	ENSMUSG00000042831;RI:7:30312237:30312388-30312591:30312707:+	0.1616936223	0.3861138861	0.2265977975	0.048951049	0.1941457099	0.2097902098
ENSMUSG00000043015	Nemp2	ENSMUSG00000043015;A5:1:52643236-52645261:52642412-52645261:+	0.6800753136	0.030969031	0.6419123656	0.026973027	0.6609938396	0.030969031
ENSMUSG00000043015	Nemp2	ENSMUSG00000043015;SE:1:52642412-52643122:52643236-52645261:+	0.3578493781	0.030969031	0.5298497268	0.026973027	0.4438495524	0.030969031
ENSMUSG00000043015	Nemp2	ENSMUSG00000043015;SE:1:52642412-52643168:52643236-52645261:+	0.6128775992	0.030969031	0.6805105193	0.026973027	0.6466940593	0.030969031
ENSMUSG00000043190	Rfesd	ENSMUSG00000043190;A5:13:76008286-76018015:76008286-76018658:-	0.3743478206	0.0352980353	0.2773472028	0.0519480519	0.3258475117	0.045954046
ENSMUSG00000043190	Rfesd	ENSMUSG00000043190;AF:13:76008286-76017521:76018562:76008286-76018658:76018719:-	0.7864110539	0.026973027	0.6950534064	0.046953047	0.7407322301	0.044955045
ENSMUSG00000043190	Rfesd	ENSMUSG00000043190;AF:13:76008286-76018015:76018468:76008286-76018658:76018719:-	0.9369092185	0.026973027	0.9415865579	0.046953047	0.9392478882	0.044955045
ENSMUSG00000043251	Exoc3l	ENSMUSG00000043251;MX:8:105295184-105295260:105295435-105295906:105295184-105295626:105295706-105295906:-	0.3338296103	0.0584415584	0.4765055862	0.026973027	0.4051675982	0.0539460539
ENSMUSG00000043251	Exoc3l	ENSMUSG00000043251;SE:8:105295184-105295260:105295435-105295626:-	0.1223014604	0.0989010989	0.1777735568	0.0464535465	0.1500375086	0.0704295704
ENSMUSG00000043866	Taf10	ENSMUSG00000043866;RI:7:105743226:105743340-105743428:105743492:-	-0.0739158396	0.014985015	-0.0907119086	0.00999001	-0.0823138741	0.011988012
ENSMUSG00000044080	S100a1	ENSMUSG00000044080;A5:3:90511364-90511979:90511364-90511996:-	-0.0956788705	0.0979020979	-0.1664545015	0.0324675325	-0.131066686	0.0699300699
ENSMUSG00000044465	Fam160a2	ENSMUSG00000044465;A5:7:105381577-105383781:105381577-105384375:-	-0.2137756144	0.035964036	-0.158878912	0.0974025974	-0.1863272632	0.0749250749
ENSMUSG00000044465	Fam160a2	ENSMUSG00000044465;A5:7:105384572-105384946:105384572-105384988:-	-0.2402090922	0.035964036	-0.2792007443	0.0382117882	-0.2597049182	0.0337162837
ENSMUSG00000044465	Fam160a2	ENSMUSG00000044465;AF:7:105381577-105383781:105384120:105381577-105384375:105384443:-	-0.8136580516	0.026973027	-0.5613301579	0.0382117882	-0.6874941047	0.0337162837
ENSMUSG00000045128	Rpl18a	ENSMUSG00000045128;A5:8:70896312-70897333:70896312-70897359:-	-0.0448196658	0.0983302412	-0.0909396331	0.0303030303	-0.0678796495	0.0757575758
ENSMUSG00000045128	Rpl18a	ENSMUSG00000045128;AF:8:70896312-70897129:70897283:70896312-70897333:70897395:-	0.121468096	0.0974025974	0.1897257392	0.0194805195	0.1555969176	0.0519480519
ENSMUSG00000045128	Rpl18a	ENSMUSG00000045128;AF:8:70896312-70897129:70897283:70896312-70897359:70897412:-	0.0833189245	0.0974025974	0.0994756773	0.0303030303	0.0913973009	0.0757575758
ENSMUSG00000045160	Bola3	ENSMUSG00000045160;AF:6:83349147:83349237-83351266:83349520:83349554-83351266:+	-0.0609129271	0.3796203796	0.2148676946	0.047952048	0.0769773837	0.2955377955
ENSMUSG00000045333	Zfp423	ENSMUSG00000045333;AF:8:87904548-87943716:87944052:87904548-87948688:87948731:-	0.4751754846	0.0337162837	0.3944416458	0.1032301032	0.4348085652	0.0686813187
ENSMUSG00000045333	Zfp423	ENSMUSG00000045333;AF:8:87904548-87948688:87948731:87904548-87959196:87959595:-	-0.1898176318	0.0337162837	-0.1164786607	0.1032301032	-0.1531481463	0.0686813187
ENSMUSG00000045598	Zfp553	ENSMUSG00000045598;A5:7:127233517-127235264:127233486-127235264:+	-0.1410440115	0.0134865135	-0.2267566032	0.000999001	-0.1839003073	0.006993007
ENSMUSG00000045752	Tssc4	ENSMUSG00000045752;A5:7:143069850-143069936:143069820-143069936:+	-0.1142953089	0.0899100899	-0.1494281318	0.038961039	-0.1318617203	0.0829170829
ENSMUSG00000045996	Polr2k	ENSMUSG00000045996;A5:15:36174213-36174987:36174081-36174987:+	-0.1147274314	0.017982018	-0.0931584539	0.0154845155	-0.1039429426	0.0154845155
ENSMUSG00000046295	Ankle1	ENSMUSG00000046295;A3:8:71406973-71407213:71406973-71407273:+	0.4548628677	0.047952048	0.3795499819	0.0859140859	0.4172064248	0.0879120879
ENSMUSG00000046295	Ankle1	ENSMUSG00000046295;RI:8:71406862:71406973-71407273:71407749:+	0.420983794	0.047952048	0.2132569765	0.0859140859	0.3171203852	0.0879120879
ENSMUSG00000046434	Hnrnpa1	ENSMUSG00000046434;SE:15:103242718-103242922:103243080-103243625:+	0.0738866951	0.0277222777	0.0698634838	0.032967033	0.0718750894	0.02997003
ENSMUSG00000046434	Hnrnpa1	ENSMUSG00000046434;SE:15:103244028-103244256:103245966-103246346:+	0.1233832016	0.0277222777	0.06661747	0.0457042957	0.0950003358	0.02997003
ENSMUSG00000046691	Chtf8	ENSMUSG00000046691;AF:8:106887356-106893133:106893215:106887356-106893501:106893601:-	-0.2586814168	0.036963037	-0.2072742026	0.0539460539	-0.2329778097	0.0506160506
ENSMUSG00000046691	Chtf8	ENSMUSG00000046691;SE:8:106887037-106887301:106887356-106893501:-	-0.1394534383	0.036963037	-0.1539835177	0.033966034	-0.146718478	0.04995005
ENSMUSG00000046722	Cdc42se1	ENSMUSG00000046722;AF:3:95228732:95228865-95231785:95228952:95229014-95231785:+	0.1075061282	0.033966034	0.0270734112	0.1713286713	0.0672897697	0.0709290709
ENSMUSG00000046792	Zfp787	ENSMUSG00000046792;AF:7:6143150-6150980:6151048:6143150-6155206:6155595:-	0	0.4300699301	-1	0	-0.5	0.2597402597
ENSMUSG00000046792	Zfp787	ENSMUSG00000046792;AL:7:6131491:6133171-6143062:6142286:6142619-6143062:-	-0.2021009725	0.1118881119	-0.2835905153	0.014985015	-0.2428457439	0.0749250749
ENSMUSG00000046792	Zfp787	ENSMUSG00000046792;AL:7:6132955:6133171-6143062:6142402:6142619-6143062:-	0	0.4300699301	1	0	0.5	0.2597402597
ENSMUSG00000046818	Ddit4l	ENSMUSG00000046818;AF:3:137621612:137621629-137624132:137623672:137623883-137624132:+	0.248494399	0.0304695305	0.1375002618	0.0874125874	0.1929973304	0.0544455544
ENSMUSG00000046818	Ddit4l	ENSMUSG00000046818;AL:3:137624273-137625319:137625399:137624273-137625966:137626174:+	0.4691017848	0.0304695305	0.3277450146	0.0874125874	0.3984233997	0.0544455544
ENSMUSG00000046818	Ddit4l	ENSMUSG00000046818;AL:3:137624273-137625319:137625399:137624273-137625966:137628333:+	0.248494399	0.0304695305	0.1375002618	0.0874125874	0.1929973304	0.0544455544
ENSMUSG00000046873	Mbtps2	ENSMUSG00000046873;SE:X:157591555-157593725:157593873-157598496:-	0.0267266344	0.2352647353	0.1493180512	0.0374625375	0.0880223428	0.1048951049
ENSMUSG00000046932	Vmn1r193	ENSMUSG00000046932;A3:13:22220355-22223005:22219944-22223005:-	1	0	0.5	0.0909090909	0.75	0.0664335664
ENSMUSG00000047146	Tet1	ENSMUSG00000047146;AF:10:62880133-62887172:62887324:62880133-62898944:62899118:-	0.1056059356	0.1032301032	0.202162166	0.034965035	0.1538840508	0.1032301032
ENSMUSG00000047213	Ythdf3	ENSMUSG00000047213;SE:3:16189563-16203187:16203219-16203826:+	0.0734024976	0.2472527473	0.1667088213	0.041958042	0.1200556595	0.1168831169
ENSMUSG00000047368	Abhd17b	ENSMUSG00000047368;A3:19:21678822-21680868:21678822-21680990:+	0.0657191403	0.1008991009	0.112697709	0.042957043	0.0892084246	0.0674325674
ENSMUSG00000047394	Odf3b	ENSMUSG00000047394;AF:15:89378849-89378944:89378989:89378849-89379070:89379254:-	NaN	1	-0.9999999771	0.0454545455	NaN	1
ENSMUSG00000047394	Odf3b	ENSMUSG00000047394;AF:15:89378849-89378944:89378989:89378849-89379212:89379282:-	NaN	1	-0.9999999996	0.034965035	NaN	1
ENSMUSG00000047495	Dlgap2	ENSMUSG00000047495;SE:8:14096141-14179583:14179681-14257972:+	NaN	1	1	0	NaN	1
ENSMUSG00000047613	A430005L14Rik	ENSMUSG00000047613;AF:4:153957266:153957322-153959756:153957329:153957481-153959756:+	0.0910167539	0.2195304695	0.2937545883	0.044955045	0.1923856711	0.1238761239
ENSMUSG00000047613	A430005L14Rik	ENSMUSG00000047613;AF:4:153957266:153957322-153960531:153959792:153959862-153960531:+	-0.2111339294	0.1948051948	-0.3597414965	0.020979021	-0.2854377129	0.0734265734
ENSMUSG00000047613	A430005L14Rik	ENSMUSG00000047613;SE:4:153957322-153959756:153959862-153960531:+	0.1524793918	0.1948051948	0.3582854565	0.020979021	0.2553824241	0.0734265734
ENSMUSG00000047656	Trpt1	ENSMUSG00000047656;SE:19:6996777-6997933:6998102-6998192:+	0.18861384	0.0424575425	0.2023434	0.0354645355	0.19547862	0.040959041
ENSMUSG00000047694	Yipf6	ENSMUSG00000047694;AF:X:98936316:98936345-98938186:98937273:98937321-98938186:+	0.305308119	0.035964036	0.0244317711	0.2877122877	0.1648699451	0.0861638362
ENSMUSG00000047694	Yipf6	ENSMUSG00000047694;AF:X:98936316:98936345-98938186:98937301:98937372-98938186:+	0.1797308401	0.0457042957	0.158332096	0.1093906094	0.169031468	0.0861638362
ENSMUSG00000047731	Wbp1l	ENSMUSG00000047731;SE:19:46599293-46606712:46606759-46644353:+	-0.2044292945	0.041958042	-0.1624191418	0.0819180819	-0.1834242182	0.0639360639
ENSMUSG00000047810	Ccdc88b	ENSMUSG00000047810;A5:19:6846769-6847277:6846769-6847419:-	0.0930143751	0.2052947053	0.4497185288	0.0194805195	0.271366452	0.0704295704
ENSMUSG00000047832	Cdca4	ENSMUSG00000047832;A5:12:112822112-112828849:112822112-112829306:-	-0.0620053868	0.0704295704	-0.0898827668	0.03996004	-0.0759440768	0.047952048
ENSMUSG00000047888	Tnrc6b	ENSMUSG00000047888;SE:15:80881206-80882944:80883102-80884207:+	0.3815803295	0.043956044	0.3789903436	0.048951049	0.3802853365	0.0619380619
ENSMUSG00000047989	Ino80c	ENSMUSG00000047989;AF:18:24114187-24114730:24114913:24114187-24121649:24121835:-	0.4909950601	0.0412087912	-0.1845453783	0.1073926074	0.1532248409	0.1603396603
ENSMUSG00000047989	Ino80c	ENSMUSG00000047989;AF:18:24114187-24114730:24114913:24114187-24121649:24121953:-	0.1715759891	0.0412087912	0.1042237999	0.1073926074	0.1378998945	0.1528471528
ENSMUSG00000048120	Entpd1	ENSMUSG00000048120;AL:19:40612523-40613985:40614145:40612523-40615474:40615718:+	0.2544263599	0.0784215784	0.5	0.04995005	0.37721318	0.0579420579
ENSMUSG00000048234	Rnf149	ENSMUSG00000048234;AF:1:39565332-39577155:39577303:39565332-39577332:39577356:-	-0.243312351	0.1513486513	-0.5858380772	0.031968032	-0.4145752141	0.0739260739
ENSMUSG00000048271	Rbm33	ENSMUSG00000048271;SE:5:28339308-28342395:28342514-28352472:+	0.2584841894	0.02997003	0.2129516814	0.047952048	0.2357179354	0.02997003
ENSMUSG00000048277	Syngr2	ENSMUSG00000048277;AL:11:117812696-117813046:117813118:117812696-117813278:117813732:+	0.5367898505	0.043956044	0.5577381111	0.035964036	0.5472639808	0.0639360639
ENSMUSG00000048481	Mypop	ENSMUSG00000048481;A3:7:18991354-18991832:18991354-18991982:+	0.0403875812	0.2782217782	0.2675841584	0.04995005	0.1539858698	0.0959040959
ENSMUSG00000048897	Zfp710	ENSMUSG00000048897;AF:7:80024814:80024986-80081049:80026037:80026483-80081049:+	0.2146963581	0.0314685315	0.2415351034	0.0157342657	0.2281157307	0.035964036
ENSMUSG00000048897	Zfp710	ENSMUSG00000048897;AF:7:80024814:80024986-80081049:80027814:80028085-80081049:+	0.2786525048	0.0314685315	0.3509650861	0.0134865135	0.3148087955	0.035964036
ENSMUSG00000048897	Zfp710	ENSMUSG00000048897;AF:7:80024834:80024986-80081049:80026037:80026483-80081049:+	0.205464426	0.0314685315	0.2673991209	0.0134865135	0.2364317734	0.035964036
ENSMUSG00000048897	Zfp710	ENSMUSG00000048897;AF:7:80024834:80024986-80081049:80027814:80028085-80081049:+	0.2522577167	0.0314685315	0.3765561699	0.0134865135	0.3144069433	0.035964036
ENSMUSG00000048897	Zfp710	ENSMUSG00000048897;AF:7:80026387:80026483-80081049:80027814:80028085-80081049:+	0.2117726734	0.0314685315	0.2806360728	0.017982018	0.2462043731	0.035964036
ENSMUSG00000048897	Zfp710	ENSMUSG00000048897;SE:7:80086608-80088535:80088632-80090335:+	0.1148761174	0.0576923077	0.1599889658	0.0254745255	0.1374325416	0.0457042957
ENSMUSG00000049038	Mterf2	ENSMUSG00000049038;A3:10:85126486-85127962:85126465-85127962:-	0.3229095559	0.017982018	0.063568648	0.1608391608	0.1932391019	0.0879120879
ENSMUSG00000049396	Gemin4	ENSMUSG00000049396;AL:11:76210571:76213923-76217478:76217079:76217272-76217478:-	-0.2206671336	0.0384615385	-0.1963345393	0.0324675325	-0.2085008364	0.0404595405
ENSMUSG00000049517	Rps23	ENSMUSG00000049517;AF:13:90922958:90923199-90923587:90923217:90923406-90923587:+	-0.0064294483	0.1543456543	-0.0437850273	0.0294705295	-0.0251072378	0.0664335664
ENSMUSG00000049625	Tifab	ENSMUSG00000049625;A3:13:56177132-56178547:56177068-56178547:-	NaN	1	-1	0	NaN	1
ENSMUSG00000049734	Trex1	ENSMUSG00000049734;AF:9:109058928-109059189:109059251:109058928-109059647:109059734:-	-0.2634961607	0.0384615385	-0.2663183004	0.0504495504	-0.2649072305	0.0394605395
ENSMUSG00000049960	Mrps16	ENSMUSG00000049960;A5:14:20392153-20393178:20392153-20393481:-	-0.0288181908	0.1278721279	-0.0623456209	0.04995005	-0.0455819059	0.0809190809
ENSMUSG00000050071	Bex1	ENSMUSG00000050071;A3:X:136214980-136215337:136214583-136215337:-	0.6037401752	0.015984016	0.5289509949	0.03996004	0.566345585	0.027972028
ENSMUSG00000050071	Bex1	ENSMUSG00000050071;SE:X:136214583-136214946:136214980-136215337:-	0.3610011552	0.022977023	0.3266071419	0.03996004	0.3438041486	0.027972028
ENSMUSG00000050323	Ndufaf6	ENSMUSG00000050323;A5:4:11070322-11073144:11070322-11073187:-	0.0282306285	0.3511488511	0.1808745653	0.0424575425	0.1045525969	0.1423576424
ENSMUSG00000050335	Lgals3	ENSMUSG00000050335;A5:14:47373979-47379523:47373952-47379523:+	-0.1256224611	0.0790875791	-0.2135160079	0.0266400266	-0.1695692345	0.0541125541
ENSMUSG00000050335	Lgals3	ENSMUSG00000050335;A5:14:47374122-47379523:47373979-47379523:+	0.3642599309	0.00999001	0.3619997431	0.0074925075	0.363129837	0.004995005
ENSMUSG00000050335	Lgals3	ENSMUSG00000050335;AF:14:47373813:47373952-47379523:47373964:47374122-47379523:+	-0.2442645914	0.02997003	-0.2208875921	0.0266400266	-0.2325760917	0.0374625375
ENSMUSG00000050592	Fam78a	ENSMUSG00000050592;AF:2:32083608-32084206:32084669:32083608-32084827:32084857:-	-0.1075150428	0.1813186813	-0.5422740886	0.042957043	-0.3248945657	0.1148851149
ENSMUSG00000050668	Gpatch11	ENSMUSG00000050668;AL:17:78837902-78838250:78838332:78837902-78838987:78839203:+	0.1778341853	0.0644355644	0.3252814147	0.011988012	0.2515578	0.0314685315
ENSMUSG00000050668	Gpatch11	ENSMUSG00000050668;SE:17:78835678-78836794:78836920-78837831:+	0.173849647	0.0644355644	0.3258805276	0.010989011	0.2498650873	0.0314685315
ENSMUSG00000051390	Zbtb22	ENSMUSG00000051390;AF:17:33915904:33915964-33916817:33916171:33916273-33916817:+	-0.2166051616	0.0144855145	-0.2045617762	0.012987013	-0.2105834689	0.00999001
ENSMUSG00000051483	Cbr1	ENSMUSG00000051483;A3:16:93608896-93609795:93608896-93609799:+	0.0014591812	0.4005994006	0.0890828161	0.026973027	0.0452709987	0.0764235764
ENSMUSG00000051811	Cox6b2	ENSMUSG00000051811;RI:7:4752724:4752849-4752953:4753023:-	-0.211288657	0.0134865135	-0.2304989159	0	-0.2208937864	0.008991009
ENSMUSG00000052180	Serpinb6c	ENSMUSG00000052180;AF:13:33899436-33905108:33905170:33899436-33905643:33905707:-	0.1313195782	0.0444555445	0.0776256926	0.0964035964	0.1044726354	0.0624375624
ENSMUSG00000052180	Serpinb6c	ENSMUSG00000052180;AF:13:33899436-33905108:33905170:33899436-33905643:33905708:-	-0.1665578189	0.0444555445	-0.1070350567	0.0964035964	-0.1367964378	0.0624375624
ENSMUSG00000052525	Spdya	ENSMUSG00000052525;A3:17:71578393-71588583:71578393-71588586:+	0	0.3701298701	0.4999996178	0.0104895105	0.2499998089	0.0559440559
ENSMUSG00000052533	Nup188	ENSMUSG00000052533;AL:2:30302045-30303660:30303809:30302045-30304057:30304092:+	0.3889999845	0.014985015	0.3091751267	0.0224775225	0.3490875556	0.02997003
ENSMUSG00000052544	St6galnac3	ENSMUSG00000052544;SE:3:153411871-153509303:153509497-153725045:-	-0.0430611521	0.2822177822	-0.3685727088	0.048951049	-0.2058169305	0.1838161838
ENSMUSG00000052605	Isoc2b	ENSMUSG00000052605;AF:7:4851533-4866061:4866193:4851533-4870183:4870258:-	0.5917271673	0.0384615385	0.5	0.0654345654	0.5458635836	0.0594405594
ENSMUSG00000053062	Jam2	ENSMUSG00000053062;AF:16:84774123:84774553-84801570:84793558:84793730-84801570:+	-0.2921106891	0.002997003	-0.2356598773	0.0044955045	-0.2638852832	0.0014985015
ENSMUSG00000053062	Jam2	ENSMUSG00000053062;AF:16:84774386:84774553-84801570:84793558:84793730-84801570:+	-0.1878038116	0.008991009	-0.1258058268	0.0217282717	-0.1568048192	0.011988012
ENSMUSG00000053205	Styx	ENSMUSG00000053205;MX:14:45354978-45356713:45356766-45366599:45354978-45359259:45359356-45366599:+	0.3063354811	0.034965035	0.1135540456	0.2135364635	0.2099447633	0.0936563437
ENSMUSG00000053205	Styx	ENSMUSG00000053205;SE:14:45354978-45356713:45356766-45359259:+	0.4062712875	0.034965035	0.1709152736	0.2135364635	0.2885932806	0.0936563437
ENSMUSG00000053253	Ndfip2	ENSMUSG00000053253;A3:14:105304836-105307886:105304836-105308116:+	-0.093229608	0.0799200799	-0.1103994307	0.047952048	-0.1018145194	0.0589410589
ENSMUSG00000053469	Tg	ENSMUSG00000053469;SE:15:66741629-66748731:66748796-66757871:+	1	0	NaN	1	NaN	1
ENSMUSG00000053559	Smagp	ENSMUSG00000053559;A5:15:100636255-100636559:100636255-100636749:-	-0.2657647783	0.00999001	-0.2227655701	0.014985015	-0.2442651742	0.014985015
ENSMUSG00000053746	Ptrh1	ENSMUSG00000053746;A3:2:32776523-32776707:32776523-32776712:+	-0.1808754261	0.037962038	-0.0280437782	0.3206793207	-0.1044596022	0.1088911089
ENSMUSG00000053774	Ubxn7	ENSMUSG00000053774;SE:16:32360075-32367344:32367409-32369315:+	0.1316820139	0.0599400599	0.1280898379	0.04995005	0.1298859259	0.0574425574
ENSMUSG00000053907	Mat2a	ENSMUSG00000053907;RI:6:72432799:72434395-72434981:72435114:-	0.2988788032	0.014985015	0.3765197291	0.002997003	0.3376992662	0.011988012
ENSMUSG00000054057	A930004D18Rik	ENSMUSG00000054057;AF:2:18028238-18028711:18028760:18028238-18037567:18037737:-	0.2902233116	0.047952048	0.4447333293	0.015984016	0.3674783205	0.023976024
ENSMUSG00000054237	Fra10ac1	ENSMUSG00000054237;A3:19:38221950-38223962:38221913-38223962:-	-0.095090654	0.0644355644	-0.1710606583	0.023976024	-0.1330756562	0.037962038
ENSMUSG00000054717	Hmgb2	ENSMUSG00000054717;A3:8:57512005-57512515:57512005-57512575:+	0.0647019591	0.0264735265	0.0598248292	0.0234765235	0.0622633941	0.0204795205
ENSMUSG00000054967	Zfp647	ENSMUSG00000054967;A3:15:76921394-76925376:76921200-76925376:-	-0.4404609261	0.0874125874	-0.5054378844	0.0442057942	-0.4729494052	0.0696803197
ENSMUSG00000054967	Zfp647	ENSMUSG00000054967;SE:15:76918061-76920849:76921026-76921116:-	-0.4404609261	0.0874125874	-0.5054378844	0.0442057942	-0.4729494052	0.0696803197
ENSMUSG00000055240	Zfp101	ENSMUSG00000055240;AL:17:33380255:33382586-33386422:33385707:33385768-33386422:-	-0.4682377749	0.031968032	-0.3671126168	0.0509490509	-0.4176751959	0.023976024
ENSMUSG00000055254	Ntrk2	ENSMUSG00000055254;AL:13:58878262-58878339:58878749:58878262-58985802:58986149:+	NaN	1	1	0	NaN	1
ENSMUSG00000055436	Srsf11	ENSMUSG00000055436;MX:3:158022950-158023243:158023359-158026725:158022950-158024123:158024231-158026725:-	-0.6145554556	0.045954046	0.0671881161	0.3300699301	-0.2736836697	0.2091242091
ENSMUSG00000055436	Srsf11	ENSMUSG00000055436;SE:3:158022950-158023243:158023359-158024123:-	-0.5139672418	0.043956044	0.0659809236	0.3300699301	-0.2239931591	0.2091242091
ENSMUSG00000055553	Kxd1	ENSMUSG00000055553;AF:8:70520061-70523063:70523163:70520061-70527645:70527956:-	0.196436919	0.2489177489	0.4788164889	0.023976024	0.3376267039	0.1018981019
ENSMUSG00000055567	Unc80	ENSMUSG00000055567;SE:1:66601220-66606452:66606655-66608392:+	1	0	0.5	0.1578421578	0.75	0.0904095904
ENSMUSG00000055602	Tcp10b	ENSMUSG00000055602;A5:17:13062060-13062289:13061972-13062289:+	-1	0	0	0.2077922078	-0.5	0.1023976024
ENSMUSG00000055629	B4galnt4	ENSMUSG00000055629;RI:7:141064641:141064731-141064807:141064907:+	-0.0157348868	0.2627372627	-0.0959420385	0.0424575425	-0.0558384627	0.0904095904
ENSMUSG00000055720	Ubl7	ENSMUSG00000055720;A5:9:57911059-57912638:57911007-57912638:+	0.1033203531	0.158966034	0.1982698223	0.018981019	0.1507950877	0.0688061938
ENSMUSG00000055720	Ubl7	ENSMUSG00000055720;AF:9:57910979:57911007-57912638:57911008:57911059-57912638:+	-0.3200350872	0.158966034	-0.546281236	0.018981019	-0.4331581616	0.0688061938
ENSMUSG00000055720	Ubl7	ENSMUSG00000055720;AF:9:57910979:57911007-57912638:57911034:57911171-57912638:+	-0.3238324017	0.158966034	-0.4819573496	0.0142357642	-0.4028948757	0.0688061938
ENSMUSG00000055720	Ubl7	ENSMUSG00000055720;AF:9:57910979:57911007-57912638:57911710:57911825-57912638:+	-0.2064181722	0.158966034	-0.346835271	0.0142357642	-0.2766267216	0.0688061938
ENSMUSG00000056204	Pgpep1	ENSMUSG00000056204;AF:8:70657480-70658778:70658912:70657480-70659610:70659651:-	0.3285087215	0.1098901099	0.453211161	0.0324675325	0.3908599413	0.0761738262
ENSMUSG00000056204	Pgpep1	ENSMUSG00000056204;AF:8:70657480-70658778:70658912:70657480-70659610:70659738:-	0.0003765945	0.4185814186	-0.2136965185	0.03996004	-0.106659962	0.1198801199
ENSMUSG00000056204	Pgpep1	ENSMUSG00000056204;AF:8:70657480-70659610:70659651:70657480-70660301:70660388:-	-0.1340974286	0.1541315827	-0.5575339692	0.024975025	-0.3458156989	0.0761738262
ENSMUSG00000056656	Apol8	ENSMUSG00000056656;AF:15:77753308-77755188:77755273:77753308-77756813:77757003:-	0.5400810724	0.0494505495	0.632810996	0.02997003	0.5864460342	0.040959041
ENSMUSG00000056698	Elmod3	ENSMUSG00000056698;SE:6:72595020-72596436:72596466-72598322:-	0.0478995699	0.3131868132	-0.3514026131	0.00999001	-0.1517515216	0.1248751249
ENSMUSG00000057113	Npm1	ENSMUSG00000057113;AL:11:33154927:33155220-33156003:33155328:33155431-33156003:-	0.0337399228	0.1018981019	0.1088495813	0.00999001	0.071294752	0.026973027
ENSMUSG00000057130	Txnl4a	ENSMUSG00000057130;A5:18:80206946-80207154:80206901-80207154:+	-0.1023010156	0.0749250749	-0.1487681882	0.0307192807	-0.1255346019	0.0576923077
ENSMUSG00000057130	Txnl4a	ENSMUSG00000057130;A5:18:80207061-80207154:80206901-80207154:+	-0.1361160621	0.0509490509	-0.2274684102	0.0014985015	-0.1817922362	0.0254745255
ENSMUSG00000057278	Snrpg	ENSMUSG00000057278;A5:6:86371993-86375677:86371704-86375677:+	-0.2832100589	0.0494505495	-0.2757145792	0.0524475524	-0.279462319	0.0569430569
ENSMUSG00000057322	Rpl38	ENSMUSG00000057322;A5:11:114668626-114668781:114668609-114668781:+	-0.0375325116	0.0474525475	-0.0304207668	0.043956044	-0.0339766392	0.041958042
ENSMUSG00000057322	Rpl38	ENSMUSG00000057322;AF:11:114668524:114668609-114668781:114668626:114668685-114668781:+	0.1119129238	0.020979021	0.1104106233	0.00999001	0.1111617736	0.01998002
ENSMUSG00000057363	Uxs1	ENSMUSG00000057363;AF:1:43807377-43826737:43827016:43807377-43827615:43827774:-	1	0	0.5	0.4215784216	0.75	0.3931068931
ENSMUSG00000057530	Ece1	ENSMUSG00000057530;SE:4:137862381-137905070:137905155-137913768:+	0.0254979578	0.3721278721	0.2094964594	0.046953047	0.1174972086	0.1708291708
ENSMUSG00000057666	Gapdh	ENSMUSG00000057666;A5:6:125163436-125165097:125163436-125165155:-	-0.3179806521	0.1273726274	-0.4692636428	0.0224775225	-0.3936221475	0.0549450549
ENSMUSG00000057666	Gapdh	ENSMUSG00000057666;AF:6:125165311-125165552:125165590:125165311-125166394:125166467:-	-0.3146673751	0	-0.260978634	0	-0.2878230046	0
ENSMUSG00000058076	Sdhc	ENSMUSG00000058076;A5:1:171145812-171150480:171145812-171150559:-	0.008745952	0.3676323676	-0.0543841328	0.046953047	-0.0228190904	0.1028971029
ENSMUSG00000058076	Sdhc	ENSMUSG00000058076;SE:1:171138755-171143558:171143659-171145756:-	-0.0002463598	0.4385614386	-0.0416934205	0.046953047	-0.0209698901	0.1028971029
ENSMUSG00000058240	Cryzl1	ENSMUSG00000058240;SE:16:91712267-91714749:91714826-91717404:-	0.2636580786	0.005994006	0.22553007	0	0.2445940743	0
ENSMUSG00000058267	Mrps14	ENSMUSG00000058267;A5:1:160195545-160196946:160195311-160196946:+	-0.0476982618	0.1573426573	-0.1553856439	0.047952048	-0.1015419528	0.1138861139
ENSMUSG00000058351	Smim4	ENSMUSG00000058351;AL:14:31124505:31124609-31128633:31124679:31124833-31128633:-	-0.1171975025	0.1543456543	-0.3021294518	0.011988012	-0.2096634771	0.0719280719
ENSMUSG00000058407	Txndc9	ENSMUSG00000058407;AF:1:37995841-37996489:37996658:37995841-37997109:37997224:-	-0.339594389	0.1468531469	-0.4378922843	0.044955045	-0.3887433367	0.0689310689
ENSMUSG00000058407	Txndc9	ENSMUSG00000058407;AF:1:37995841-37996489:37996658:37995841-37997164:37997243:-	-0.3286538681	0.1468531469	-0.4499353399	0.044955045	-0.389294604	0.0689310689
ENSMUSG00000058420	Syt17	ENSMUSG00000058420;A3:7:118443141-118447814:118443136-118447814:-	-1	0	0	0.2437562438	-0.5	0.0989010989
ENSMUSG00000058558	Rpl5	ENSMUSG00000058558;AF:5:107900572:107900646-107901870:107900874:107901071-107901870:+	0.2537697593	0.027972028	0.3374707568	0.016983017	0.295620258	0.02997003
ENSMUSG00000058586	Serhl	ENSMUSG00000058586;AF:15:83089506:83089765-83097099:83092883:83092934-83097099:+	-0.3192467227	0.4045954046	-1	0	-0.6596233613	0.3538961039
ENSMUSG00000058586	Serhl	ENSMUSG00000058586;SE:15:83097191-83099794:83100000-83101644:+	0.3703999297	0.4045954046	1	0	0.6851999648	0.3538961039
ENSMUSG00000058799	Nap1l1	ENSMUSG00000058799;A3:10:111494824-111495051:111494824-111495325:+	0.0374498031	0.0524475524	0.0378640129	0.0434565435	0.037656908	0.042957043
ENSMUSG00000059134	Olfr814	ENSMUSG00000059134;A3:10:129876560-129879447:129876539-129879447:-	0.9987578639	0.0364635365	NaN	1	NaN	1
ENSMUSG00000059305	Vpreb1	ENSMUSG00000059305;AF:16:16868978-16869066:16869255:16868978-16870688:16870843:-	-0.0640839697	0.3676323676	-0.4994667342	0.0474525475	-0.281775352	0.0894105894
ENSMUSG00000059326	Csf2ra	ENSMUSG00000059326;AF:19:61227184-61227272:61227365:61227184-61228339:61228429:-	0.4850009055	0.043956044	0.4817310747	0.0646020646	0.4833659901	0.0699300699
ENSMUSG00000059436	Max	ENSMUSG00000059436;SE:12:76938755-76939430:76939514-76939967:-	0.3725729051	0	0.3623313305	0	0.3674521178	0
ENSMUSG00000059713	Rcan3	ENSMUSG00000059713;A3:4:135416598-135418380:135412490-135418380:-	-0.1858966875	0.0869130869	-0.2469679453	0.037962038	-0.2164323164	0.0579420579
ENSMUSG00000059791	Nrm	ENSMUSG00000059791;SE:17:35861517-35864112:35864288-35864511:+	-0.383009849	0.026973027	-0.433798989	0.011988012	-0.408404419	0.023976024
ENSMUSG00000059796	Eif4a1	ENSMUSG00000059796;AF:11:69670747-69670928:69671222:69670747-69672279:69672316:-	-0.2307536028	0.1098901099	-0.3631627533	0.01998002	-0.2969581781	0.0549450549
ENSMUSG00000060034	Ctf2	ENSMUSG00000060034;AF:7:127723275-127725567:127725616:127723275-127732046:127732166:-	0.5	0.1028971029	1	0	0.75	0.0509490509
ENSMUSG00000060152	Pop5	ENSMUSG00000060152;A5:5:115238277-115240162:115238069-115240162:+	0.0253746484	0.2427572428	0.1255713897	0.0414585415	0.0754730191	0.1033966034
ENSMUSG00000060152	Pop5	ENSMUSG00000060152;SE:5:115238069-115238135:115238277-115240162:+	0.0869567837	0.0669330669	0.1164299084	0.028971029	0.101693346	0.04995005
ENSMUSG00000061479	Snrpa	ENSMUSG00000061479;A5:7:27195556-27195991:27195556-27195994:-	0.083044524	0.038961039	0.0575603707	0.0689310689	0.0703024473	0.043956044
ENSMUSG00000061878	Sphk1	ENSMUSG00000061878;AF:11:116530925:116531201-116533970:116531911:116532086-116533970:+	1	0	0	0.2860587688	0.5	0.2592407592
ENSMUSG00000061878	Sphk1	ENSMUSG00000061878;AF:11:116531911:116532086-116533970:116532444:116532691-116533970:+	-1	0	0	0.2860587688	-0.5	0.2592407592
ENSMUSG00000061904	Slc25a3	ENSMUSG00000061904;AF:10:91119706-91120625:91120725:91119706-91121922:91122223:-	-0.232678494	0.035964036	-0.3160977569	0.014985015	-0.2743881255	0.026973027
ENSMUSG00000062054	Iah1	ENSMUSG00000062054;AL:12:21319931-21320727:21320776:21319931-21321334:21321441:+	-0.0020559497	0.4120879121	-0.1541298861	0.0214785215	-0.0780929179	0.1043956044
ENSMUSG00000062077	Trim54	ENSMUSG00000062077;A3:5:31137213-31137477:31137213-31137483:+	1	0.0004995005	NaN	1	NaN	1
ENSMUSG00000062175	Tgif2	ENSMUSG00000062175;AF:2:156840100:156840238-156844156:156841022:156841090-156844156:+	0.0998513116	0.1558441558	0.2309682282	0.030969031	0.1654097699	0.0789210789
ENSMUSG00000062175	Tgif2	ENSMUSG00000062175;RI:2:156853129:156853228-156853346:156855570:+	-0.0807949827	0.1558441558	-0.2061543913	0.030969031	-0.143474687	0.0789210789
ENSMUSG00000062729	Ppox	ENSMUSG00000062729;RI:1:171278135:171278195-171279123:171279313:-	0.1968538405	0.04995005	0.2186504827	0.0569430569	0.2077521616	0.0624375624
ENSMUSG00000062729	Ppox	ENSMUSG00000062729;RI:1:171279430:171279574-171279869:171280001:-	0.2244624615	0.04995005	0.2085679727	0.0569430569	0.2165152171	0.0624375624
ENSMUSG00000063179	Pstk	ENSMUSG00000063179;SE:7:131371389-131373536:131373830-131374065:+	0.1164200093	0.1843156843	0.1924272119	0.026973027	0.1544236106	0.1303696304
ENSMUSG00000064194	Zfp936	ENSMUSG00000064194;SE:7:43187553-43189043:43189150-43189302:+	0.3154682313	0.017982018	0.4142189408	0.002997003	0.3648435861	0.0104895105
ENSMUSG00000064215	Ifi27	ENSMUSG00000064215;A3:12:103436682-103437390:103436682-103437450:+	-1	0	-1	0	-1	0
ENSMUSG00000066000	Zfp979	ENSMUSG00000066000;A5:4:147641005-147642335:147641005-147642364:-	0.0504295795	0.1093906094	0.2927506901	0.0024975025	0.1715901348	0.0144855145
ENSMUSG00000066441	Rdh11	ENSMUSG00000066441;AF:12:79189107-79190769:79190961:79189107-79191726:79192293:-	0.1183833456	0.0749250749	0.1574290556	0.034965035	0.1379062006	0.0639360639
ENSMUSG00000066705	Fxyd6	ENSMUSG00000066705;A3:9:45390047-45390634:45390047-45390637:+	-0.0808414248	0.0374625375	-0.067892879	0.0424575425	-0.0743671519	0.038961039
ENSMUSG00000067438	Hmx1	ENSMUSG00000067438;AL:5:35389489-35391738:35392890:35389489-35399678:35399730:+	0.3858217695	0.1253746254	0.9307035697	0.027972028	0.6582626696	0.0549450549
ENSMUSG00000067860	Zic3	ENSMUSG00000067860;AL:X:58033525-58034370:58036559:58033525-58041178:58041736:+	-0.0973005946	0.02997003	-0.0811363777	0.03996004	-0.0892184862	0.0394605395
ENSMUSG00000067916	Zfp991	ENSMUSG00000067916;A5:4:147165409-147175847:147165386-147175847:+	0.0476503971	0.1688311688	0.1947539938	0.0274725275	0.1212021955	0.0614385614
ENSMUSG00000067942	Zfp160	ENSMUSG00000067942;AF:17:21008936:21008986-21011676:21009044:21009108-21011676:+	-0.1932624403	0.3351648352	-1	0	-0.5966312202	0.2879393334
ENSMUSG00000067942	Zfp160	ENSMUSG00000067942;AL:17:21020834-21035163:21035310:21020834-21041423:21041556:+	-0.1234163257	0.3351648352	-1	0	-0.5617081628	0.2879393334
ENSMUSG00000068101	Cenpm	ENSMUSG00000068101;AF:15:82244212-82244305:82244337:82244212-82244623:82244727:-	0.4832090912	0.01998002	0.4832090912	0.0824175824	0.4832090912	0.0524475524
ENSMUSG00000068114	Ccdc134	ENSMUSG00000068114;SE:15:82131545-82131717:82131829-82134581:+	NaN	1	-1	0	NaN	1
ENSMUSG00000068245	Phf11d	ENSMUSG00000068245;RI:14:59348732:59349051-59349222:59349388:-	-0.2810387512	0.023976024	-0.3118012802	0.0134865135	-0.2964200157	0.023976024
ENSMUSG00000068250	Amn1	ENSMUSG00000068250;SE:6:149171050-149183394:149183538-149188606:-	-0.7408910492	0.038961039	-0.336679152	0.1206293706	-0.5387851006	0.0929070929
ENSMUSG00000068328	Aup1	ENSMUSG00000068328;A3:6:83055048-83055129:83055048-83055506:+	0.1359494073	0.2467532468	0.3159057531	0.0224775225	0.2259275802	0.1173826174
ENSMUSG00000068699	Flnc	ENSMUSG00000068699;SE:6:29452380-29452799:29452897-29453199:+	-0.2921826639	0.0594405594	-0.3698680376	0.045954046	-0.3310253507	0.04995005
ENSMUSG00000068744	Psrc1	ENSMUSG00000068744;A5:3:108384285-108384374:108384215-108384374:+	0.2597201883	0.021978022	0.2167359566	0.0599400599	0.2382280725	0.02997003
ENSMUSG00000068966	Zbtb34	ENSMUSG00000068966;AF:2:33412495-33428101:33428222:33412495-33431231:33431317:-	0.1543539894	0.1158841159	0.1882892367	0.0454545455	0.1713216131	0.0639360639
ENSMUSG00000068966	Zbtb34	ENSMUSG00000068966;SE:2:33412495-33428101:33428220-33431231:-	-0.0224703035	0.2882117882	-0.2656278903	0.035964036	-0.1440490969	0.0639360639
ENSMUSG00000069539	Scyl2	ENSMUSG00000069539;A3:10:89645557-89645677:89645554-89645677:-	-0.0556803797	0.1533466533	-0.1349286013	0.0434565435	-0.0953044905	0.0899100899
ENSMUSG00000069895	Atxn1l	ENSMUSG00000069895;SE:8:109735363-109735460:109735525-109737631:-	0.1171151857	0.0904095904	0.2900722323	0.011988012	0.203593709	0.043956044
ENSMUSG00000069911	Fam196b	ENSMUSG00000069911;RI:11:34401056:34401140-34401480:34403305:+	-0.4999999971	0.0954045954	-0.9999998513	0.0494505495	-0.7499999242	0.0624375624
ENSMUSG00000071089	Trim75	ENSMUSG00000071089;A5:8:64984102-64987565:64984102-64987593:-	-0.8907290895	0.038961039	0	0.1568431568	-0.4453645447	0.0744255744
ENSMUSG00000071176	Arhgef10	ENSMUSG00000071176;SE:8:14940372-14942610:14942726-14945280:+	0.2295385089	0.1378621379	0.3992378329	0.0254745255	0.3143881709	0.0809190809
ENSMUSG00000071451	Psmg4	ENSMUSG00000071451;SE:13:34163249-34166061:34166136-34177981:+	-0.0261213285	0.1423576424	-0.0957132206	0.0234765235	-0.0609172745	0.045954046
ENSMUSG00000071650	Ganab	ENSMUSG00000071650;SE:19:8907394-8907851:8907916-8908678:+	0.0838189815	0.1033966034	0.130542681	0.035964036	0.1071808312	0.0509490509
ENSMUSG00000071662	Polr2g	ENSMUSG00000071662;SE:19:8794530-8797236:8797395-8798224:-	0.0215268221	0.1223776224	0.0657144853	0.0304695305	0.0436206537	0.0624375624
ENSMUSG00000071711	Mpst	ENSMUSG00000071711;AF:15:78406712:78406744-78410043:78406775:78407270-78410043:+	0.0779345406	0.1998001998	0.1676298276	0.0362137862	0.1227821841	0.0924075924
ENSMUSG00000071711	Mpst	ENSMUSG00000071711;AF:15:78406712:78406744-78410043:78406801:78406863-78410043:+	0.0708834408	0.1998001998	0.2539586573	0.014985015	0.1624210491	0.0924075924
ENSMUSG00000071866	Ppia	ENSMUSG00000071866;A5:11:6415984-6418101:6415979-6418101:+	0.0508028397	0.1888111888	0.1502693256	0.011988012	0.1005360827	0.0779220779
ENSMUSG00000072553	Gm525	ENSMUSG00000072553;A3:11:89088691-89092680:89088691-89092886:+	-0.1229963364	0.1068931069	-0.229209504	0.030969031	-0.1761029202	0.0629370629
ENSMUSG00000072674	Plac9b	ENSMUSG00000072674;AF:14:26170237-26181661:26181854:26170237-26182166:26182480:-	0.2816331427	0.0494505495	0.3024032708	0.041958042	0.2920182068	0.047952048
ENSMUSG00000073702	Rpl31	ENSMUSG00000073702;A5:1:39368006-39368149:39367934-39368149:+	0.0674970919	0.0819180819	0.0899372188	0.027972028	0.0787171553	0.0809190809
ENSMUSG00000073791	Efcab7	ENSMUSG00000073791;A3:4:99829554-99831390:99829554-99831393:+	-0.1899535197	0.0789210789	-0.2789440895	0.02997003	-0.2344488046	0.0579420579
ENSMUSG00000074220	Zfp382	ENSMUSG00000074220;A3:7:30125841-30130673:30125841-30130701:+	-0.3979386602	0.010989011	-0.0147237055	0.3461538462	-0.2063311828	0.0634365634
ENSMUSG00000074457	S100a16	ENSMUSG00000074457;A5:3:90541194-90541994:90541190-90541994:+	NaN	1	-1	0	NaN	1
ENSMUSG00000074884	Serf2	ENSMUSG00000074884;A3:2:121450083-121450698:121450083-121450721:+	0.095566024	0.038961039	0.1658898869	0.0074925075	0.1307279555	0.017982018
ENSMUSG00000075225	Ccdc162	ENSMUSG00000075225;SE:10:41552470-41553073:41553207-41553416:-	0.7875222201	0.0484515485	0	0.1538461538	0.3937611101	0.0794205794
ENSMUSG00000075229	Ccdc58	ENSMUSG00000075229;AF:16:36072084:36072137-36082691:36081275:36081403-36082691:+	0.0704826577	0.134032634	0.2329903852	0.0472027972	0.1517365214	0.1730769231
ENSMUSG00000075229	Ccdc58	ENSMUSG00000075229;AF:16:36089204:36089263-36089901:36089381:36089442-36089901:+	0.2321791261	0.0821678322	-0.2664351823	0.0472027972	-0.0171280281	0.3851148851
ENSMUSG00000075327	Zbtb2	ENSMUSG00000075327;AF:10:4374754-4387352:4387475:4374754-4387845:4388108:-	0.229032098	0.038961039	0.1478772389	0.0944055944	0.1884546685	0.0734265734
ENSMUSG00000075593	Gal3st4	ENSMUSG00000075593;A3:5:138271594-138272732:138271380-138272732:-	-0.7977924414	0.02997003	-0.4189755064	0.1053946054	-0.6083839739	0.0599400599
ENSMUSG00000075593	Gal3st4	ENSMUSG00000075593;SE:5:138266306-138270768:138271071-138271279:-	0.88497051	0.02997003	0.5161643086	0.1053946054	0.7005674093	0.0599400599
ENSMUSG00000075703	Selenoi	ENSMUSG00000075703;AF:5:30263064:30263119-30264275:30263544:30263857-30264275:+	-0.1675351449	0.3063603064	-0.5771339717	0.0424575425	-0.3723345583	0.1814851815
ENSMUSG00000077450	Rab11b	ENSMUSG00000077450;A3:17:33749919-33760223:33749902-33760223:-	0.188374024	0.0332167832	0.1418711822	0.0472027972	0.1651226031	0.0314685315
ENSMUSG00000077450	Rab11b	ENSMUSG00000077450;A3:17:33749977-33760223:33749919-33760223:-	-0.3414317383	0.006993007	-0.2434960084	0.0472027972	-0.2924638733	0.0314685315
ENSMUSG00000078453	Abracl	ENSMUSG00000078453;A3:10:18018905-18023067:18018901-18023067:-	-0.1302387446	0.1843156843	-0.3216268629	0.0074925075	-0.2259328037	0.0539460539
ENSMUSG00000078578	Ube2d3	ENSMUSG00000078578;A5:3:135438864-135439644:135438698-135439644:+	0.1326538742	0.0815850816	0.1444235881	0.0407925408	0.1385387312	0.0559440559
ENSMUSG00000078578	Ube2d3	ENSMUSG00000078578;AF:3:135438234:135438352-135439644:135438529:135438698-135439644:+	0.1722843805	0.0437062937	0.193887812	0.0262237762	0.1830860962	0.0087412587
ENSMUSG00000078578	Ube2d3	ENSMUSG00000078578;AF:3:135438316:135438432-135439644:135438480:135438698-135439644:+	0.1187902196	0.0815850816	0.1403574094	0.0407925408	0.1295738145	0.0641025641
ENSMUSG00000078578	Ube2d3	ENSMUSG00000078578;AF:3:135438316:135438432-135439644:135438529:135438698-135439644:+	0.4170128218	0	0.4478084253	0	0.4324106235	0.0087412587
ENSMUSG00000078578	Ube2d3	ENSMUSG00000078578;AF:3:135438316:135438432-135439644:135438754:135438864-135439644:+	0.239381604	0.0786713287	0.2927758628	0.0291375291	0.2660787334	0.034965035
ENSMUSG00000078578	Ube2d3	ENSMUSG00000078578;AF:3:135438533:135438562-135439644:135438754:135438864-135439644:+	0.3212063124	0.0786713287	0.3407396637	0.0305944056	0.330972988	0.0559440559
ENSMUSG00000078607	1810010H24Rik	ENSMUSG00000078607;A3:11:107028268-107028363:107028268-107028366:+	0.1589040694	0.1168831169	0.4169445415	0.0224775225	0.2879243055	0.0574425574
ENSMUSG00000078862	Gm14326	ENSMUSG00000078862;AL:2:177935993:177936556-177948170:177945537:177947010-177948170:-	0.0964716428	0.1313686314	0.2029255322	0.041958042	0.1496985875	0.0874125874
ENSMUSG00000078865	Gm14406	ENSMUSG00000078865;SE:2:177571813-177574969:177575023-177578130:-	0.2934263284	0.0274725275	-0.0289531169	0.2897102897	0.1322366057	0.1023976024
ENSMUSG00000078896	Zfp965	ENSMUSG00000078896;AL:2:175478392-175481277:175481572:175478392-175482123:175482171:+	0.7406470468	0.032967033	0	0.3536463536	0.3703235234	0.2052947053
ENSMUSG00000078897	Gm4724	ENSMUSG00000078897;SE:2:175425155-175430773:175430874-175432180:-	-0.1497199375	0.0849150849	-0.4706358959	0.0084915085	-0.3101779167	0.023976024
ENSMUSG00000078898	Zfp968	ENSMUSG00000078898;SE:2:175372573-175380447:175380573-175380780:+	-0.0026775897	0.3441558442	0.6270195802	0.03996004	0.3121709953	0.1103896104
ENSMUSG00000078974	Sec61g	ENSMUSG00000078974;A5:11:16506472-16508079:16506472-16508100:-	-0.1242770634	0.0440559441	-0.1671567497	0.0326340326	-0.1457169065	0.0340909091
ENSMUSG00000078974	Sec61g	ENSMUSG00000078974;A5:11:16506472-16508079:16506472-16508104:-	-0.1314121126	0.0314685315	-0.1485163714	0.0297202797	-0.139964242	0.0340909091
ENSMUSG00000078974	Sec61g	ENSMUSG00000078974;AF:11:16506472-16507980:16508069:16506472-16508079:16508484:-	-0.152996264	0.0314685315	-0.1073187192	0.0643356643	-0.1301574916	0.0468531469
ENSMUSG00000078974	Sec61g	ENSMUSG00000078974;AF:11:16506472-16507980:16508069:16506472-16508100:16508166:-	-0.3301623072	0.020979021	-0.3283080032	0.027972028	-0.3292351552	0.0174825175
ENSMUSG00000078974	Sec61g	ENSMUSG00000078974;AF:11:16506472-16507980:16508069:16506472-16508104:16508484:-	-0.1641469819	0.0314685315	-0.1355475524	0.034965035	-0.1498472672	0.0340909091
ENSMUSG00000079177	Fam228a	ENSMUSG00000079177;A5:12:4737785-4738209:4737785-4738301:-	NaN	1	-1	0	NaN	1
ENSMUSG00000079471	Mymx	ENSMUSG00000079471;A5:17:45601685-45601783:45601685-45601867:-	-0.1726577488	0.020979021	-0.1647853684	0.014985015	-0.1687215586	0.014985015
ENSMUSG00000079471	Mymx	ENSMUSG00000079471;AF:17:45601685-45601867:45601970:45601685-45601979:45602067:-	0.1428632166	0.0284715285	0.1385812555	0.0164835165	0.140722236	0.020979021
ENSMUSG00000079484	Phyhd1	ENSMUSG00000079484;AF:2:30266529:30266625-30266863:30266721:30266790-30266863:+	-0.9495956219	0	-0.2665590946	0.3946053946	-0.6080773582	0.0749250749
ENSMUSG00000079509	Zfx	ENSMUSG00000079509;AF:X:94114263-94123068:94123109:94114263-94123605:94123702:-	-0.6902474297	0.0464535465	NaN	1	NaN	1
ENSMUSG00000079509	Zfx	ENSMUSG00000079509;AF:X:94114263-94123068:94123407:94114263-94123605:94123702:-	-0.4426360258	0.0464535465	-0.3231223247	0.1478521479	-0.3828791753	0.1118881119
ENSMUSG00000079707	Tcte3	ENSMUSG00000079707;SE:17:15027317-15030509:15030664-15033347:-	NaN	1	-0.7887892244	0.015984016	NaN	1
ENSMUSG00000086564	Cd101	ENSMUSG00000086564;AF:3:101020732-101022146:101022176:101020732-101029453:101029556:-	NaN	1	1	0	NaN	1
ENSMUSG00000090093	Gm14399	ENSMUSG00000090093;SE:2:175131769-175132929:175132989-175133196:-	0.3173713007	0.033966034	0.1188059667	0.1413586414	0.2180886337	0.0684315684
ENSMUSG00000090137	Uba52	ENSMUSG00000090137;A5:8:70509631-70510118:70509631-70510338:-	-0.0705676073	0.0572760573	-0.0863480772	0.041958042	-0.0784578423	0.0559440559
ENSMUSG00000090137	Uba52	ENSMUSG00000090137;A5:8:70509634-70510118:70509634-70510338:-	-0.0794089226	0.0572760573	-0.1083620706	0.041958042	-0.0938854966	0.0559440559
ENSMUSG00000091345	Col6a5	ENSMUSG00000091345;AL:9:105856078:105857337-105861830:105858668:105858684-105861830:-	0.4756114344	0.0804195804	0.9756114282	0.047952048	0.7256114313	0.0569430569
ENSMUSG00000091474	2610021A01Rik	ENSMUSG00000091474;SE:7:41599400-41603436:41603534-41611676:+	-0.1520606433	0.0649350649	-0.1828827369	0.030969031	-0.1674716901	0.0789210789
ENSMUSG00000091490	Triml2	ENSMUSG00000091490;SE:8:43180612-43182342:43182357-43183122:+	0.1432759342	0.020979021	0.1467564219	0.018981019	0.145016178	0.021978022
ENSMUSG00000091537	Tma7	ENSMUSG00000091537;SE:9:109082089-109082171:109082226-109082327:-	0.1054557022	0.043956044	0.1963890577	0.001998002	0.1509223799	0.010989011
ENSMUSG00000091625	Lsm5	ENSMUSG00000091625;A5:6:56702168-56703006:56702168-56703318:-	0.4076844015	0.1738261738	0.5822869931	0.044955045	0.4949856973	0.0659340659
ENSMUSG00000091803	Cox16	ENSMUSG00000091803;AF:12:81481002-81484766:81484851:81481002-81484897:81485073:-	-1	0	-0.8125497311	0.1312853813	-0.9062748655	0.0968031968
ENSMUSG00000091803	Cox16	ENSMUSG00000091803;AL:12:81359026:81359344-81474587:81472093:81472171-81474587:-	0.1773922255	0.0569430569	0.266465422	0.0474525475	0.2219288238	0.0664335664
ENSMUSG00000091931	Gon7	ENSMUSG00000091931;AL:12:102753275:102754166-102757541:102756281:102756542-102757541:-	-0.1142304762	0.0364635365	-0.1730519194	0.0124875125	-0.1436411978	0.01998002
ENSMUSG00000092166	Gm7942	ENSMUSG00000092166;A5:5:95109797-95110591:95109327-95110591:+	0.7380315839	0.0784215784	1	0	0.869015792	0.0994005994
ENSMUSG00000092622	Khdc3	ENSMUSG00000092622;RI:9:73103216:73103889-73104343:73104438:+	-0.0439862294	0.1728271728	-0.1583955047	0.02997003	-0.101190867	0.0814185814
ENSMUSG00000094825	Gm3194	ENSMUSG00000094825;A3:14:5439207-5442706:5439197-5442706:-	-0.4250937169	0.043956044	-0.0499188628	0.2617382617	-0.2375062898	0.1018981019
ENSMUSG00000095545	Zfp969	ENSMUSG00000095545;SE:2:175695380-175695587:175695713-175703587:-	0.5803153558	0.0354645355	0.014904724	0.3346653347	0.2976100399	0.0934065934
ENSMUSG00000095909	Gm10324	ENSMUSG00000095909;AF:13:66113480:66113560-66119637:66119547:66119549-66119637:+	0.170254842	0.046953047	0.2432253921	0.025974026	0.206740117	0.036963037
ENSMUSG00000096780	Tmem181b-ps	ENSMUSG00000096780;AL:17:6438524:6438843-6442204:6441402:6441478-6442204:-	-0.4066298527	0.033966034	-0.2328620317	0.1038961039	-0.3197459422	0.0559440559
ENSMUSG00000099083	Atf7	ENSMUSG00000099083;AF:15:102593740-102625039:102625067:102593740-102625362:102625453:-	NaN	1	-1	0	NaN	1
ENSMUSG00000106864	Gtf3c2	ENSMUSG00000106864;AF:5:31174495-31179645:31179849:31174495-31179884:31179911:-	0.3708208144	0.017982018	0.3470488383	0.011988012	0.3589348263	0.005994006
ENSMUSG00000106864	Gtf3c2	ENSMUSG00000106864;AF:5:31174495-31179645:31179849:31174495-31179884:31180144:-	0.2331165809	0.025974026	0.3141858234	0.011988012	0.2736512021	0.008991009
ENSMUSG00000106864	Gtf3c2	ENSMUSG00000106864;AL:5:31172694:31173061-31173768:31173391:31173511-31173768:-	0.4470324621	0.025974026	0.4681949465	0.023976024	0.4576137043	0.013986014
ENSMUSG00000106864	Gtf3c2	ENSMUSG00000106864;RI:5:31159434:31159521-31159700:31159861:-	0.1242696894	0.0959040959	0.1644669472	0.041958042	0.1443683183	0.0554445554
ENSMUSG00000116048	2002-09-01	ENSMUSG00000116048;SE:1:93479068-93489128:93489154-93491157:+	0.1931663142	0.0044955045	0.0948153799	0.031968032	0.1439908471	0.014985015
ENSMUSG00000116895		ENSMUSG00000116895;SE:17:15016286-15017141:15017277-15018085:+	0.8517995878	0.015984016	0.5441138831	0.0564435564	0.6979567355	0.0344655345
ENSMUSG00000118332		ENSMUSG00000118332;AL:5:143549134-143551409:143551938:143549134-143562757:143564525:+	0.240280758	0.0314685315	0.1030478782	0.1963036963	0.1716643181	0.0629370629
ENSMUSG00000118332		ENSMUSG00000118332;AL:5:143549134-143551409:143551938:143549134-143562757:143564531:+	-0.1595426823	0.047952048	0.061711109	0.1963036963	-0.0489157867	0.2405094905
