# Supplementary material for: ZFP207 sustains pluripotency by coordinating OCT4 stability, alternative splicing and RNA export
Source: EMBO Rep. 2022 Jan 17;23(3):e53191. doi: 10.15252/embr.202153191 (PMC8892232; doi:10.15252/embr.202153191)
Supplement: Supplementary file 6 — Source Data for Expanded View and Appendix [file EMBR-23-e53191-s004.zip]

Archive with 6 entries (5 files):
- EV_and_Appendix_Figure_Source_Data/
- EV_and_Appendix_Figure_Source_Data/Appendix_FigS1_Source_Data.pdf
- EV_and_Appendix_Figure_Source_Data/Figure_EV1_Source_Data-sd.pdf
- EV_and_Appendix_Figure_Source_Data/Figure_EV4_Source_Data-sd.pdf
- EV_and_Appendix_Figure_Source_Data/Appendix_FigS5_Source_Data.pdf
- EV_and_Appendix_Figure_Source_Data/Figure_EV3_Source_Data-sd.pdf
